# Supplementary material for: Conserved structural features of the lncRNA HOTAIR in breast cancer cells
Source: bioRxiv. 2026 May 20:2026.05.18.725451. Preprint. [Version 1] doi: 10.64898/2026.05.18.725451 (PMC13228351; doi:10.64898/2026.05.18.725451)
Supplement: Supplement 3 [file media-3.xlsx]

## Sheet: 18S_in_cellulo_rep1
Nucleotide	Sequence	Modified_rate	Untreated_rate	Norm_profile	Norm_stderr
1	u	nan	0	nan	nan
2	a	nan	0	nan	nan
3	c	nan	0	nan	nan
4	c	nan	0	nan	nan
5	u	nan	0	nan	nan
6	g	nan	0	nan	nan
7	g	nan	0	nan	nan
8	u	nan	0	nan	nan
9	u	nan	0	nan	nan
10	g	nan	0	nan	nan
11	a	nan	0	nan	nan
12	u	nan	0	nan	nan
13	c	nan	0	nan	nan
14	c	nan	0	nan	nan
15	u	nan	0	nan	nan
16	g	nan	0	nan	nan
17	c	nan	0	nan	nan
18	c	nan	0	nan	nan
19	a	nan	0	nan	nan
20	g	nan	0	nan	nan
21	u	nan	0	nan	nan
22	a	nan	0	nan	nan
23	g	nan	0	nan	nan
24	c	0	0	nan	nan
25	a	nan	0	nan	nan
26	u	nan	0	nan	nan
27	a	0	0	nan	nan
28	u	0	0	nan	nan
29	g	0	0	nan	nan
30	c	0.00565	0.031847	nan	nan
31	u	0	0.016129	nan	nan
32	u	0	0	nan	nan
33	g	0	0	nan	nan
34	u	0	0	nan	nan
35	c	0	0	nan	nan
36	u	0	0.00813	nan	nan
37	c	0	0	nan	nan
38	a	0	0	nan	nan
39	a	0.18559	0.167513	nan	nan
40	a	9.2e-05	0	nan	nan
41	g	0	0	nan	nan
42	a	0	0	nan	nan
43	u	0.000196	6.9e-05	nan	nan
44	u	0.000144	0.000271	nan	nan
45	a	0.000178	0.000181	nan	nan
46	a	0.000184	9.6e-05	nan	nan
47	g	9.8e-05	0.000169	nan	nan
48	c	0.000455	0.00046	nan	nan
49	c	0.000456	0.00059	nan	nan
50	a	5.1e-05	0	nan	nan
51	u	0.001235	0.000805	nan	nan
52	g	0.000174	0.000334	nan	nan
53	c	7.4e-05	0	nan	nan
54	A	0	0	0	0
55	U	0	0	0	0
56	G	0	0	0	0
57	U	1.7e-05	0	0.008533	0.008533
58	C	0	0	0	0
59	U	0	0	0	0
60	G	0.999419	0.999509	nan	nan
61	A	0.000368	0.000307	0.030116	0.053707
62	G	0.000826	0.000274	0.277069	0.066256
63	U	0.001874	0.000778	0.550122	0.102395
64	A	0.000267	0.000378	-0.056217	0.050696
65	C	0.001008	0.000389	0.310698	0.072781
66	G	0.001036	0.001313	-0.139036	0.09587
67	C	0.002247	0.000309	0.973253	0.097376
68	A	0.00143	0.000548	0.443209	0.088341
69	C	0.002772	0.001905	0.43568	0.122974
70	G	0.00109	0.000473	0.309694	0.067259
71	G	0.002847	0.000951	0.951168	0.098881
72	C	0.006966	0.000798	3.09544	0.138032
73	C	0.021683	0.000684	10.5396	0.231894
74	G	0.095301	0.001336	47.1649	0.472322
75	G	0.037565	0.000926	18.3904	0.278072
76	U	0.015271	0.000582	7.37243	0.179191
77	A	0.000331	0.000319	0.006525	0.038147
78	C	0.001534	0.000307	0.615875	0.06224
79	A	0.00046	0.000668	-0.104403	0.050696
80	G	0.001783	0.001165	0.310196	0.079306
81	U	0.003205	0.001221	0.995841	0.09587
82	G	0.001605	0.001492	0.056719	0.081816
83	A	0.000803	0.000565	0.119963	0.055213
84	A	0.000348	0.00027	0.039653	0.037143
85	A	0.002998	0.001599	0.701706	0.099885
86	C	0.001852	0.001811	0.020579	0.090348
87	U	0.001661	0.00073	0.467302	0.071275
88	G	0.001136	0.001061	0.038147	0.069769
89	C	0.00091	0.001478	-0.2851	0.073785
90	G	0.001923	0.000509	0.709737	0.071777
91	A	0.001006	0.000493	0.257493	0.057221
92	A	0.000975	0.000867	0.054209	0.06475
93	U	0.00725	0.00273	2.26925	0.147067
94	G	0.000624	0.000253	0.186218	0.043668
95	G	0.001818	0.000975	0.42263	0.079306
96	C	0.000439	0.000405	0.017066	0.04417
97	U	0.001495	0.000875	0.3112	0.073785
98	C	0.001189	0.001327	-0.069267	0.074286
99	A	0.010123	0.010781	-0.330274	0.214327
100	U	0.001989	0.001443	0.274057	0.085831
101	U	0.002766	0.000695	1.03951	0.084325
102	A	0.00659	0.000538	3.03771	0.119963
103	A	0.000758	0.000555	0.101893	0.053205
104	A	0.005489	0.002729	1.38534	0.132009
105	U	0.00887	0.002979	2.9569	0.157608
106	C	0.001083	0.000419	0.333285	0.056719
107	A	0.00059	0.000509	0.040657	0.049692
108	G	0.00469	0.002018	1.34117	0.118959
109	U	0.007262	0.004716	1.27793	0.159114
110	U	0.002011	0.000699	0.65854	0.07529
111	A	0.000846	0.000632	0.107414	0.056217
112	U	0.010092	0.003084	3.51757	0.165639
113	G	0.000976	0.000536	0.220852	0.056217
114	G	0.000892	0.000943	-0.025599	0.062742
115	U	0.001052	0.001034	0.009035	0.066757
116	U	0.016655	0.016893	-0.119461	0.268536
117	C	0.000741	0.00061	0.065754	0.054711
118	C	0.011766	0.0092	1.28797	0.216334
119	U	0.001837	0.001831	0.003012	0.09085
120	U	0.001527	0.00192	-0.197261	0.086835
121	U	0.008631	0.009309	-0.340814	0.198265
122	G	0.000875	0.00074	0.067761	0.05973
123	G	0.000508	0.00046	0.024093	0.046178
124	U	0.002109	0.000786	0.664563	0.08031
125	C	0.001322	0.000879	0.222358	0.070271
126	G	0.001145	0.000924	0.110928	0.068263
127	C	0.000575	0.000516	0.029112	0.049692
128	U	0.001177	0.000724	0.227377	0.065252
129	C	0.000839	0.00154	-0.351857	0.073785
130	G	0.012408	0.001752	5.34863	0.182203
131	C	0.012722	0.000816	5.97605	0.169654
132	U	0.025477	0.000851	12.3607	0.235408
133	C	0.006683	0.000383	3.1627	0.115947
134	C	0.012024	0.000304	5.88218	0.152588
135	U	0.036552	0.000744	17.9733	0.268034
136	C	0.010397	0.000471	4.98221	0.141044
137	U	0.038505	0.001089	18.7804	0.304173
138	C	0.014087	0.001822	6.15674	0.192743
139	C	0.02842	0.001127	13.6988	0.270543
140	U	0.001346	0.000406	0.471318	0.05973
141	A	0.000772	0.000456	0.158612	0.051197
142	C	0.046123	0.001362	22.4671	0.310698
143	U	0.001705	0.002255	-0.276065	0.092356
144	U	0.001655	0.001962	-0.154094	0.087839
145	G	0.001093	0.000771	0.161623	0.061738
146	G	0.001657	0.000474	0.59379	0.065754
147	A	0.000516	0.000619	-0.051699	0.04919
148	U	0.0026	0.003905	-0.655528	0.118959
149	A	0.000577	0.000803	-0.113437	0.055213
150	A	0.000753	0.001145	-0.196759	0.06475
151	C	0.000655	0.000622	0.016564	0.052201
152	U	0.001548	0.000818	0.366413	0.070773
153	G	0.00272	0.002018	0.352861	0.101391
154	U	0.001174	0.00079	0.192743	0.065252
155	G	0.000864	0.001121	-0.128997	0.065754
156	G	0.002812	0.001426	0.695683	0.094364
157	U	0.000997	0.000767	0.115445	0.06224
158	A	0.000319	0.000462	-0.072279	0.042163
159	A	0.028614	0.032305	-1.85214	0.371934
160	U	0.001953	0.001301	0.327262	0.082317
161	U	0.001691	0.000706	0.494909	0.069769
162	C	0.001285	0.001945	-0.331278	0.083823
163	U	0.000672	0.000514	0.079306	0.050696
164	A	0.000824	0.000704	0.060232	0.057723
165	G	0.000543	0.000482	0.030116	0.047182
166	A	0.004912	0.005162	-0.125484	0.143554
167	G	0.000598	0.000519	0.039151	0.047684
168	C	0.001255	0.001163	0.045676	0.071777
169	U	0.005462	0.005646	-0.092356	0.156102
170	A	0.000442	0.000467	-0.01305	0.04417
171	A	0.000388	0.001486	-0.550624	0.06475
172	U	0.007763	0.008835	-0.538075	0.188728
173	A	0.0009	0.000547	0.177183	0.054711
174	C	0.000923	0.000841	0.041159	0.064248
175	A	0.004896	0.005442	-0.274057	0.15811
176	U	0.001573	0.001255	0.159114	0.082819
177	G	0.001712	0.00132	0.196759	0.084827
178	C	0.001449	0.001066	0.192241	0.079306
179	C	0.001916	0.000814	0.553133	0.081816
180	G	0.001301	0.000308	0.498422	0.06224
181	A	0.000611	0.000507	0.051699	0.053707
182	C	0.001277	0.001398	-0.060734	0.083823
183	G	0.064208	0.001357	31.5472	0.397031
184	G	0.001373	0.000585	0.395525	0.068765
185	G	0.001112	0.000662	0.225871	0.066757
186	C	0.000953	0.000577	0.188728	0.061738
187	G	0.0011	0.002256	-0.580238	0.093862
188	C	0.001182	0.00101	0.086333	0.073785
189	U	0.003795	0.001584	1.10978	0.113939
190	G	0.000959	0.000224	0.368923	0.053205
191	A	0.001041	0.00048	0.281084	0.060734
192	C	0.000969	0.00195	-0.492399	0.085831
193	C	0.000385	0.000584	-0.099885	0.04919
194	C	0.000319	0.000423	-0.052703	0.043668
195	C	0.000276	0.000311	-0.017568	0.038649
196	C	0.000877	0.000909	-0.016062	0.067761
197	U	0.005404	0.000953	2.23412	0.123476
198	U	0.012128	0.001056	5.55743	0.181199
199	C	0.017601	0.000994	8.33565	0.21533
200	G	0.011599	0.00107	5.28488	0.180195
201	C	0.026907	0.001809	12.5976	0.264018
202	G	0.012856	0.004868	4.00946	0.211315
203	G	0.001581	0.000746	0.419618	0.075792
204	G	0.002006	0.000873	0.568693	0.083823
205	G	0.001252	0.00075	0.251972	0.070773
206	G	0.000502	0.000678	-0.087839	0.054711
207	G	0.001045	0.002965	-0.963717	0.101893
208	G	0.000879	0.000472	0.204288	0.056217
209	A	0.005264	0.003207	1.03248	0.14255
210	U	0.001746	0.000947	0.401047	0.079808
211	G	0.000681	0.000513	0.084325	0.054209
212	C	0.000704	0.000725	-0.010039	0.05973
213	G	0.000539	0.00136	-0.412089	0.071275
214	U	0.001131	0.000821	0.155098	0.069769
215	G	0.000817	0.000718	0.049692	0.061738
216	C	0.000634	0.000298	0.168148	0.047182
217	A	0.000303	0.00049	-0.093862	0.044672
218	U	0.001581	0.001543	0.019575	0.088341
219	U	0.00111	0.000967	0.071777	0.071777
220	U	0.001143	0.000793	0.176179	0.068263
221	A	0.00055	0.000787	-0.118959	0.058225
222	U	0.001624	0.001866	-0.121468	0.09336
223	C	0.002284	0.000427	0.932095	0.08031
224	A	0.000777	0.00077	0.003012	0.062742
225	G	0.02433	0.000568	11.927	0.234404
226	A	0.000376	0.000374	0.001004	0.042665
227	U	0.031728	0.001009	15.419	0.269539
228	C	0.016694	0.000999	7.87788	0.19977
229	A	0.003531	0.002539	0.49792	0.122472
230	A	0.000584	0.000572	0.006023	0.053707
231	A	0.00073	0.000575	0.0778	0.056719
232	A	0.000433	0.000715	-0.141546	0.054711
233	C	0.000755	0.000989	-0.117453	0.068263
234	C	0.00074	0.000631	0.054711	0.05973
235	A	0.001591	0.002382	-0.397031	0.102395
236	A	0.000617	0.000492	0.062742	0.053707
237	C	0.000729	0.000513	0.108418	0.056719
238	C	0.000792	0.000724	0.034132	0.065252
239	C	0.000964	0.000489	0.238419	0.063746
240	G	0.001772	0.003244	-0.738849	0.123476
241	G	0.001332	0.00079	0.272049	0.07529
242	U	0.017079	0.002206	7.46529	0.219848
243	C	0.041253	0.000743	20.3334	0.315216
244	A	0.000217	0.000381	-0.081816	0.040155
245	G	0.001023	0.001166	-0.072279	0.074286
246	C	0.000614	0.00062	-0.003012	0.056217
247	C	0.000263	0.000449	-0.09336	0.042665
248	C	0.000507	0.000442	0.032626	0.051197
249	C	0.001071	0.000796	0.138032	0.071275
250	U	0.002014	0.000977	0.520507	0.089846
251	C	0.001419	0.001548	-0.06475	0.086333
252	U	0.002396	0.00201	0.193747	0.107414
253	C	0.001056	0.000819	0.118959	0.071275
254	C	0.001527	0.000913	0.30869	0.084325
255	G	0.001296	0.002062	-0.384483	0.096874
256	G	0.001253	0.001448	-0.097877	0.084325
257	C	0.001844	0.001512	0.166643	0.091854
258	C	0.001732	0.000589	0.573713	0.074788
259	C	0.006581	0.000756	2.92428	0.135523
260	C	0.07231	0.002862	34.8579	0.4407
261	G	0.059694	0.000687	29.6172	0.393518
262	G	0.002202	0.001134	0.536067	0.09336
263	C	0.000876	0.000876	-0.000502	0.068263
264	C	0.00107	0.001022	0.023591	0.075792
265	G	0.005806	0.003492	1.16148	0.159616
266	G	0.001634	0.001186	0.224867	0.086333
267	G	0.001382	0.000793	0.29564	0.074286
268	G	0.000531	0.000499	0.016062	0.052201
269	G	0.002485	0.000571	0.960705	0.085831
270	G	0.002149	0.001771	0.189732	0.103901
271	C	0.040997	0.001481	19.8345	0.322745
272	G	0.001295	0.000606	0.345834	0.070773
273	G	0.001652	0.001331	0.161121	0.088843
274	G	0.000858	0.001013	-0.0778	0.072279
275	C	0.000864	0.000626	0.118959	0.064248
276	G	0.001145	0.00083	0.15811	0.073785
277	C	0.000695	0.000774	-0.040155	0.06475
278	C	0.000712	0.000544	0.084325	0.059228
279	G	0.001219	0.000781	0.219848	0.074788
280	G	0.001201	0.001175	0.012548	0.082317
281	C	0.008274	0.002067	3.11551	0.166141
282	G	0.011683	0.001702	5.00982	0.185214
283	G	0.005302	0.000493	2.41431	0.118457
284	C	0.012069	0.001103	5.50423	0.176681
285	U	0.045342	0.000935	22.2895	0.33178
286	U	0.043212	0.001612	20.8805	0.324752
287	U	0.016333	0.000837	7.778	0.19977
288	G	0.000974	0.000949	0.012548	0.076796
289	G	0.001455	0.000869	0.294134	0.083823
290	U	0.001056	0.000929	0.063746	0.078302
291	G	0.000405	0.000367	0.019074	0.046178
292	A	0.000887	0.000554	0.167145	0.061738
293	C	0.000364	0.000367	-0.001506	0.042665
294	U	0.004108	0.0013	1.40944	0.112434
295	C	0.000489	0.000687	-0.099383	0.053205
296	U	0.000799	0.000902	-0.051699	0.063746
297	A	0.00054	0.001699	-0.581744	0.072279
298	G	0.002082	0.000357	0.865337	0.071777
299	A	0.000382	0.000521	-0.069769	0.045174
300	U	0.002064	0.001368	0.349347	0.087839
301	A	0.000315	0.000269	0.023089	0.037645
302	A	0.000749	0.001016	-0.134017	0.063746
303	C	0.000292	0.000313	-0.010541	0.037143
304	C	0.001208	0.000325	0.443209	0.057723
305	U	0.010368	0.001337	4.53298	0.166643
306	C	0.046112	0.001371	22.4571	0.332281
307	G	0.020898	0.000642	10.1672	0.242435
308	G	0.025915	0.00068	12.6663	0.257493
309	G	0.001079	0.001152	-0.036641	0.079808
310	C	0.000491	0.000482	0.005019	0.050194
311	C	0.019446	0.000473	9.52373	0.218342
312	G	0.001184	0.004317	-1.57256	0.124982
313	A	0.000296	0.000368	-0.036139	0.042163
314	U	0.00099	0.001052	-0.03112	0.072781
315	C	0.000335	0.000523	-0.094364	0.048688
316	G	0.000958	0.00125	-0.146565	0.0778
317	C	0.002536	0.000309	1.11781	0.083823
318	A	0.00155	0.001008	0.272049	0.08031
319	C	0.034298	0.002341	16.0404	0.291123
320	G	0.000764	0.000752	0.006023	0.061738
321	C	0.003691	0.001062	1.31959	0.101893
322	C	0.00028	0.00041	-0.065252	0.040657
323	C	0.001354	0.000276	0.541087	0.060232
324	C	0.020916	0.000719	10.1376	0.214327
325	C	0.027383	0.000756	13.365	0.24645
326	C	0.090053	0.001257	44.5704	0.435178
327	G	0.003732	0.000911	1.41596	0.100889
328	U	0.053907	0.000811	26.6503	0.333787
329	G	0.000867	0.000909	-0.021583	0.06475
330	G	0.001228	0.001064	0.082317	0.074788
331	C	0.000884	0.000629	0.127994	0.061236
332	G	0.000689	0.000742	-0.026603	0.060232
333	G	0.000695	0.000915	-0.110426	0.064248
334	C	0.001541	0.003417	-0.941631	0.113437
335	G	0.000174	0.000265	-0.045676	0.03363
336	A	0.000427	0.000521	-0.047182	0.048688
337	C	0.000828	0.003325	-1.25333	0.105407
338	G	0.00041	0.00064	-0.115445	0.051699
339	A	0.000384	0.000495	-0.055715	0.047684
340	C	0.000544	0.000369	0.087337	0.047684
341	C	0.000945	0.000302	0.322243	0.054711
342	C	0.000373	0.000163	0.105407	0.035637
343	A	0.003233	0.004004	-0.386992	0.132009
344	U	0.000772	0.001094	-0.161623	0.067259
345	U	0.001001	0.000982	0.009537	0.068765
346	C	0.000634	0.000568	0.033128	0.053205
347	G	0.007048	0.000532	3.27061	0.128496
348	A	0.000408	0.000445	-0.018572	0.045676
349	A	0.000486	0.000422	0.032124	0.047684
350	C	0.001473	0.002561	-0.546106	0.101893
351	G	0.000529	0.000564	-0.01807	0.052703
352	U	0.00269	0.002222	0.235408	0.110928
353	C	0.003365	0.003896	-0.266026	0.134017
354	U	0.003634	0.004414	-0.39151	0.141546
355	G	0.00079	0.000999	-0.104905	0.065754
356	C	0.000524	0.000722	-0.099885	0.056217
357	C	0.000358	0.000378	-0.010039	0.042163
358	C	0.000315	0.000717	-0.201778	0.052201
359	U	0.015537	0.000607	7.4944	0.182203
360	A	0.000718	0.000887	-0.085329	0.061738
361	U	0.250559	0.002124	124.698	0.710239
362	C	0.000282	0.000553	-0.136025	0.045676
363	A	0.000192	0.00021	-0.009035	0.03112
364	A	0.000427	0.000965	-0.270041	0.05973
365	C	0.000522	0.00073	-0.104403	0.057221
366	U	0.000954	0.001325	-0.186218	0.076796
367	U	0.004081	0.001087	1.5028	0.109924
368	U	0.039467	0.001089	19.2628	0.299656
369	C	0.003024	0.001013	1.00939	0.096874
370	G	0.001978	0.006108	-2.073	0.145561
371	A	0.00069	0.000663	0.014054	0.057723
372	U	0.000652	0.000546	0.053205	0.054711
373	G	0.000578	0.000653	-0.037645	0.055715
374	G	0.000416	0.000594	-0.089345	0.050194
375	U	0.000495	0.000472	0.011545	0.04919
376	A	0.002245	0.002783	-0.270041	0.111932
377	G	0.000626	0.000813	-0.09336	0.05973
378	U	0.001132	0.001393	-0.130503	0.078302
379	C	0.000785	0.001318	-0.267532	0.071777
380	G	0.000679	0.000766	-0.043166	0.059228
381	C	0.000516	0.000512	0.002008	0.050696
382	C	0.002009	0.00636	-2.18342	0.150079
383	G	0.000584	0.000841	-0.128997	0.060232
384	U	0.000828	0.000862	-0.017066	0.063746
385	G	0.000559	0.000605	-0.023591	0.052201
386	C	0.001184	0.001049	0.067761	0.071777
387	C	0.000843	0.000961	-0.059228	0.064248
388	U	0.001049	0.00109	-0.020579	0.070271
389	A	0.000358	0.000687	-0.165137	0.050696
390	C	0.001006	0.001586	-0.291123	0.079306
391	C	0.000354	0.000513	-0.079808	0.046178
392	A	0.001159	0.001101	0.029112	0.072279
393	U	0.122069	0.001226	60.6554	0.511974
394	G	0.000796	0.001059	-0.132009	0.068765
395	G	0.001009	0.00123	-0.110928	0.0778
396	U	0.001283	0.001183	0.050194	0.081314
397	G	0.00063	0.001062	-0.216836	0.066757
398	A	0.000559	0.000494	0.032626	0.053707
399	C	0.001852	0.001526	0.163631	0.096372
400	C	0.010827	0.008381	1.22774	0.229887
401	A	0.000555	0.001074	-0.260505	0.067259
402	C	0.001382	0.002213	-0.417109	0.101893
403	G	0.001156	0.00072	0.218844	0.071275
404	G	0.001531	0.00125	0.141044	0.089345
405	G	0.002007	0.001344	0.332281	0.098379
406	U	0.002225	0.003269	-0.524021	0.128997
407	G	0.017349	0.000288	8.56353	0.203786
408	A	0.000632	0.000905	-0.137028	0.064248
409	C	0.001055	0.001933	-0.4407	0.09085
410	G	0.00092	0.002999	-1.04352	0.104905
411	G	0.000645	0.000542	0.051197	0.055715
412	G	0.000353	0.000457	-0.052201	0.046178
413	G	0.000348	0.000359	-0.005521	0.042665
414	A	0.000201	0.000201	0.000502	0.032124
415	A	0.00033	0.000539	-0.104403	0.047684
416	U	0.001304	0.001614	-0.156102	0.087337
417	C	0.009043	0.002398	3.33536	0.168148
418	A	0.000725	0.000651	0.037143	0.060734
419	G	0.002582	0.000659	0.96472	0.089846
420	G	0.001656	0.00301	-0.680123	0.112434
421	G	0.001403	0.001054	0.175176	0.081314
422	U	0.001361	0.001397	-0.01807	0.087337
423	U	0.001295	0.001412	-0.058726	0.086835
424	C	0.000808	0.001077	-0.135021	0.072781
425	G	0.000337	0.000272	0.032626	0.040657
426	A	0.000928	0.001189	-0.131005	0.074788
427	U	0.00087	0.000964	-0.047182	0.069769
428	U	0.006668	0.007368	-0.351857	0.192241
429	C	0.000851	0.000981	-0.065252	0.069769
430	C	0.00227	0.0057	-1.72214	0.150581
431	G	0.000803	0.000771	0.016062	0.070271
432	G	0.000756	0.00087	-0.057221	0.071275
433	A	0.000347	0.000569	-0.11143	0.053205
434	G	0.000623	0.00048	0.071777	0.055213
435	A	0.000241	0.000648	-0.204288	0.050696
436	G	0.002471	0.003044	-0.288111	0.123476
437	G	0.001021	0.001007	0.007027	0.073785
438	G	0.00062	0.000558	0.03112	0.056217
439	A	0.000397	0.000298	0.04919	0.043668
440	G	0.000748	0.000944	-0.098379	0.068263
441	C	0.000442	0.000456	-0.007027	0.051699
442	C	0.000648	0.000724	-0.038649	0.063244
443	U	0.001804	0.001014	0.396529	0.094866
444	G	0.000705	0.000935	-0.115445	0.069769
445	A	0.000424	0.000453	-0.014556	0.051197
446	G	0.000497	0.000436	0.030618	0.050194
447	A	0.000509	0.000309	0.100387	0.04668
448	A	0.000281	0.000306	-0.012548	0.040155
449	A	0.001784	0.002638	-0.429155	0.111932
450	C	0.001381	0.003991	-1.31005	0.12699
451	G	0.001441	0.000505	0.469812	0.072279
452	G	0.000802	0.000812	-0.005019	0.066757
453	C	0.000809	0.001025	-0.108418	0.071275
454	U	0.00041	0.000536	-0.063244	0.051197
455	A	0.000514	0.000373	0.070773	0.050194
456	C	0.000712	0.000744	-0.016062	0.064248
457	C	0.000376	0.000122	0.127492	0.037143
458	A	0.000722	0.000656	0.033128	0.061738
459	C	0.000587	0.00069	-0.052201	0.058726
460	A	0.000284	0.000334	-0.025097	0.040657
461	U	0.00078	0.000771	0.004015	0.063746
462	C	0.005345	0.00767	-1.167	0.187724
463	C	0.003336	0.000748	1.29901	0.102395
464	A	0.00793	0.000656	3.65108	0.147569
465	A	0.002285	0.000561	0.865337	0.085329
466	G	0.000752	0.000974	-0.111932	0.068765
467	G	0.000369	0.0003	0.035136	0.043166
468	A	0.011914	0.013895	-0.994335	0.278072
469	A	0.00068	0.000627	0.026603	0.061738
470	G	0.000563	0.00053	0.016564	0.056217
471	G	0.000897	0.000802	0.047684	0.069769
472	C	0.001087	0.000354	0.367919	0.063746
473	A	0.000506	0.000451	0.027105	0.053707
474	G	0.001622	0.001834	-0.10641	0.114943
475	C	0.00108	0.000647	0.216836	0.081314
476	A	0.002361	0.000933	0.716764	0.11143
477	G	0.000672	0.000454	0.10892	0.057723
478	G	0.001056	0.001042	0.007027	0.088341
479	C	0.000898	0.000563	0.168148	0.072279
480	G	0.001931	0.002032	-0.050696	0.121468
481	C	0.002386	0.003525	-0.571705	0.136527
482	G	0.001094	0.001868	-0.389	0.098379
483	C	0.001305	0.000415	0.446723	0.071777
484	A	0.006474	0.007526	-0.528036	0.206296
485	A	0.000234	0.000191	0.021583	0.035136
486	A	0.000388	0.000463	-0.037645	0.052703
487	U	0.002287	0.001725	0.281586	0.117453
488	U	0.001328	0.001091	0.118959	0.091352
489	A	0.000352	0.000444	-0.046178	0.050696
490	C	0.000563	0.000721	-0.079306	0.061236
491	C	0.000437	0.000356	0.040657	0.048186
492	C	0.000246	0.000208	0.019074	0.037143
493	A	0.000377	0.000384	-0.003514	0.048688
494	C	0.00038	0.000332	0.024093	0.047182
495	U	0.000805	0.00082	-0.007529	0.071777
496	C	0.000591	0.000675	-0.041661	0.063746
497	C	0.000701	0.001334	-0.317725	0.078804
498	C	0.001005	0.001538	-0.267532	0.090348
499	G	0.000782	0.000351	0.216334	0.058225
500	A	0.0006	0.000518	0.041159	0.05973
501	C	0.000801	0.000685	0.057723	0.065754
502	C	0.002562	0.002552	0.005019	0.145561
503	C	0.002145	0.000945	0.601821	0.114943
504	G	0.001728	0.001858	-0.065252	0.131507
505	G	0.001017	0.001091	-0.037143	0.089345
506	G	0.001774	0.004709	-1.47318	0.154596
507	G	0.00031	0.000264	0.023591	0.043668
508	A	0.000384	0.000461	-0.038147	0.052201
509	G	0.001855	0.002192	-0.169152	0.114441
510	G	0.000929	0.000932	-0.001506	0.081816
511	U	0.00108	0.00075	0.165639	0.082317
512	A	0.00589	0.006178	-0.144557	0.214327
513	G	0.001153	0.001497	-0.172666	0.100889
514	U	0.001139	0.000838	0.151083	0.084325
515	G	0.000245	0.000239	0.00251	0.040155
516	A	0.00037	0.00037	0.000502	0.049692
517	C	0.018028	0.017018	0.506955	0.345834
518	G	0.023041	0.019515	1.77033	0.376954
519	A	0.000887	0.001103	-0.108418	0.075792
520	A	0.000142	0.000278	-0.068263	0.034634
521	A	0.000194	0.000255	-0.030618	0.035637
522	A	0.000208	0.000387	-0.089846	0.042665
523	A	0.000458	0.00065	-0.096372	0.065754
524	U	0.001322	0.001079	0.121468	0.09336
525	A	0.000204	0.000201	0.002008	0.038649
526	A	0.000434	0.000687	-0.12699	0.058726
527	C	0.000595	0.000351	0.122472	0.053205
528	A	0.00027	0.000353	-0.041661	0.04668
529	A	0.000602	0.000642	-0.020077	0.06475
530	U	0.001884	0.002145	-0.131005	0.118959
531	A	0.000384	0.000535	-0.076294	0.054209
532	C	0.000791	0.000513	0.139538	0.062742
533	A	0.000497	0.000698	-0.100889	0.057723
534	G	0.001259	0.001054	0.102897	0.079808
535	G	0.000781	0.000214	0.284598	0.051699
536	A	0.001203	0.001605	-0.20228	0.087337
537	C	0.000887	0.000336	0.276065	0.057723
538	U	0.014979	0.00057	7.23239	0.201276
539	C	0.001534	0.000782	0.377456	0.078804
540	U	0.011349	0.001004	5.19303	0.172666
541	U	0.031238	0.001153	15.1007	0.276567
542	U	0.025461	0.001342	12.1062	0.252474
543	C	0.044192	0.002902	20.7249	0.358382
544	G	0.030529	0.003479	13.5769	0.309694
545	A	0.000563	0.000493	0.035637	0.056719
546	G	0.006137	0.000597	2.78072	0.127994
547	G	0.002627	0.000957	0.838233	0.09587
548	C	0.012597	0.002498	5.06905	0.197261
549	C	0.000937	0.000706	0.115947	0.066757
550	C	0.000566	0.000329	0.118959	0.048688
551	U	0.00158	0.001055	0.263516	0.082317
552	G	0.000394	0.000573	-0.089846	0.050194
553	U	0.001248	0.000922	0.163631	0.073785
554	A	0.00039	0.000195	0.097376	0.038147
555	A	0.000962	0.000928	0.017066	0.070271
556	U	0.00382	0.004426	-0.304173	0.147067
557	U	0.001425	0.000916	0.255485	0.076294
558	G	0.001049	0.000686	0.182203	0.065754
559	G	0.001866	0.000642	0.614369	0.078302
560	A	0.000382	0.00035	0.016062	0.043166
561	A	0.000557	0.000776	-0.109924	0.05973
562	U	0.001062	0.000877	0.092858	0.071275
563	G	0.001585	0.000512	0.538577	0.073283
564	A	0.000551	0.00088	-0.165137	0.062742
565	G	0.000728	0.000712	0.008031	0.061738
566	U	0.001483	0.001171	0.156604	0.083321
567	C	0.00133	0.001437	-0.053707	0.086333
568	C	0.0073	0.000151	3.58834	0.135021
569	A	0.000204	0.000361	-0.078804	0.039653
570	C	0.000862	0.000915	-0.026603	0.068263
571	U	0.001147	0.000894	0.127492	0.072781
572	U	0.004525	0.005387	-0.432669	0.16865
573	U	0.001334	0.001017	0.159616	0.082317
574	A	0.000387	0.000457	-0.035136	0.049692
575	A	0.000317	0.000233	0.042665	0.038147
576	A	0.009451	0.011039	-0.797074	0.235408
577	U	0.000631	0.00057	0.030618	0.056217
578	C	0.000378	0.000412	-0.017066	0.046178
579	C	0.000219	0.000449	-0.115445	0.043668
580	U	0.002553	0.001412	0.572709	0.103901
581	U	0.001792	0.001713	0.039653	0.098881
582	U	0.001758	0.000999	0.380969	0.087337
583	A	0.00049	0.000296	0.097376	0.04668
584	A	0.000271	0.000287	-0.008031	0.040155
585	C	0.002649	0.004589	-0.974257	0.148573
586	G	0.001254	0.001135	0.060232	0.086333
587	A	0.000279	0.0003	-0.010541	0.042665
588	G	0.004267	0.000455	1.91338	0.113939
589	G	0.000873	0.000314	0.280582	0.057221
590	A	0.011334	0.012231	-0.450236	0.255485
591	U	0.00283	0.001019	0.908504	0.100889
592	C	0.000204	0.000402	-0.099383	0.041159
593	C	0.001119	0.000917	0.101391	0.074286
594	A	0.0008	0.000948	-0.074286	0.069267
595	U	0.00183	0.001809	0.010039	0.099383
596	U	0.001137	0.000724	0.207299	0.071275
597	G	0.001307	0.001333	-0.01305	0.086835
598	G	0.000505	0.000472	0.016062	0.054711
599	A	0.001006	0.000711	0.148071	0.070773
600	G	0.00074	0.000507	0.116449	0.06224
601	G	0.00199	0.00235	-0.180697	0.117453
602	G	0.001168	0.001392	-0.112434	0.09085
603	C	0.000605	0.001781	-0.589774	0.087839
604	A	0.000378	0.000534	-0.078302	0.053205
605	A	0.000895	0.001001	-0.053205	0.075792
606	G	0.00063	0.000654	-0.012548	0.061738
607	U	0.061201	0.002753	29.3371	0.411085
608	C	0.000714	0.000765	-0.025599	0.067259
609	U	0.000892	0.000737	0.0778	0.069769
610	G	0.001587	0.003514	-0.966728	0.12699
611	G	0.001272	0.000977	0.148071	0.082317
612	U	0.0011	0.000962	0.069267	0.078804
613	G	0.001744	0.001084	0.330776	0.092356
614	C	0.002475	0.000633	0.924566	0.096372
615	C	0.00046	0.000348	0.056217	0.050696
616	A	0.00038	0.000318	0.03112	0.047182
617	G	0.001035	0.001453	-0.209809	0.091854
618	C	0.000544	0.000359	0.092858	0.054209
619	A	0.000244	0.000451	-0.103901	0.04919
620	G	0.000642	0.001097	-0.227879	0.075792
621	C	0.000487	0.000473	0.007529	0.056217
622	C	0.000534	0.000607	-0.036641	0.061738
623	G	0.000786	0.001366	-0.291625	0.085831
624	C	0.00127	0.00334	-1.03851	0.124982
625	G	0.001011	0.00218	-0.586763	0.102897
626	G	0.001954	0.000314	0.823175	0.08031
627	U	0.046556	0.029531	8.54546	0.482862
628	A	0.000195	0.000186	0.004517	0.034634
629	A	0.000297	0.000524	-0.113939	0.052201
630	U	0.001179	0.00157	-0.196257	0.094364
631	U	0.00103	0.001232	-0.101391	0.084827
632	C	0.000608	0.0006	0.003514	0.062742
633	C	0.00029	0.000295	-0.00251	0.043668
634	A	0.000866	0.000414	0.226875	0.063244
635	G	0.001123	0.00083	0.147067	0.078804
636	C	0.000287	0.000376	-0.04417	0.045676
637	U	0.001389	0.001011	0.189732	0.085329
638	C	0.000525	0.000598	-0.036641	0.05973
639	C	0.000646	0.000426	0.109924	0.057723
640	A	0.000276	0.000459	-0.091854	0.04919
641	A	0.000303	0.000378	-0.037645	0.04668
642	U	0.000662	0.000804	-0.071275	0.068263
643	A	0.000172	0.000237	-0.032626	0.036139
644	G	0.001834	0.002005	-0.085831	0.117955
645	C	0.000937	0.000794	0.071777	0.078302
646	G	0.000574	0.000254	0.160619	0.054209
647	U	0.001894	0.001109	0.39402	0.102395
648	A	0.000515	0.000598	-0.041661	0.06224
649	U	0.001172	0.001158	0.007027	0.088341
650	A	0.000653	0.001153	-0.250968	0.079808
651	U	0.002998	0.003512	-0.257995	0.149577
652	U	0.001162	0.000958	0.101893	0.084827
653	A	0.000286	0.000413	-0.063746	0.049692
654	A	0.000228	0.000127	0.050696	0.034132
655	A	0.000238	0.000285	-0.023591	0.042665
656	G	0.000737	0.000822	-0.042665	0.077298
657	U	0.003405	0.003841	-0.218844	0.169654
658	U	0.000983	0.000967	0.008031	0.087337
659	G	0.001082	0.001145	-0.031622	0.09336
660	C	0.001065	0.003045	-0.993833	0.132511
661	U	0.000705	0.000737	-0.016062	0.075792
662	G	0.000549	0.000498	0.025599	0.064248
663	C	0.000367	0.000426	-0.029614	0.056719
664	A	0.000357	0.000354	0.001506	0.053205
665	G	0.008428	0.010465	-1.02244	0.274057
666	U	0.001134	0.0011	0.017568	0.09336
667	U	0.001421	0.001004	0.209307	0.095368
668	A	0.015033	0.018462	-1.72164	0.363903
669	A	0.000399	0.000434	-0.017066	0.057221
670	A	0.000379	0.000348	0.01556	0.053205
671	A	0.000431	0.000398	0.016564	0.058225
672	A	0.000327	0.000383	-0.028108	0.054711
673	G	0.000739	0.000842	-0.051699	0.083823
674	C	0.000517	0.000184	0.167145	0.053205
675	U	0.0006	0.000619	-0.009537	0.072279
676	C	0.000734	0.001249	-0.258497	0.096372
677	G	0.000948	0.000925	0.012046	0.091854
678	U	0.00511	0.00043	2.34906	0.144056
679	A	0.000334	0.000459	-0.062742	0.058726
680	G	0.012917	0.012381	0.269539	0.327764
681	U	0.002372	0.003544	-0.588269	0.162125
682	U	0.000988	0.000947	0.020077	0.090348
683	G	0.002214	0.003081	-0.435178	0.149577
684	G	0.000982	0.002544	-0.784024	0.123476
685	A	0.001468	0.00197	-0.251972	0.119963
686	U	0.000852	0.001242	-0.195755	0.095368
687	C	0.001341	0.001522	-0.09085	0.11143
688	U	0.013951	0.002376	5.80991	0.244945
689	U	0.068862	0.001162	33.9816	0.491897
690	G	0.015005	0.001331	6.86397	0.24896
691	G	0.001119	0.000628	0.24645	0.086333
692	G	0.035189	0.000253	17.5361	0.374444
693	A	0.000403	0.000375	0.014054	0.05973
694	G	0.00273	0.002097	0.317725	0.154596
695	C	0.001124	0.000529	0.29815	0.088843
696	G	0.000887	0.000532	0.178187	0.083321
697	G	0.001374	0.000812	0.282088	0.101893
698	G	0.002848	0.001827	0.512476	0.150079
699	C	0.001406	0.001351	0.027606	0.116951
700	G	0.000965	0.000646	0.160118	0.089345
701	G	0.000872	0.000899	-0.013552	0.094866
702	G	0.001101	0.001078	0.011545	0.105407
703	C	0.000838	0.000924	-0.043166	0.094866
704	G	0.000821	0.000804	0.008533	0.090348
705	G	0.000993	0.000744	0.125484	0.092858
706	U	0.007756	0.001535	3.12304	0.203786
707	C	0.001717	0.000721	0.499928	0.107414
708	C	0.001418	0.001347	0.035136	0.118457
709	G	0.001012	0.001075	-0.032124	0.102897
710	C	0.000906	0.000998	-0.046178	0.099383
711	C	0.000835	0.000642	0.096874	0.086835
712	G	0.005643	0.002883	1.38534	0.20479
713	C	0.023618	0.00105	11.3277	0.337803
714	G	0.034372	0.000971	16.7652	0.402552
715	A	0.000305	0.000651	-0.17367	0.076294
716	G	0.002223	0.002131	0.046178	0.152588
717	G	0.001552	0.00077	0.392514	0.109924
718	C	0.001306	0.000876	0.215832	0.108418
719	G	0.02865	0.000291	14.2344	0.359888
720	A	0.000422	0.000447	-0.012548	0.069769
721	G	0.00785	0.000898	3.48946	0.201778
722	C	0.035314	0.000854	17.2967	0.405564
723	C	0.026295	0.000491	12.952	0.353363
724	A	0.000697	0.000628	0.035136	0.086835
725	C	0.000967	0.00077	0.098881	0.099383
726	C	0.001089	0.001608	-0.260505	0.127994
727	G	0.000581	0.000689	-0.054209	0.086835
728	C	0.001056	0.000788	0.134017	0.103399
729	C	0.000542	0.000747	-0.102897	0.091352
730	C	0.000979	0.001518	-0.270543	0.128997
731	G	0.001288	0.002579	-0.647999	0.159616
732	U	0.002557	0.000628	0.968234	0.12448
733	C	0.002216	0.00078	0.72078	0.12197
734	C	0.002906	0.000485	1.21519	0.131005
735	C	0.003743	0.001523	1.1143	0.170156
736	C	0.014989	0.00127	6.88606	0.288613
737	G	0.00098	0.001485	-0.253979	0.119461
738	C	0.000893	0.000733	0.08031	0.090348
739	C	0.00071	0.000612	0.04919	0.081816
740	C	0.001038	0.003341	-1.15596	0.170156
741	C	0.002987	0.001131	0.931091	0.147067
742	U	0.025535	0.001953	11.8366	0.361394
743	U	0.086467	0.001347	42.7248	0.618887
744	G	0.002319	0.001392	0.464792	0.139036
745	C	0.009326	0.001079	4.13946	0.214828
746	C	0.009614	0.000914	4.36684	0.227377
747	U	0.014009	0.000507	6.77764	0.267532
748	C	0.023366	0.001105	11.1736	0.346838
749	U	0.004548	0.000918	1.82203	0.169152
750	C	0.002213	0.002381	-0.084325	0.17116
751	G	0.001448	0.00127	0.089345	0.129499
752	G	0.006556	0.001641	2.46651	0.208805
753	C	0.058113	0.003778	27.2727	0.546608
754	G	0.000843	0.000737	0.053205	0.09587
755	C	0.002402	0.001264	0.571203	0.141044
756	C	0.000439	0.000844	-0.203284	0.089345
757	C	0.000432	0.000534	-0.051197	0.076294
758	C	0.000618	0.000835	-0.10892	0.09336
759	C	0.000591	0.000704	-0.057221	0.086835
760	U	0.001567	0.000882	0.343826	0.114441
761	C	0.004974	0.009275	-2.15883	0.291625
762	G	0.001875	0.000641	0.619389	0.113437
763	A	0.000285	0.000444	-0.079808	0.06475
764	U	0.001803	0.00095	0.428151	0.120465
765	G	0.001572	0.002211	-0.320737	0.138534
766	C	0.000409	0.00069	-0.141044	0.072781
767	U	0.000887	0.000555	0.166643	0.078302
768	C	0.001136	0.000877	0.130503	0.089846
769	U	0.006863	0.0017	2.59149	0.174674
770	U	0.026889	0.000815	13.0875	0.29815
771	A	0.000348	0.000366	-0.009035	0.053707
772	G	0.016587	0.002467	7.08733	0.250968
773	C	0.114647	0.001323	56.8814	0.61186
774	U	0.019027	0.00109	9.00322	0.257493
775	G	0.000948	0.000325	0.312706	0.068765
776	A	0.000336	0.000424	-0.044672	0.057221
777	G	0.002671	0.000823	0.927577	0.114441
778	U	0.00283	0.00071	1.0641	0.114441
779	G	0.000863	0.000453	0.205794	0.070271
780	U	0.000999	0.000794	0.102897	0.084827
781	C	0.000515	0.000499	0.007529	0.063746
782	C	0.000642	0.000482	0.08031	0.078302
783	C	0.002226	0.002977	-0.377456	0.17367
784	G	0.044157	0.00143	21.4462	0.457765
785	C	0.053972	0.001032	26.5725	0.436182
786	G	0.003931	0.000909	1.51685	0.134017
787	G	0.001353	0.002982	-0.817653	0.140542
788	G	0.001412	0.002303	-0.447225	0.12448
789	G	0.000717	0.000594	0.061738	0.071275
790	C	0.001342	0.001491	-0.074788	0.107414
791	C	0.000207	0.000226	-0.009035	0.041661
792	C	0.000258	0.00049	-0.116449	0.057221
793	G	0.000593	0.000779	-0.09336	0.07529
794	A	0.000236	0.000132	0.051699	0.037645
795	A	0.000273	0.000396	-0.061738	0.051699
796	G	0.001175	0.000385	0.396529	0.073785
797	C	0.006449	0.007402	-0.478847	0.232396
798	G	0.005526	0.001351	2.09558	0.154094
799	U	0.009598	0.010518	-0.461781	0.278574
800	U	0.010382	0.002887	3.76201	0.212821
801	U	0.000676	0.000848	-0.086333	0.081314
802	A	0.000401	0.00022	0.09085	0.049692
803	C	0.000384	0.000453	-0.034634	0.060734
804	U	0.000822	0.000913	-0.045174	0.083321
805	U	0.001796	0.001382	0.207801	0.11143
806	U	0.001817	0.001313	0.252976	0.11143
807	G	0.038061	0.035826	1.12183	0.543596
808	A	0.001652	0.000666	0.494909	0.092356
809	A	0.000332	0.000339	-0.003514	0.051699
810	A	0.000167	0.000283	-0.058225	0.043166
811	A	0.000182	0.000336	-0.077298	0.045174
812	A	0.000168	0.000209	-0.020579	0.037645
813	A	0.001111	0.001837	-0.364405	0.106912
814	U	0.002026	0.002392	-0.183207	0.130503
815	U	0.001409	0.000999	0.205292	0.094364
816	A	0.000426	0.000668	-0.121468	0.065252
817	G	0.000734	0.000291	0.222859	0.058726
818	A	0.000481	0.000507	-0.013552	0.05973
819	G	0.001617	0.00174	-0.061236	0.112434
820	U	0.001202	0.000949	0.12699	0.088843
821	G	0.000622	0.000906	-0.143052	0.071275
822	U	0.001745	0.002106	-0.180697	0.111932
823	U	0.001124	0.00094	0.092356	0.08031
824	C	0.000445	0.000247	0.099383	0.046178
825	A	0.000427	0.000309	0.059228	0.048186
826	A	0.000321	0.000325	-0.002008	0.045174
827	A	0.000404	0.000673	-0.135021	0.058726
828	G	0.000959	0.00111	-0.075792	0.08031
829	C	0.000487	0.000466	0.010541	0.055213
830	A	0.000314	0.000309	0.002008	0.045174
831	G	0.000444	0.000575	-0.065754	0.056217
832	G	0.000554	0.000732	-0.089345	0.063244
833	C	0.002101	0.002579	-0.239925	0.124982
834	C	0.015005	0.000565	7.24795	0.209809
835	C	0.032573	0.000844	15.9259	0.309192
836	G	0.097471	0.00314	47.3481	0.516492
837	A	0.000285	0.000426	-0.070773	0.048186
838	G	0.015655	0.0012	7.25548	0.228883
839	C	0.020249	0.000755	9.78473	0.26452
840	C	0.018029	0.00036	8.8687	0.240427
841	G	0.000606	0.001004	-0.19977	0.073283
842	C	0.000571	0.000569	0.001004	0.060232
843	C	0.000765	0.000499	0.134017	0.062742
844	U	0.002693	0.000773	0.963717	0.101391
845	G	0.000836	0.001162	-0.163631	0.076796
846	G	0.000791	0.000553	0.119963	0.061738
847	A	0.000324	0.00041	-0.043668	0.046178
848	U	0.001	0.000537	0.232396	0.066757
849	A	0.000365	0.000537	-0.086333	0.052703
850	C	0.018866	0.000715	9.11114	0.234404
851	C	0.022649	0.003381	9.6708	0.274057
852	G	0.015769	0.003385	6.21597	0.239423
853	C	0.003082	0.000304	1.39438	0.098881
854	A	0.0002	0.000389	-0.094866	0.044672
855	G	0.000907	0.001074	-0.083823	0.078804
856	C	0.000608	0.000612	-0.002008	0.06224
857	U	0.00162	0.000532	0.546106	0.08031
858	A	0.000734	0.002665	-0.969238	0.10892
859	G	0.005278	0.001087	2.10412	0.136025
860	G	0.000764	0.000304	0.23089	0.054711
861	A	0.000393	0.000376	0.008533	0.047182
862	A	0.000243	0.000352	-0.054711	0.042163
863	U	0.002146	0.001958	0.094364	0.109924
864	A	0.000599	0.000651	-0.026101	0.061236
865	A	0.000822	0.000779	0.021583	0.069267
866	U	0.001506	0.001219	0.144056	0.090348
867	G	0.008945	0.002713	3.12806	0.179693
868	G	0.006977	0.000304	3.34992	0.135021
869	A	0.000849	0.000203	0.32425	0.052703
870	A	0.000586	0.000677	-0.045174	0.060232
871	U	0.028863	0.000916	14.0276	0.273555
872	A	0.000424	0.000457	-0.016564	0.050194
873	G	0.052253	0.001589	25.4301	0.366413
874	G	0.002892	0.000674	1.11329	0.097877
875	A	0.000342	0.000251	0.045676	0.041661
876	C	0.001389	0.001017	0.18672	0.088843
877	C	0.001787	0.001056	0.366915	0.094364
878	G	0.007798	0.003315	2.25018	0.185214
879	C	0.001147	0.000445	0.352359	0.069267
880	G	0.002198	0.001223	0.489387	0.102395
881	G	0.000579	0.000424	0.0778	0.054209
882	U	0.000852	0.000798	0.027105	0.070271
883	U	0.001106	0.001	0.053205	0.079808
884	C	0.000588	0.000458	0.065252	0.055715
885	U	0.004085	0.000488	1.80546	0.110426
886	A	0.00301	0.000704	1.15746	0.099383
887	U	0.002256	0.001207	0.526531	0.098379
888	U	0.00123	0.00102	0.104905	0.080812
889	U	0.004833	0.006754	-0.963717	0.190234
890	U	0.002042	0.000836	0.605335	0.09085
891	G	0.000946	0.000913	0.017066	0.074788
892	U	0.002265	0.002477	-0.10641	0.119963
893	U	0.001088	0.000648	0.22035	0.071275
894	G	0.000757	0.000336	0.211315	0.056217
895	G	0.001215	0.001123	0.045676	0.083823
896	U	0.001695	0.001409	0.143554	0.096372
897	U	0.001098	0.001157	-0.029614	0.081816
898	U	0.00155	0.001228	0.161623	0.090348
899	U	0.00237	0.001215	0.579736	0.100889
900	C	0.005731	0.001512	2.11767	0.140542
901	G	0.001636	0.000541	0.54962	0.077298
902	G	0.001434	0.000448	0.494909	0.071275
903	A	0.000542	0.000298	0.122472	0.048688
904	A	0.000462	0.00048	-0.009035	0.052703
905	C	0.001053	0.00066	0.197261	0.070271
906	U	0.00179	0.000676	0.559156	0.084325
907	G	0.002981	0.001087	0.950666	0.108418
908	A	0.000416	0.000524	-0.054209	0.054209
909	G	0.001613	0.000737	0.440198	0.081816
910	G	0.001448	0.000875	0.287609	0.082819
911	C	0.000674	0.000681	-0.004015	0.063746
912	C	0.001285	0.000389	0.449734	0.068765
913	A	0.000481	0.000598	-0.058225	0.057221
914	U	0.008805	0.003697	2.56339	0.185716
915	G	0.00241	0.0018	0.306683	0.105407
916	A	0.00057	0.00072	-0.07529	0.058726
917	U	0.002652	0.002974	-0.161623	0.123978
918	U	0.001692	0.001306	0.193747	0.089345
919	A	0.000375	0.000369	0.003012	0.044672
920	A	0.000593	0.000875	-0.142048	0.063746
921	G	0.001719	0.000731	0.495913	0.081314
922	A	0.000621	0.000595	0.01305	0.061738
923	G	0.002301	0.001802	0.250466	0.118457
924	G	0.000879	0.000878	0.000502	0.078804
925	G	0.002662	0.00102	0.824178	0.105908
926	A	0.000712	0.000645	0.03363	0.065252
927	C	0.000872	0.000916	-0.022085	0.076796
928	G	0.001797	0.000589	0.606338	0.084827
929	G	0.000681	0.000921	-0.120465	0.072279
930	C	0.00151	0.002585	-0.539581	0.114943
931	C	0.001362	0.001916	-0.278574	0.103901
932	G	0.001722	0.001082	0.321239	0.094866
933	G	0.001077	0.001038	0.019074	0.080812
934	G	0.001085	0.000889	0.098379	0.077298
935	G	0.000573	0.000877	-0.152588	0.066757
936	G	0.000853	0.000869	-0.007529	0.072279
937	C	0.000646	0.000414	0.116449	0.056217
938	A	0.000938	0.000842	0.048186	0.073283
939	U	0.001143	0.001376	-0.116951	0.086333
940	U	0.001332	0.001249	0.041661	0.087337
941	C	0.000592	0.000846	-0.127994	0.065754
942	G	0.001038	0.002666	-0.817151	0.105908
943	U	0.000915	0.001021	-0.053205	0.076796
944	A	0.001456	0.001302	0.0778	0.091352
945	U	0.001365	0.001659	-0.147569	0.097877
946	U	0.000887	0.001186	-0.150079	0.079306
947	G	0.00081	0.000798	0.006023	0.070271
948	C	0.000925	0.00074	0.092858	0.071275
949	G	0.001137	0.002707	-0.788039	0.110928
950	C	0.00066	0.000503	0.078804	0.062742
951	C	0.000745	0.001017	-0.136527	0.079808
952	G	0.000957	0.001458	-0.25147	0.094364
953	C	0.000415	0.000541	-0.063244	0.056719
954	U	0.001841	0.000914	0.465294	0.092858
955	A	0.000469	0.00044	0.014556	0.055213
956	G	0.000654	0.000876	-0.11143	0.072781
957	A	0.000312	0.000368	-0.028108	0.048186
958	G	0.001431	0.001063	0.184712	0.09336
959	G	0.000953	0.001314	-0.181199	0.090348
960	U	0.0017	0.001317	0.192241	0.103399
961	G	0.001242	0.000666	0.289115	0.077298
962	A	0.000552	0.000287	0.133013	0.051197
963	A	0.000208	0.000188	0.010039	0.035637
964	A	0.00044	0.000828	-0.194249	0.065252
965	U	0.000802	0.000987	-0.092356	0.073283
966	U	0.000798	0.00128	-0.241933	0.079808
967	C	0.00064	0.000703	-0.031622	0.063746
968	U	0.002457	0.002979	-0.261509	0.130001
969	U	0.163805	0.001539	81.4466	0.653018
970	G	0.003542	0.001236	1.15696	0.118959
971	G	0.001441	0.000398	0.523519	0.073283
972	A	0.001157	0.002199	-0.523017	0.107414
973	C	0.000956	0.00088	0.038649	0.078302
974	C	0.001614	0.002883	-0.636956	0.126488
975	G	0.000399	0.000417	-0.009035	0.051699
976	G	0.000597	0.000591	0.003012	0.058225
977	C	0.000797	0.000661	0.068263	0.064248
978	G	0.001126	0.001663	-0.269539	0.089846
979	C	0.000801	0.000911	-0.055715	0.070271
980	A	0.000327	0.000217	0.055213	0.038649
981	A	0.000378	0.000466	-0.043668	0.048186
982	G	0.001408	0.00179	-0.191739	0.094866
983	A	0.001254	0.002324	-0.537071	0.101391
984	C	0.001384	0.001714	-0.165137	0.100387
985	G	0.001129	0.001425	-0.149075	0.089846
986	G	0.00059	0.000377	0.106912	0.053205
987	A	0.000764	0.000465	0.150581	0.061236
988	C	0.000588	0.000649	-0.030116	0.06224
989	C	0.000544	0.000266	0.14004	0.049692
990	A	0.000697	0.00078	-0.041661	0.066757
991	G	0.001533	0.000585	0.475835	0.077298
992	A	0.000452	0.000596	-0.072781	0.056217
993	G	0.001309	0.001251	0.029112	0.087337
994	C	0.001908	0.003777	-0.938118	0.134519
995	G	0.00046	0.000597	-0.069267	0.057723
996	A	0.000391	0.000619	-0.114441	0.056217
997	A	0.000304	0.000296	0.003514	0.042665
998	A	0.000369	0.000297	0.036139	0.045174
999	G	0.00094	0.000921	0.010039	0.076294
1000	C	0.000312	0.000181	0.066256	0.038649
1001	A	0.000417	0.000434	-0.009035	0.052201
1002	U	0.002247	0.002546	-0.150079	0.122974
1003	U	0.002007	0.001997	0.005019	0.112434
1004	U	0.001229	0.001311	-0.040657	0.088843
1005	G	0.000941	0.000846	0.047182	0.073785
1006	C	0.001056	0.000722	0.167647	0.075792
1007	C	0.000969	0.000339	0.316721	0.06475
1008	A	0.000242	0.000491	-0.125484	0.050696
1009	A	0.000522	0.000828	-0.153592	0.065754
1010	G	0.000387	0.000454	-0.033128	0.051699
1011	A	0.000354	0.000467	-0.056217	0.051197
1012	A	0.000369	0.000596	-0.113939	0.055715
1013	U	0.000495	0.000668	-0.086835	0.060734
1014	G	0.000733	0.00065	0.041661	0.065754
1015	U	0.001382	0.001929	-0.274559	0.103901
1016	U	0.001103	0.001368	-0.133013	0.089846
1017	U	0.001646	0.001897	-0.125484	0.10641
1018	U	0.001055	0.00128	-0.112936	0.087337
1019	C	0.000271	0.000156	0.057723	0.036641
1020	A	0.000552	0.000682	-0.065252	0.063244
1021	U	0.004755	0.001671	1.54797	0.139036
1022	U	0.001207	0.000829	0.189732	0.08031
1023	A	0.000203	5.7e-05	0.073283	0.028108
1024	A	0.000302	0.000707	-0.203284	0.058225
1025	U	0.001543	0.001561	-0.009035	0.098379
1026	C	0.001766	0.000382	0.694679	0.0778
1027	A	0.000541	0.000581	-0.020579	0.059228
1028	A	0.00026	0.000487	-0.113939	0.04919
1029	G	0.000613	0.000561	0.025599	0.060734
1030	A	0.000262	0.00021	0.026101	0.038147
1031	A	0.00844	0.008029	0.206798	0.227879
1032	C	0.000791	0.000676	0.057723	0.067761
1033	G	0.000657	0.00059	0.03363	0.06224
1034	A	0.000265	0.00058	-0.15811	0.052703
1035	A	0.000229	0.000224	0.00251	0.037645
1036	A	0.000458	0.000401	0.02861	0.052201
1037	G	0.000599	0.000642	-0.021081	0.063746
1038	U	0.001025	0.001159	-0.067259	0.085329
1039	C	0.001898	0.000764	0.569697	0.089846
1040	G	0.001985	0.002152	-0.083823	0.115947
1041	G	0.003261	0.000604	1.33364	0.10641
1042	A	0.000725	0.000188	0.270041	0.052201
1043	G	0.000695	0.000532	0.081816	0.061236
1044	G	0.002422	0.00107	0.678617	0.101391
1045	U	0.001954	0.002222	-0.134519	0.114441
1046	U	0.001315	0.001632	-0.159114	0.096874
1047	C	0.000831	0.000685	0.073283	0.069267
1048	G	0.00093	0.000442	0.244945	0.06475
1049	A	0.00028	0.000214	0.033128	0.039653
1050	A	0.000497	0.000688	-0.09587	0.061236
1051	G	0.000623	0.000389	0.117453	0.055715
1052	A	0.000399	0.000495	-0.048688	0.054209
1053	C	0.004747	0.006249	-0.754409	0.193747
1054	G	0.00086	0.001529	-0.335795	0.09085
1055	A	0.000584	0.000769	-0.092858	0.064248
1056	U	0.002042	0.001886	0.078302	0.10641
1057	C	0.001279	0.000426	0.428151	0.068765
1058	A	0.000379	0.000435	-0.02861	0.048688
1059	G	0.003487	0.000905	1.296	0.10892
1060	A	0.000569	0.000568	0.000502	0.057221
1061	U	0.002728	0.00063	1.05306	0.095368
1062	A	0.00033	0.000256	0.037143	0.041159
1063	C	0.000997	0.000572	0.213323	0.069267
1064	C	0.002036	0.003858	-0.914527	0.140542
1065	G	0.000637	0.000999	-0.181199	0.074788
1066	U	0.000918	0.000887	0.015058	0.074286
1067	C	0.002296	0.003299	-0.503943	0.132009
1068	G	0.000658	0.000758	-0.050194	0.066256
1069	U	0.001019	0.000626	0.197261	0.070271
1070	A	0.000519	0.000562	-0.021583	0.057221
1071	G	0.001161	0.001594	-0.217338	0.091854
1072	U	0.001875	0.001027	0.42514	0.092858
1073	U	0.001146	0.001168	-0.011043	0.083823
1074	C	0.000803	0.001258	-0.228883	0.082819
1075	C	0.001325	0.000704	0.311702	0.081314
1076	G	0.003181	0.000374	1.40893	0.107916
1077	A	0.000547	0.000361	0.09336	0.055213
1078	C	0.000473	0.000341	0.066256	0.050696
1079	C	0.000471	0.000311	0.08031	0.049692
1080	A	0.000593	0.000567	0.01305	0.060734
1081	U	0.001475	0.001532	-0.02861	0.098379
1082	A	0.000436	0.000375	0.030618	0.050696
1083	A	0.000381	0.000447	-0.03363	0.050696
1084	A	0.000429	0.000212	0.10892	0.04417
1085	C	0.00093	0.000937	-0.003514	0.078804
1086	G	0.000747	0.000741	0.003012	0.071275
1087	A	0.001875	0.002617	-0.371934	0.123978
1088	U	0.007933	0.00071	3.62548	0.165137
1089	G	0.000949	0.00104	-0.045174	0.081314
1090	C	0.001019	0.000817	0.101391	0.079306
1091	C	0.000599	0.000571	0.014054	0.063244
1092	G	0.000594	0.000328	0.134017	0.056217
1093	A	0.000685	0.000782	-0.048688	0.075792
1094	C	0.000894	0.001073	-0.089345	0.087839
1095	C	0.0022	0.006386	-2.1006	0.190234
1096	G	0.000755	0.000728	0.013552	0.073283
1097	G	0.000855	0.000793	0.030618	0.076796
1098	C	0.00065	0.000455	0.097877	0.061738
1099	G	0.001783	0.000316	0.73634	0.082317
1100	A	0.00058	0.000735	-0.0778	0.067259
1101	U	0.001377	0.00087	0.254481	0.086333
1102	G	0.00115	0.000734	0.208303	0.079306
1103	C	0.007535	0.010325	-1.4004	0.248458
1104	G	0.000622	0.000497	0.062742	0.061738
1105	G	0.000894	0.001079	-0.092858	0.082819
1106	C	0.000786	0.000664	0.061738	0.070773
1107	G	0.001445	0.002416	-0.486878	0.115947
1108	G	0.003578	0.000529	1.5304	0.112434
1109	C	0.013819	0.001282	6.29277	0.213323
1110	G	0.000711	0.000582	0.065252	0.064248
1111	U	0.001239	0.001562	-0.162125	0.094866
1112	U	0.002995	0.000838	1.08268	0.107414
1113	A	0.001359	0.000771	0.29564	0.080812
1114	U	0.025547	0.0017	11.9702	0.282088
1115	U	0.029831	0.001525	14.2078	0.299154
1116	C	0.010343	0.000728	4.82611	0.179693
1117	C	0.009685	0.000745	4.48731	0.176681
1118	C	0.01668	0.000527	8.10727	0.229385
1119	A	0.000685	0.000581	0.052201	0.065252
1120	U	0.089445	0.001353	44.216	0.523519
1121	G	0.000239	0.000414	-0.087839	0.047182
1122	A	0.0004	0.000469	-0.034634	0.054209
1123	C	0.000882	0.000603	0.14004	0.070271
1124	C	0.000394	0.000368	0.01305	0.052703
1125	C	0.000458	0.000395	0.031622	0.054711
1126	G	0.001393	0.001274	0.05973	0.095368
1127	C	0.001646	0.000764	0.442707	0.092858
1128	C	0.002258	0.006234	-1.9957	0.175678
1129	G	0.000586	0.000619	-0.016062	0.065754
1130	G	0.000965	0.000791	0.087337	0.07529
1131	G	0.001137	0.000977	0.08031	0.082317
1132	C	0.000534	0.000627	-0.04668	0.060734
1133	A	0.000256	0.000147	0.054711	0.035136
1134	G	0.000773	0.00052	0.126488	0.064248
1135	C	0.001661	0.001278	0.192241	0.096874
1136	U	0.001323	0.000935	0.194751	0.084827
1137	U	0.002431	0.001508	0.463287	0.112936
1138	C	0.003985	0.001159	1.41847	0.127492
1139	C	0.001471	0.001042	0.21533	0.100889
1140	G	0.0015	0.001134	0.183708	0.101391
1141	G	0.001908	0.004764	-1.43353	0.163631
1142	G	0.001008	0.000388	0.3112	0.066256
1143	A	0.000439	0.000324	0.057221	0.048688
1144	A	0.000232	0.000267	-0.017568	0.039151
1145	A	0.001013	0.000946	0.03363	0.077298
1146	C	0.001471	0.000919	0.277069	0.084325
1147	C	0.000659	0.000694	-0.017568	0.064248
1148	A	0.000576	0.000542	0.017066	0.058225
1149	A	0.000359	0.000371	-0.006023	0.047182
1150	A	0.000474	0.000498	-0.011545	0.055715
1151	G	0.001586	0.000954	0.316721	0.088341
1152	U	0.001872	0.000991	0.442205	0.093862
1153	C	0.001326	0.002124	-0.400545	0.104403
1154	U	0.002114	0.001273	0.421626	0.099885
1155	U	0.00219	0.002202	-0.006525	0.113939
1156	U	0.002224	0.001267	0.479851	0.099885
1157	G	0.001471	0.002463	-0.498422	0.10892
1158	G	0.000616	0.000618	-0.001004	0.05973
1159	G	0.001762	0.001655	0.053707	0.100889
1160	U	0.001293	0.001074	0.109924	0.083823
1161	U	0.001306	0.001184	0.060734	0.085831
1162	C	0.000781	0.000642	0.069769	0.065754
1163	C	0.000682	0.001037	-0.178187	0.074286
1164	G	0.003212	0.001828	0.694177	0.12448
1165	G	0.001889	0.002701	-0.40707	0.123978
1166	G	0.001212	0.001047	0.083321	0.088341
1167	G	0.001111	0.000653	0.229385	0.078302
1168	G	0.001269	0.000669	0.301161	0.078804
1169	G	0.000525	0.000301	0.112434	0.048186
1170	A	0.000395	0.00035	0.022587	0.045174
1171	G	0.000844	0.000928	-0.042163	0.069769
1172	U	0.002007	0.00195	0.02861	0.102897
1173	A	0.000601	0.000733	-0.066757	0.060232
1174	U	0.000953	0.001156	-0.102395	0.075792
1175	G	0.000891	0.001032	-0.070773	0.073785
1176	G	0.001502	0.00102	0.242435	0.082819
1177	U	0.002664	0.002794	-0.06475	0.130001
1178	U	0.00155	0.001129	0.210813	0.087337
1179	G	0.001191	0.001247	-0.028108	0.084827
1180	C	0.000895	0.000937	-0.021081	0.072781
1181	A	0.000478	0.000283	0.098379	0.046178
1182	A	0.000472	0.000468	0.002008	0.052201
1183	A	0.000275	0.000388	-0.056719	0.04417
1184	G	0.001735	0.001306	0.21533	0.091854
1185	C	0.001265	0.000603	0.332281	0.071777
1186	U	0.002213	0.001001	0.608346	0.09336
1187	G	0.001089	0.000757	0.166643	0.071777
1188	A	0.000379	0.000297	0.041159	0.043166
1189	A	0.000162	0.000206	-0.022085	0.032124
1190	A	0.000382	0.000558	-0.088341	0.050696
1191	C	0.000978	0.000701	0.138534	0.066757
1192	U	0.00204	0.001491	0.275563	0.099383
1193	U	0.003235	0.001652	0.794564	0.115445
1194	A	0.000575	0.000435	0.070773	0.052201
1195	A	0.000397	0.000427	-0.015058	0.046178
1196	A	0.000387	0.000459	-0.036139	0.04668
1197	G	0.001586	0.001303	0.141546	0.084827
1198	G	0.001801	0.001551	0.125484	0.092356
1199	A	0.000413	0.000295	0.059228	0.042163
1200	A	0.000631	0.001034	-0.201778	0.066757
1201	U	0.002252	0.001552	0.350853	0.100889
1202	U	0.002007	0.001142	0.434174	0.09085
1203	G	0.001203	0.000768	0.218342	0.071275
1204	A	0.000521	0.000674	-0.076796	0.055715
1205	C	0.002178	0.002567	-0.194751	0.113437
1206	G	0.002819	0.002752	0.033128	0.131507
1207	G	0.003067	0.000581	1.24781	0.101893
1208	A	0.000859	0.000396	0.232396	0.060232
1209	A	0.000408	0.00038	0.014054	0.045676
1210	G	0.001628	0.000683	0.473827	0.078302
1211	G	0.000904	0.000519	0.193245	0.062742
1212	G	0.00092	0.001078	-0.079306	0.074788
1213	C	0.000395	0.000384	0.005019	0.045676
1214	A	0.000795	0.000674	0.060734	0.061236
1215	C	0.00265	0.00242	0.114943	0.113437
1216	C	0.000428	0.000492	-0.032124	0.047684
1217	A	0.000636	0.000428	0.104403	0.050696
1218	C	0.00187	0.002586	-0.358884	0.10641
1219	C	0.000965	0.000488	0.239423	0.05973
1220	A	0.000515	0.000471	0.022085	0.051699
1221	G	0.001583	0.000945	0.320235	0.080812
1222	G	0.00292	0.002413	0.254983	0.117955
1223	A	0.000429	0.000466	-0.01807	0.047684
1224	G	0.001779	0.001561	0.109422	0.096372
1225	U	0.001522	0.001026	0.24896	0.085329
1226	G	0.001176	0.000786	0.195755	0.073283
1227	G	0.002037	0.000324	0.859816	0.078804
1228	A	0.00047	0.000545	-0.037645	0.053205
1229	G	0.007559	0.001695	2.94335	0.161623
1230	C	0.002556	0.00083	0.866341	0.099383
1231	C	0.001231	0.000735	0.24896	0.075792
1232	U	0.001371	0.000695	0.339309	0.077298
1233	G	0.000931	0.00087	0.03112	0.073283
1234	C	0.001553	0.001711	-0.079306	0.098379
1235	G	0.000465	0.000842	-0.18923	0.062742
1236	G	0.001019	0.001808	-0.396027	0.091854
1237	C	0.0009	0.00084	0.030116	0.070773
1238	U	0.001086	0.00141	-0.163129	0.086333
1239	U	0.002042	0.00105	0.49792	0.092356
1240	A	0.000202	0.00034	-0.069267	0.040155
1241	A	0.00073	0.000681	0.024093	0.062742
1242	U	0.002487	0.002063	0.212821	0.114441
1243	U	0.002936	0.001045	0.94916	0.105407
1244	U	0.000712	0.000836	-0.06224	0.068263
1245	G	0.006908	0.003681	1.61975	0.16865
1246	A	0.001772	0.001561	0.105908	0.09587
1247	C	0.001631	0.000199	0.718772	0.068263
1248	U	0.677445	0.674897	nan	nan
1249	C	0.000399	0.000144	0.127994	0.037645
1250	A	0.00038	0.000262	0.058726	0.042163
1251	A	0.000431	0.000362	0.034634	0.04668
1252	C	0.001701	0.000269	0.718772	0.071275
1253	A	0.000311	0.000378	-0.034132	0.045174
1254	C	0.003189	0.002895	0.147569	0.150079
1255	G	0.002705	0.001161	0.774989	0.117453
1256	G	0.00159	0.00076	0.417109	0.092858
1257	G	0.001365	0.0005	0.434174	0.076796
1258	A	0.000926	0.000488	0.219346	0.066256
1259	A	0.000244	0.000332	-0.04417	0.043668
1260	A	0.000307	0.000391	-0.042665	0.048186
1261	C	0.000999	0.001577	-0.290119	0.09336
1262	C	0.001138	0.001139	-0.001004	0.089846
1263	U	0.002041	0.001062	0.491897	0.101893
1264	C	0.001125	0.00065	0.238419	0.0778
1265	A	0.000508	0.000371	0.068765	0.054209
1266	C	0.000996	0.000791	0.102395	0.0778
1267	C	0.00044	0.000463	-0.011545	0.056719
1268	C	0.001682	0.000927	0.378961	0.098881
1269	G	0.001196	0.000261	0.469812	0.071275
1270	G	0.000979	0.000615	0.182203	0.0778
1271	C	0.000888	0.000709	0.090348	0.076796
1272	C	0.002737	0.003586	-0.426143	0.158612
1273	C	0.00194	0.002147	-0.103901	0.12699
1274	G	0.001854	0.000948	0.454754	0.102897
1275	G	0.000948	0.000396	0.277069	0.070773
1276	A	0.000754	0.000772	-0.009035	0.078302
1277	C	0.000793	0.000439	0.177685	0.068765
1278	A	0.000686	0.000688	-0.001004	0.078804
1279	C	0.004234	0.002464	0.888426	0.17116
1280	G	0.003054	0.000834	1.1143	0.127994
1281	G	0.004225	0.000447	1.89631	0.136025
1282	A	0.000256	0.000314	-0.029112	0.052201
1283	C	0.006747	0.001079	2.84497	0.192241
1284	A	0.000532	0.000823	-0.146063	0.088843
1285	g	5.4e-05	5.4e-05	nan	nan
1286	g	3.6e-05	0	nan	nan
1287	a	9.6e-05	2.9e-05	nan	nan
1288	u	0.001605	0.001349	nan	nan
1289	u	0.000246	0.000167	nan	nan
1290	g	5.4e-05	4.1e-05	nan	nan
1291	a	0.000134	0.000121	nan	nan
1292	c	0.000211	4.5e-05	nan	nan
1293	a	0	0	nan	nan
1294	g	0	0	nan	nan
1295	a	0.001735	0.000783	nan	nan
1296	u	0.007136	0.007143	nan	nan
1297	u	0	0	nan	nan
1298	g	0	0	nan	nan
1299	a	0	0	nan	nan
1300	u	0.041667	0.115385	nan	nan
1301	a	0.043478	0	nan	nan
1302	g	0	0	nan	nan
1303	c	0	0	nan	nan
1304	u	0	0	nan	nan

## Sheet: 18S_in_cellulo_rep2
Nucleotide	Sequence	Modified_rate	Untreated_rate	Norm_profile	Norm_stderr
1	u	nan	0	nan	nan
2	a	nan	0	nan	nan
3	c	nan	0	nan	nan
4	c	nan	0	nan	nan
5	u	nan	0	nan	nan
6	g	nan	0	nan	nan
7	g	nan	0	nan	nan
8	u	nan	0	nan	nan
9	u	nan	0	nan	nan
10	g	nan	0	nan	nan
11	a	nan	0	nan	nan
12	u	nan	nan	nan	nan
13	c	nan	nan	nan	nan
14	c	nan	nan	nan	nan
15	u	nan	0	nan	nan
16	g	nan	0	nan	nan
17	c	nan	nan	nan	nan
18	c	nan	0	nan	nan
19	a	nan	0	nan	nan
20	g	nan	0	nan	nan
21	u	nan	0	nan	nan
22	a	0	0	nan	nan
23	g	0	0	nan	nan
24	c	0	0	nan	nan
25	a	0	0	nan	nan
26	u	0	0	nan	nan
27	a	0	0	nan	nan
28	u	0	0	nan	nan
29	g	0	0	nan	nan
30	c	0.012121	0	nan	nan
31	u	0.006803	0.009709	nan	nan
32	u	0	0	nan	nan
33	g	0	0	nan	nan
34	u	0	0	nan	nan
35	c	0	0.004505	nan	nan
36	u	0	0	nan	nan
37	c	0	0	nan	nan
38	a	0	0	nan	nan
39	a	0.137725	0.172619	nan	nan
40	a	0.000288	0	nan	nan
41	g	0	0	nan	nan
42	a	7.6e-05	4.6e-05	nan	nan
43	u	0	4.6e-05	nan	nan
44	u	0	0.000133	nan	nan
45	a	0.000204	0.000203	nan	nan
46	a	0	0.000131	nan	nan
47	g	0	2.9e-05	nan	nan
48	c	9.6e-05	0.000203	nan	nan
49	c	0.000532	0.000583	nan	nan
50	a	0	6.7e-05	nan	nan
51	u	0.000948	0.00087	nan	nan
52	g	0.000249	0.000493	nan	nan
53	c	0.000175	4.2e-05	nan	nan
54	A	0	0	0	0
55	U	0	1.7e-05	-0.008785	0.008785
56	G	0	0	0	0
57	U	0	0	0	0
58	C	0	0	0	0
59	U	0	0	0	0
60	G	0.999196	0.999342	nan	nan
61	A	0.000307	0.000492	-0.095601	0.059428
62	G	0.001004	0.00029	0.368969	0.081132
63	U	0.001549	0.000525	0.529165	0.101286
64	A	0.000202	0.000268	-0.034106	0.044442
65	C	0.000876	0.000635	0.12454	0.081649
66	G	0.00121	0.001137	0.037724	0.100252
67	C	0.002599	0.000216	1.23145	0.120406
68	A	0.000722	0.000566	0.080615	0.076481
69	C	0.002421	0.003976	-0.80305	0.144177
70	G	0.001046	0.000445	0.310575	0.069763
71	G	0.002049	0.000691	0.701764	0.089917
72	C	0.006223	0.000643	2.88405	0.144694
73	C	0.02125	0.001292	10.3136	0.263032
74	G	0.116495	0.001401	59.4763	0.594794
75	G	0.045818	0.001066	23.1267	0.351399
76	U	0.014935	0.000716	7.34785	0.203088
77	A	0.000266	0.00028	-0.006718	0.035657
78	C	0.001213	0.000226	0.510562	0.060461
79	A	0.000444	0.000515	-0.03669	0.047025
80	G	0.001637	0.001324	0.161747	0.082682
81	U	0.002393	0.001466	0.479039	0.094568
82	G	0.00142	0.003603	-1.12861	0.102836
83	A	0.000598	0.000504	0.048576	0.05116
84	A	0.000361	0.000333	0.014469	0.040308
85	A	0.002495	0.002127	0.189652	0.103869
86	C	0.001717	0.003999	-1.17925	0.111621
87	U	0.001501	0.000863	0.330212	0.074931
88	G	0.000875	0.000842	0.01757	0.062528
89	C	0.000937	0.00291	-1.01957	0.090434
90	G	0.001834	0.000586	0.64492	0.078031
91	A	0.001035	0.000636	0.206188	0.063562
92	A	0.000956	0.000916	0.020154	0.066662
93	U	0.004963	0.004012	0.491442	0.146244
94	G	0.000429	0.000353	0.039791	0.042891
95	G	0.001494	0.001359	0.069763	0.083199
96	C	0.000477	0.000413	0.033073	0.046509
97	U	0.001433	0.001123	0.160197	0.079582
98	C	0.001194	0.001167	0.013953	0.07338
99	A	0.010173	0.009877	0.152962	0.214457
100	U	0.001762	0.001437	0.167948	0.085783
101	U	0.0026	0.000652	1.00665	0.089917
102	A	0.006233	0.001136	2.63342	0.136425
103	A	0.000689	0.000561	0.066146	0.053743
104	A	0.004727	0.003553	0.60668	0.139526
105	U	0.007642	0.003568	2.10529	0.165364
106	C	0.000888	0.000343	0.281636	0.055294
107	A	0.000574	0.000768	-0.099735	0.05581
108	G	0.003531	0.002076	0.75189	0.115238
109	U	0.006907	0.005911	0.514696	0.171565
110	U	0.00204	0.001028	0.522447	0.085783
111	A	0.000845	0.000855	-0.004651	0.062528
112	U	0.009187	0.00457	2.3859	0.181384
113	G	0.000801	0.000457	0.17725	0.05426
114	G	0.000907	0.000906	0.000517	0.064079
115	U	0.000911	0.000958	-0.024288	0.065112
116	U	0.017025	0.017869	-0.436148	0.280602
117	C	0.000565	0.000685	-0.061495	0.053743
118	C	0.009717	0.013002	-1.69757	0.228409
119	U	0.001787	0.00187	-0.042891	0.093017
120	U	0.002042	0.001217	0.426329	0.088366
121	U	0.009571	0.009883	-0.16123	0.211356
122	G	0.000914	0.00063	0.146761	0.060978
123	G	0.000675	0.00027	0.209289	0.048576
124	U	0.001695	0.0009	0.410827	0.080615
125	C	0.001121	0.001277	-0.081132	0.074931
126	G	0.000991	0.000712	0.144177	0.064595
127	C	0.00047	0.00034	0.066662	0.044442
128	U	0.001102	0.000889	0.110071	0.069246
129	C	0.000726	0.003839	-1.60868	0.098185
130	G	0.011917	0.003034	4.59041	0.202571
131	C	0.012536	0.000771	6.07972	0.186035
132	U	0.024217	0.00086	12.0695	0.255798
133	C	0.007195	0.000298	3.5636	0.133842
134	C	0.012838	0.000375	6.44042	0.178283
135	U	0.040969	0.000619	20.8514	0.320393
136	C	0.011527	0.000522	5.68698	0.167948
137	U	0.039191	0.00111	19.6789	0.346748
138	C	0.014192	0.003624	5.46167	0.224792
139	C	0.026773	0.001314	13.1558	0.299723
140	U	0.001247	0.000697	0.284736	0.067696
141	A	0.000559	0.000572	-0.006718	0.05116
142	C	0.043978	0.000879	22.2715	0.347265
143	U	0.00197	0.002563	-0.30644	0.101802
144	U	0.001352	0.002886	-0.792714	0.096118
145	G	0.001016	0.000748	0.138492	0.063562
146	G	0.001407	0.000394	0.523481	0.067179
147	A	0.000539	0.000571	-0.01602	0.050643
148	U	0.002334	0.010495	-4.2173	0.164331
149	A	0.000768	0.001009	-0.12454	0.064079
150	A	0.000982	0.001497	-0.266133	0.075447
151	C	0.000655	0.000562	0.048059	0.053743
152	U	0.001701	0.000769	0.481623	0.078548
153	G	0.00242	0.003508	-0.562238	0.117305
154	U	0.001355	0.00105	0.157613	0.076481
155	G	0.000812	0.000972	-0.082682	0.064079
156	G	0.002162	0.002634	-0.243912	0.10542
157	U	0.00082	0.000791	0.014986	0.062528
158	A	0.000334	0.000482	-0.076998	0.043925
159	A	0.030038	0.032652	-1.3503	0.392223
160	U	0.002369	0.000955	0.730703	0.089917
161	U	0.00203	0.000679	0.698147	0.081132
162	C	0.001075	0.003817	-1.41696	0.102319
163	U	0.000762	0.000566	0.101286	0.056844
164	A	0.000873	0.000759	0.058911	0.062528
165	G	0.000596	0.000761	-0.085266	0.056327
166	A	0.005191	0.004266	0.478006	0.14521
167	G	0.000535	0.000534	0.000517	0.048576
168	C	0.001131	0.001371	-0.12454	0.075447
169	U	0.005477	0.00499	0.251664	0.158129
170	A	0.000588	0.000622	-0.01757	0.05271
171	A	0.00042	0.004821	-2.27427	0.102836
172	U	0.009297	0.007926	0.708482	0.201021
173	A	0.000749	0.000472	0.143143	0.053743
174	C	0.000828	0.000792	0.018603	0.063562
175	A	0.002081	0.003251	-0.604613	0.114205
176	U	0.001846	0.001192	0.33848	0.0894
177	G	0.001926	0.001372	0.286287	0.091984
178	C	0.001189	0.001063	0.065112	0.076998
179	C	0.001466	0.000557	0.469738	0.074931
180	G	0.0011	0.000693	0.210323	0.069763
181	A	0.000484	0.000479	0.002584	0.050643
182	C	0.001146	0.002876	-0.894	0.101286
183	G	0.062697	0.001545	31.6011	0.437698
184	G	0.001434	0.0006	0.43098	0.074414
185	G	0.00117	0.0006	0.295072	0.069246
186	C	0.000963	0.000748	0.111104	0.067179
187	G	0.00096	0.004919	-2.04535	0.118855
188	C	0.001236	0.00077	0.240812	0.072864
189	U	0.004062	0.001576	1.28519	0.123506
190	G	0.000905	0.000219	0.354499	0.05581
191	A	0.000861	0.000471	0.201538	0.059428
192	C	0.000867	0.004204	-1.72444	0.10852
193	C	0.000497	0.00036	0.070797	0.047025
194	C	0.000312	0.0003	0.006201	0.039791
195	C	0.000336	0.000236	0.051676	0.039274
196	C	0.000867	0.000865	0.00155	0.067696
197	U	0.005932	0.000934	2.58278	0.139009
198	U	0.014289	0.000974	6.88018	0.21394
199	C	0.018322	0.000944	8.97979	0.241328
200	G	0.012922	0.001244	6.03424	0.208256
201	C	0.025611	0.001548	12.4349	0.283186
202	G	0.011329	0.005708	2.90473	0.218074
203	G	0.001487	0.000592	0.462503	0.075447
204	G	0.002189	0.000721	0.758608	0.0894
205	G	0.001248	0.000764	0.250113	0.073897
206	G	0.000589	0.000542	0.024288	0.05426
207	G	0.001298	0.007619	-3.26646	0.144694
208	G	0.000649	0.00039	0.133842	0.05116
209	A	0.002457	0.003781	-0.684194	0.123506
210	U	0.00151	0.000873	0.329178	0.078031
211	G	0.000618	0.000579	0.020154	0.055294
212	C	0.000583	0.000577	0.003101	0.05426
213	G	0.000774	0.00357	-1.44487	0.103353
214	U	0.000972	0.000918	0.027905	0.07028
215	G	0.000783	0.00075	0.017053	0.062528
216	C	0.000746	0.00033	0.214973	0.053227
217	A	0.000367	0.000322	0.023254	0.041858
218	U	0.00202	0.001479	0.279569	0.095601
219	U	0.00138	0.000857	0.270267	0.076481
220	U	0.001348	0.000707	0.330728	0.07338
221	A	0.00071	0.000738	-0.014469	0.060461
222	U	0.001628	0.002086	-0.237194	0.096635
223	C	0.002516	0.000305	1.14256	0.0894
224	A	0.00074	0.000723	0.008785	0.062012
225	G	0.022886	0.000461	11.5884	0.251664
226	A	0.000522	0.000342	0.093017	0.047025
227	U	0.029814	0.00129	14.7407	0.290938
228	C	0.01573	0.001466	7.37111	0.216007
229	A	0.00317	0.003515	-0.177766	0.131258
230	A	0.000527	0.000425	0.052193	0.049609
231	A	0.000777	0.000558	0.113171	0.058911
232	A	0.000659	0.000655	0.002067	0.058394
233	C	0.000587	0.00084	-0.130741	0.061495
234	C	0.000744	0.000782	-0.019637	0.064079
235	A	0.001226	0.003246	-1.04386	0.10697
236	A	0.00069	0.000651	0.020154	0.060461
237	C	0.000775	0.000714	0.031523	0.063562
238	C	0.000884	0.00092	-0.018603	0.072347
239	C	0.00103	0.000521	0.263032	0.068213
240	G	0.001609	0.008465	-3.54293	0.168982
241	G	0.001377	0.000612	0.39584	0.075447
242	U	0.016108	0.002988	6.78045	0.235127
243	C	0.040435	0.000699	20.5341	0.34158
244	A	0.000268	0.000377	-0.056327	0.041341
245	G	0.001109	0.001171	-0.032039	0.075964
246	C	0.00065	0.00049	0.082165	0.054777
247	C	0.00038	0.000341	0.019637	0.042891
248	C	0.000538	0.000591	-0.027388	0.056327
249	C	0.001045	0.000725	0.165364	0.070797
250	U	0.001905	0.000997	0.469221	0.091467
251	C	0.001617	0.001568	0.025321	0.090434
252	U	0.002224	0.002284	-0.031006	0.110071
253	C	0.001026	0.001103	-0.039791	0.076998
254	C	0.001481	0.000952	0.273368	0.086299
255	G	0.0015	0.004276	-1.43453	0.125057
256	G	0.001137	0.002395	-0.650088	0.096118
257	C	0.001421	0.001972	-0.284736	0.093017
258	C	0.001479	0.000694	0.405142	0.075447
259	C	0.006475	0.000913	2.87475	0.145727
260	C	0.070571	0.007267	32.7137	0.48214
261	G	0.05917	0.000636	30.2482	0.423229
262	G	0.001991	0.001241	0.387572	0.094568
263	C	0.000792	0.000817	-0.012919	0.066146
264	C	0.001225	0.001042	0.094568	0.080098
265	G	0.004354	0.004384	-0.014986	0.158129
266	G	0.001368	0.001021	0.179317	0.081132
267	G	0.001257	0.000808	0.232027	0.074931
268	G	0.000521	0.00057	-0.025321	0.05426
269	G	0.002919	0.000676	1.1591	0.098702
270	G	0.002437	0.002444	-0.003617	0.117822
271	C	0.03767	0.002331	18.2619	0.33848
272	G	0.001509	0.00065	0.443899	0.078548
273	G	0.001583	0.002004	-0.217557	0.098702
274	G	0.001022	0.001003	0.009818	0.075964
275	C	0.000702	0.001293	-0.305407	0.075447
276	G	0.00096	0.001075	-0.059428	0.076481
277	C	0.000587	0.000869	-0.145727	0.065112
278	C	0.000828	0.00047	0.184484	0.061495
279	G	0.001301	0.001495	-0.100252	0.090434
280	G	0.000751	0.001101	-0.180867	0.07338
281	C	0.008449	0.005589	1.47794	0.203605
282	G	0.011382	0.004718	3.44319	0.21549
283	G	0.005543	0.000453	2.63084	0.128157
284	C	0.011094	0.001012	5.21	0.180867
285	U	0.046021	0.000834	23.3515	0.360184
286	U	0.046723	0.001454	23.3933	0.362251
287	U	0.013907	0.000823	6.76133	0.198954
288	G	0.000994	0.000964	0.015503	0.078031
289	G	0.001264	0.001229	0.01757	0.088366
290	U	0.001063	0.00077	0.151412	0.075964
291	G	0.000396	0.000309	0.044958	0.044442
292	A	0.001005	0.000683	0.166398	0.068729
293	C	0.000246	0.00034	-0.049092	0.03824
294	U	0.003899	0.001074	1.45986	0.113171
295	C	0.000601	0.00049	0.057361	0.051676
296	U	0.000956	0.000761	0.100769	0.065112
297	A	0.000684	0.004435	-1.9389	0.106453
298	G	0.002154	0.000328	0.943609	0.076998
299	A	0.000443	0.000467	-0.011886	0.045992
300	U	0.002329	0.001392	0.484207	0.094051
301	A	0.00027	0.000246	0.012402	0.036173
302	A	0.00089	0.002173	-0.663007	0.084232
303	C	0.000327	0.000312	0.007235	0.038757
304	C	0.001214	0.000218	0.515213	0.058394
305	U	0.008408	0.00115	3.75015	0.158129
306	C	0.047447	0.001915	23.5293	0.360184
307	G	0.01855	0.001323	8.90228	0.247013
308	G	0.02576	0.000497	13.055	0.272851
309	G	0.001098	0.001035	0.032039	0.078548
310	C	0.000492	0.000436	0.029455	0.049609
311	C	0.015915	0.00047	7.9814	0.211356
312	G	0.000815	0.012464	-6.01977	0.189135
313	A	0.000302	0.000345	-0.022221	0.041341
314	U	0.000996	0.000747	0.128674	0.067696
315	C	0.000405	0.000736	-0.171049	0.05581
316	G	0.000935	0.000863	0.037207	0.07028
317	C	0.002529	0.000267	1.16944	0.08785
318	A	0.00068	0.001068	-0.200504	0.067696
319	C	0.024121	0.005097	9.8309	0.276985
320	G	0.000831	0.000736	0.049092	0.063562
321	C	0.002971	0.00137	0.826821	0.101802
322	C	0.000424	0.00033	0.048576	0.042375
323	C	0.001562	0.000377	0.612881	0.068729
324	C	0.024313	0.000435	12.3393	0.242879
325	C	0.028106	0.000444	14.2947	0.263032
326	C	0.088344	0.000797	45.2416	0.458369
327	G	0.004346	0.00074	1.86396	0.110071
328	U	0.057085	0.000734	29.1201	0.366385
329	G	0.001163	0.00104	0.063562	0.072347
330	G	0.001152	0.000838	0.162264	0.070797
331	C	0.000552	0.000664	-0.057877	0.056327
332	G	0.000639	0.000731	-0.047542	0.059945
333	G	0.000821	0.000725	0.049609	0.063562
334	C	0.00134	0.009757	-4.35011	0.168982
335	G	0.000229	0.000307	-0.040308	0.037207
336	A	0.000364	0.000464	-0.051676	0.045992
337	C	0.000756	0.007971	-3.72844	0.149861
338	G	0.000518	0.00072	-0.104386	0.056327
339	A	0.000372	0.000489	-0.060461	0.047542
340	C	0.000401	0.000322	0.040824	0.043408
341	C	0.000587	0.000303	0.146761	0.048059
342	C	0.000296	0.000228	0.035657	0.03669
343	A	0.003493	0.003641	-0.076481	0.132808
344	U	0.000798	0.001092	-0.152445	0.068213
345	U	0.001163	0.001206	-0.022221	0.076481
346	C	0.00071	0.000615	0.049092	0.057361
347	G	0.00487	0.000529	2.24327	0.116272
348	A	0.000363	0.000455	-0.047542	0.045475
349	A	0.000351	0.000533	-0.094568	0.048059
350	C	0.001697	0.003714	-1.04231	0.117822
351	G	0.000406	0.000591	-0.095601	0.05116
352	U	0.003271	0.002361	0.470254	0.121439
353	C	0.003914	0.004253	-0.175183	0.144177
354	U	0.004105	0.00482	-0.369486	0.150895
355	G	0.000711	0.000774	-0.032039	0.060461
356	C	0.000559	0.000761	-0.104386	0.057877
357	C	0.000369	0.00043	-0.031006	0.044958
358	C	0.000433	0.000488	-0.028422	0.049092
359	U	0.018452	0.000591	9.2299	0.21394
360	A	0.000703	0.000574	0.066662	0.05581
361	U	0.235306	0.002058	120.534	0.747756
362	C	0.000368	0.000562	-0.100252	0.048059
363	A	0.000107	0.00035	-0.125573	0.034106
364	A	0.000513	0.000526	-0.006201	0.05116
365	C	0.000548	0.000621	-0.037724	0.05581
366	U	0.000965	0.001052	-0.044958	0.07338
367	U	0.003805	0.001264	1.31309	0.116272
368	U	0.039132	0.000756	19.8313	0.324527
369	C	0.003082	0.000851	1.1529	0.101286
370	G	0.001559	0.017357	-8.16382	0.220141
371	A	0.00068	0.000822	-0.07338	0.062528
372	U	0.000616	0.000654	-0.020154	0.057877
373	G	0.000494	0.000594	-0.051676	0.053227
374	G	0.000634	0.00044	0.100769	0.053227
375	U	0.000521	0.000486	0.018087	0.051676
376	A	0.000915	0.002313	-0.721918	0.091467
377	G	0.00072	0.00052	0.103353	0.056844
378	U	0.001496	0.001081	0.214457	0.081132
379	C	0.000933	0.002831	-0.980299	0.097151
380	G	0.000733	0.000606	0.065112	0.058911
381	C	0.000564	0.000437	0.065629	0.051676
382	C	0.001574	0.017789	-8.37931	0.226342
383	G	0.000518	0.00053	-0.006201	0.05271
384	U	0.001004	0.000755	0.128674	0.067179
385	G	0.000774	0.000796	-0.011369	0.062528
386	C	0.000962	0.000983	-0.010852	0.069763
387	C	0.000807	0.000649	0.081649	0.059428
388	U	0.000949	0.001693	-0.384472	0.080098
389	A	0.000479	0.000671	-0.099219	0.053743
390	C	0.000969	0.002163	-0.616498	0.088366
391	C	0.00038	0.000516	-0.07028	0.048059
392	A	0.001258	0.001119	0.071313	0.076481
393	U	0.130504	0.001423	66.7043	0.584459
394	G	0.000999	0.000864	0.069763	0.07028
395	G	0.001093	0.001683	-0.30489	0.088883
396	U	0.001253	0.001399	-0.075447	0.087333
397	G	0.000754	0.002191	-0.742072	0.089917
398	A	0.00036	0.001156	-0.411343	0.066662
399	C	0.001338	0.002511	-0.60668	0.106453
400	C	0.010859	0.007708	1.6278	0.236677
401	A	0.000687	0.001225	-0.278019	0.074414
402	C	0.001365	0.004597	-1.66966	0.133325
403	G	0.001105	0.000634	0.243395	0.072347
404	G	0.001215	0.001069	0.075964	0.085266
405	G	0.002071	0.002092	-0.010852	0.116272
406	U	0.002276	0.006438	-2.15077	0.166914
407	G	0.019485	0.000277	9.92598	0.242362
408	A	0.000563	0.000736	-0.0894	0.060978
409	C	0.001148	0.003001	-0.957562	0.109037
410	G	0.000729	0.007429	-3.46231	0.151412
411	G	0.000656	0.000679	-0.011369	0.062012
412	G	0.000585	0.000602	-0.008785	0.058394
413	G	0.0003	0.00038	-0.041341	0.043408
414	A	0.000155	0.000219	-0.033073	0.032039
415	A	0.000378	0.00072	-0.17725	0.055294
416	U	0.001823	0.001621	0.104386	0.099219
417	C	0.007824	0.00581	1.04076	0.198954
418	A	0.000505	0.000842	-0.174149	0.062528
419	G	0.002647	0.000735	0.988051	0.099735
420	G	0.001501	0.008683	-3.71139	0.167948
421	G	0.001504	0.001184	0.165364	0.089917
422	U	0.001697	0.001153	0.281119	0.094051
423	U	0.001493	0.001013	0.248046	0.088366
424	C	0.001064	0.001038	0.013953	0.080098
425	G	0.000472	0.000553	-0.041858	0.05581
426	A	0.000977	0.000861	0.060461	0.072864
427	U	0.00074	0.000665	0.03824	0.064595
428	U	0.007182	0.006722	0.237711	0.202054
429	C	0.000871	0.000974	-0.053743	0.073897
430	C	0.002014	0.016326	-7.39591	0.230476
431	G	0.00106	0.000764	0.153479	0.080615
432	G	0.00099	0.001168	-0.091984	0.086299
433	A	0.000558	0.000354	0.104903	0.056327
434	G	0.000562	0.000375	0.096118	0.05426
435	A	0.000387	0.000708	-0.165881	0.057877
436	G	0.002523	0.005077	-1.32033	0.150378
437	G	0.001137	0.000917	0.113688	0.078548
438	G	0.000828	0.000608	0.113688	0.066146
439	A	0.00031	0.000337	-0.013953	0.044442
440	G	0.000861	0.000885	-0.011886	0.072864
441	C	0.000465	0.000526	-0.031523	0.056844
442	C	0.000993	0.000723	0.139526	0.075447
443	U	0.001167	0.001107	0.031006	0.091467
444	G	0.000962	0.00243	-0.758608	0.103869
445	A	0.000378	0.000448	-0.036173	0.052193
446	G	0.000716	0.000407	0.15968	0.058911
447	A	0.000509	0.000316	0.100252	0.050643
448	A	0.000355	0.000354	0.000517	0.046509
449	A	0.001757	0.004275	-1.30121	0.134875
450	C	0.001678	0.011412	-5.03017	0.19792
451	G	0.0022	0.00035	0.956012	0.091984
452	G	0.000841	0.000808	0.017053	0.07183
453	C	0.00104	0.001061	-0.011369	0.080098
454	U	0.000767	0.000558	0.108003	0.064079
455	A	0.000372	0.000375	-0.00155	0.048576
456	C	0.000808	0.000681	0.065112	0.068729
457	C	0.000194	0.000227	-0.017053	0.03669
458	A	0.000525	0.00057	-0.023254	0.058394
459	C	0.00063	0.000546	0.043408	0.059428
460	A	0.000421	0.000294	0.065629	0.047025
461	U	0.001098	0.000649	0.232027	0.072864
462	C	0.006172	0.019421	-6.84659	0.26975
463	C	0.004408	0.000628	1.95336	0.128157
464	A	0.0085	0.000669	4.04677	0.174666
465	A	0.002297	0.000726	0.811835	0.098185
466	G	0.00098	0.000655	0.167948	0.071313
467	G	0.000515	0.000329	0.096118	0.052193
468	A	0.014219	0.01189	1.20406	0.298172
469	A	0.000892	0.000484	0.210839	0.068729
470	G	0.000645	0.000529	0.059945	0.062528
471	G	0.001199	0.000864	0.172599	0.082682
472	C	0.002627	0.000253	1.2268	0.102836
473	A	0.000528	0.000518	0.005168	0.059945
474	G	0.001368	0.001634	-0.137459	0.112138
475	C	0.001207	0.00089	0.163814	0.096118
476	A	0.001405	0.001734	-0.170015	0.116272
477	G	0.000629	0.000621	0.004651	0.065629
478	G	0.001162	0.000929	0.120406	0.094051
479	C	0.001287	0.000522	0.395324	0.08785
480	G	0.002676	0.00274	-0.033073	0.150895
481	C	0.005475	0.009653	-2.15904	0.227376
482	G	0.001248	0.004587	-1.72496	0.14056
483	C	0.002892	0.000361	1.30793	0.112654
484	A	0.007572	0.006749	0.425296	0.222208
485	A	0.000336	0.000377	-0.021187	0.048576
486	A	0.000551	0.000341	0.10852	0.058394
487	U	0.004613	0.001622	1.54564	0.16278
488	U	0.002883	0.000759	1.09812	0.125573
489	A	0.000309	0.000389	-0.041341	0.050126
490	C	0.000854	0.000434	0.21704	0.066662
491	C	0.000518	0.000499	0.009818	0.058911
492	C	0.000341	0.000396	-0.028422	0.050643
493	A	0.000393	0.000242	0.078031	0.048576
494	C	0.000456	0.000363	0.048059	0.055294
495	U	0.000721	0.000665	0.028422	0.071313
496	C	0.000891	0.001082	-0.098702	0.084749
497	C	0.000961	0.001963	-0.517797	0.098185
498	C	0.001592	0.002341	-0.387056	0.118339
499	G	0.000837	0.000506	0.171049	0.07028
500	A	0.000436	0.000546	-0.056327	0.059945
501	C	0.000796	0.000694	0.05271	0.071313
502	C	0.002639	0.004614	-1.02061	0.182934
503	C	0.002251	0.000791	0.754991	0.129708
504	G	0.001682	0.004013	-1.20457	0.174149
505	G	0.001236	0.001004	0.119889	0.101802
506	G	0.001493	0.013566	-6.23888	0.237194
507	G	0.000358	0.000221	0.070797	0.048576
508	A	0.000396	0.000394	0.001034	0.054777
509	G	0.002202	0.00162	0.300756	0.122473
510	G	0.000953	0.000642	0.160713	0.083716
511	U	0.001092	0.000555	0.277502	0.08785
512	A	0.006393	0.00533	0.549319	0.23306
513	G	0.001293	0.001077	0.111104	0.104386
514	U	0.001209	0.000934	0.14211	0.097151
515	G	0.000135	9.9e-05	0.018603	0.030489
516	A	0.000445	0.000314	0.067179	0.05581
517	C	0.019506	0.014874	2.39365	0.37672
518	G	0.023927	0.01988	2.09186	0.420645
519	A	0.001272	0.000849	0.218591	0.085783
520	A	0.000213	0.000191	0.011886	0.03669
521	A	0.00023	0.000192	0.019637	0.037724
522	A	0.000354	0.000238	0.059945	0.046509
523	A	0.000555	0.000662	-0.055294	0.074931
524	U	0.001805	0.00107	0.379821	0.116272
525	A	0.000198	0.000302	-0.053743	0.046509
526	A	0.000461	0.000643	-0.094051	0.062528
527	C	0.000562	0.000276	0.147277	0.056844
528	A	0.000314	0.000275	0.020154	0.050126
529	A	0.000636	0.000616	0.009818	0.07183
530	U	0.002404	0.006066	-1.89239	0.183451
531	A	0.000657	0.000577	0.041341	0.069763
532	C	0.001045	0.000531	0.265616	0.078031
533	A	0.000575	0.000658	-0.043408	0.063562
534	G	0.001539	0.000819	0.372069	0.090434
535	G	0.000655	0.000203	0.233577	0.05581
536	A	0.000816	0.001347	-0.274401	0.081649
537	C	0.000675	0.000314	0.187068	0.059945
538	U	0.016504	0.00068	8.17726	0.257865
539	C	0.001356	0.000568	0.407209	0.081649
540	U	0.012484	0.000679	6.10039	0.214973
541	U	0.035972	0.001045	18.049	0.359667
542	U	0.028539	0.001178	14.1392	0.321427
543	C	0.048546	0.006271	21.8462	0.464053
544	G	0.035087	0.010957	12.4695	0.425296
545	A	0.000478	0.000462	0.008268	0.058911
546	G	0.005422	0.000458	2.56469	0.14366
547	G	0.003301	0.000809	1.28777	0.120923
548	C	0.011984	0.006893	2.63084	0.256314
549	C	0.001294	0.000568	0.37517	0.081649
550	C	0.00038	0.000393	-0.006718	0.050643
551	U	0.001207	0.001089	0.060978	0.086816
552	G	0.000668	0.000443	0.116272	0.060461
553	U	0.002366	0.000761	0.829405	0.103353
554	A	0.000493	0.000159	0.173116	0.047542
555	A	0.001093	0.000858	0.121439	0.080615
556	U	0.00393	0.003925	0.002584	0.160713
557	U	0.001789	0.000965	0.426329	0.096118
558	G	0.000945	0.00052	0.219624	0.07028
559	G	0.001791	0.001931	-0.072347	0.10852
560	A	0.000453	0.000324	0.066662	0.050643
561	A	0.000645	0.000632	0.007235	0.065112
562	U	0.001196	0.000761	0.224792	0.082165
563	G	0.00212	0.000487	0.843874	0.098702
564	A	0.000648	0.000659	-0.005684	0.066146
565	G	0.000892	0.00048	0.212906	0.069246
566	U	0.001986	0.001001	0.509012	0.102319
567	C	0.001858	0.002608	-0.387572	0.120406
568	C	0.005856	0.000196	2.92488	0.153995
569	A	0.000357	0.000435	-0.040308	0.05116
570	C	0.000848	0.000728	0.062012	0.07183
571	U	0.001643	0.00086	0.404625	0.093017
572	U	0.00571	0.004714	0.514696	0.193786
573	U	0.001812	0.000954	0.443383	0.102836
574	A	0.000563	0.000359	0.105936	0.058911
575	A	0.000327	0.000194	0.068729	0.042891
576	A	0.010941	0.010242	0.361217	0.267683
577	U	0.000709	0.000741	-0.016536	0.069246
578	C	0.000164	0.00164	-0.762742	0.07183
579	C	0.000383	0.000847	-0.239778	0.063045
580	U	0.002576	0.001219	0.701247	0.118339
581	U	0.00205	0.00134	0.366385	0.110587
582	U	0.002294	0.000752	0.797365	0.108003
583	A	0.000486	0.000237	0.128674	0.052193
584	A	0.000398	0.000438	-0.021187	0.054777
585	C	0.002786	0.015634	-6.63937	0.243395
586	G	0.001242	0.001565	-0.166398	0.103353
587	A	0.00029	0.000305	-0.007751	0.047542
588	G	0.00431	0.000547	1.94458	0.142627
589	G	0.000784	0.000161	0.321943	0.061495
590	A	0.011842	0.011336	0.261999	0.280602
591	U	0.002798	0.000725	1.07125	0.115238
592	C	0.000295	0.000202	0.048059	0.041341
593	C	0.001581	0.00236	-0.402558	0.112138
594	A	0.000711	0.000722	-0.005684	0.069246
595	U	0.002588	0.001706	0.456302	0.121439
596	U	0.001245	0.000718	0.272334	0.083716
597	G	0.001318	0.000995	0.166914	0.09095
598	G	0.000585	0.000352	0.120923	0.059945
599	A	0.000587	0.000686	-0.05116	0.067179
600	G	0.000767	0.000314	0.23461	0.066146
601	G	0.002464	0.002503	-0.020154	0.136425
602	G	0.001134	0.000979	0.080098	0.089917
603	C	0.000554	0.005629	-2.62257	0.137976
604	A	0.000414	0.000381	0.017053	0.053743
605	A	0.001101	0.001162	-0.031523	0.089917
606	G	0.000887	0.000941	-0.027905	0.080098
607	U	0.063481	0.00218	31.6786	0.52038
608	C	0.000968	0.000737	0.119372	0.079582
609	U	0.000747	0.000747	0	0.07338
610	G	0.001617	0.009551	-4.1	0.186551
611	G	0.001541	0.001038	0.259932	0.098185
612	U	0.001025	0.000849	0.09095	0.083199
613	G	0.001548	0.000928	0.320393	0.098185
614	C	0.002435	0.000482	1.00975	0.112138
615	C	0.001029	0.000295	0.379304	0.074931
616	A	0.000377	0.000271	0.054777	0.050643
617	G	0.001488	0.001151	0.174666	0.103869
618	C	0.00066	0.000382	0.14366	0.066146
619	A	0.000286	0.00021	0.039274	0.045475
620	G	0.000865	0.000726	0.07183	0.078548
621	C	0.000557	0.000276	0.144694	0.058911
622	C	0.000801	0.000313	0.25218	0.068729
623	G	0.000995	0.003268	-1.17409	0.123506
624	C	0.001411	0.008413	-3.61837	0.18035
625	G	0.001053	0.006232	-2.67632	0.155029
626	G	0.002319	0.000302	1.04231	0.105936
627	U	0.045033	0.026209	9.72755	0.530716
628	A	0.00015	0.000153	-0.001034	0.034106
629	A	0.00027	0.000501	-0.119372	0.053227
630	U	0.001331	0.001252	0.040824	0.099219
631	U	0.001221	0.001022	0.102836	0.092501
632	C	0.000684	0.000575	0.056327	0.07028
633	C	0.000346	0.000241	0.05426	0.048576
634	A	0.000384	0.000596	-0.109554	0.060978
635	G	0.000932	0.000947	-0.007751	0.085783
636	C	0.00045	0.000345	0.054777	0.055294
637	U	0.001024	0.000801	0.115755	0.083716
638	C	0.001003	0.000649	0.182934	0.081649
639	C	0.000761	0.000366	0.204638	0.068213
640	A	0.000315	0.000452	-0.070797	0.053743
641	A	0.00048	0.000255	0.116788	0.054777
642	U	0.001089	0.000651	0.225825	0.083716
643	A	0.000343	0.000173	0.08785	0.045992
644	G	0.001358	0.001745	-0.200504	0.116272
645	C	0.000641	0.000659	-0.009302	0.075964
646	G	0.000542	0.000436	0.055294	0.068213
647	U	0.001981	0.00125	0.377754	0.12299
648	A	0.000363	0.000334	0.014986	0.054777
649	U	0.001668	0.00092	0.386539	0.10697
650	A	0.001057	0.001044	0.006718	0.094051
651	U	0.003224	0.0028	0.219108	0.160713
652	U	0.001476	0.000652	0.426329	0.099219
653	A	0.000286	0.000427	-0.07338	0.05426
654	A	0.000399	0.00026	0.07183	0.05426
655	A	0.000321	0.000246	0.038757	0.049609
656	G	0.000943	0.000779	0.084749	0.090434
657	U	0.002842	0.003395	-0.286287	0.172082
658	U	0.001071	0.000707	0.187585	0.094051
659	G	0.001087	0.001124	-0.01912	0.102836
660	C	0.00061	0.009319	-4.50049	0.202571
661	U	0.000847	0.000592	0.132291	0.084749
662	G	0.000636	0.000517	0.061495	0.075447
663	C	0.000381	0.001565	-0.611847	0.092501
664	A	0.000555	0.000293	0.135392	0.066146
665	G	0.010463	0.009844	0.319876	0.312125
666	U	0.00112	0.000952	0.086816	0.099735
667	U	0.001523	0.000889	0.327111	0.109037
668	A	0.016066	0.017858	-0.926039	0.399975
669	A	0.000621	0.000389	0.119889	0.070797
670	A	0.00023	0.00041	-0.093017	0.05426
671	A	0.000237	0.000328	-0.047025	0.052193
672	A	0.000438	0.00033	0.05581	0.063045
673	G	0.000529	0.000524	0.002584	0.074931
674	C	0.000295	0.000267	0.014469	0.054777
675	U	0.000594	0.00044	0.079582	0.07338
676	C	0.00098	0.002615	-0.844908	0.134358
677	G	0.000962	0.00079	0.088883	0.099219
678	U	0.007253	0.000469	3.50572	0.216007
679	A	0.000321	0.000245	0.039791	0.053743
680	G	0.013593	0.010942	1.36994	0.354499
681	U	0.002527	0.002612	-0.043925	0.161747
682	U	0.001092	0.000989	0.05271	0.102319
683	G	0.002425	0.002427	-0.001034	0.153479
684	G	0.000762	0.009254	-4.38783	0.203605
685	A	0.000657	0.001031	-0.193786	0.088366
686	U	0.001066	0.00137	-0.157613	0.108003
687	C	0.001672	0.001019	0.336929	0.116272
688	U	0.015517	0.001713	7.1334	0.30334
689	U	0.067404	0.001159	34.233	0.60978
690	G	0.016899	0.000909	8.26304	0.318326
691	G	0.001216	0.000781	0.224792	0.102836
692	G	0.035883	0.000219	18.4293	0.472838
693	A	0.000376	0.00028	0.049609	0.059428
694	G	0.00235	0.003841	-0.77101	0.185001
695	C	0.000824	0.000492	0.171565	0.088366
696	G	0.000808	0.000437	0.191719	0.086816
697	G	0.001094	0.000746	0.18035	0.102836
698	G	0.002323	0.001469	0.441316	0.148311
699	C	0.001616	0.002501	-0.457852	0.149861
700	G	0.001051	0.00062	0.222725	0.099735
701	G	0.000896	0.000724	0.088366	0.096635
702	G	0.001248	0.001287	-0.020154	0.120923
703	C	0.000818	0.000598	0.113688	0.09095
704	G	0.000648	0.000391	0.132808	0.078031
705	G	0.000778	0.000416	0.187585	0.084749
706	U	0.005533	0.001152	2.26394	0.204121
707	C	0.002087	0.000472	0.834572	0.12609
708	C	0.001309	0.002208	-0.46457	0.14056
709	G	0.001242	0.001096	0.075447	0.115755
710	C	0.000744	0.000888	-0.074414	0.096635
711	C	0.0009	0.001018	-0.060461	0.105936
712	G	0.00593	0.009883	-2.04328	0.300756
713	C	0.027197	0.001262	13.4022	0.44545
714	G	0.033869	0.000926	17.0232	0.492475
715	A	0.000525	0.002009	-0.766876	0.122473
716	G	0.001466	0.007381	-3.05665	0.221175
717	G	0.000834	0.00119	-0.183968	0.111104
718	C	0.001541	0.000922	0.320393	0.126607
719	G	0.028322	0.000306	14.4776	0.448034
720	A	0.000341	0.000508	-0.086299	0.07183
721	G	0.007853	0.001135	3.47161	0.247529
722	C	0.034219	0.00082	17.2594	0.497126
723	C	0.025168	0.000711	12.6385	0.434081
724	A	0.000825	0.00067	0.080098	0.099219
725	C	0.000873	0.00115	-0.14366	0.113688
726	C	0.001022	0.005201	-2.15955	0.192753
727	G	0.000286	0.000547	-0.135392	0.072347
728	C	0.001166	0.000946	0.113171	0.120406
729	C	0.00077	0.000523	0.12764	0.097668
730	C	0.001035	0.0023	-0.653705	0.150895
731	G	0.000856	0.007091	-3.22202	0.221175
732	U	0.002771	0.000623	1.11001	0.151928
733	C	0.002756	0.000814	1.00355	0.154512
734	C	0.002867	0.000582	1.18132	0.157096
735	C	0.004008	0.001347	1.37511	0.195853
736	C	0.014729	0.003679	5.71023	0.367935
737	G	0.001008	0.002569	-0.806667	0.145727
738	C	0.000949	0.000707	0.125057	0.097151
739	C	0.000621	0.000478	0.073897	0.079065
740	C	0.001071	0.009904	-4.56457	0.255281
741	C	0.003756	0.00092	1.46502	0.176216
742	U	0.031756	0.001763	15.4993	0.481106
743	U	0.096812	0.001296	49.3591	0.802533
744	G	0.002762	0.001	0.911053	0.151928
745	C	0.009628	0.000908	4.50617	0.255798
746	C	0.010193	0.000879	4.81313	0.276985
747	U	0.014535	0.000527	7.23882	0.328661
748	C	0.025293	0.000759	12.6783	0.428397
749	U	0.00608	0.000933	2.65926	0.220658
750	C	0.002952	0.00723	-2.21071	0.258898
751	G	0.001688	0.001892	-0.10542	0.156062
752	G	0.007503	0.000996	3.36258	0.245462
753	C	0.052344	0.009958	21.9035	0.655256
754	G	0.00125	0.000695	0.286803	0.112654
755	C	0.001684	0.001577	0.05581	0.144177
756	C	0.000756	0.00052	0.121956	0.09095
757	C	0.000717	0.000429	0.148828	0.087333
758	C	0.000581	0.00076	-0.092501	0.094568
759	C	0.000519	0.000349	0.08785	0.075964
760	U	0.001515	0.000724	0.408243	0.121439
761	C	0.004019	0.028695	-12.7522	0.42943
762	G	0.002312	0.000409	0.9834	0.134358
763	A	0.000579	0.000623	-0.022221	0.085266
764	U	0.001859	0.000565	0.668691	0.125057
765	G	0.001294	0.001775	-0.248563	0.126607
766	C	0.000463	0.001298	-0.432014	0.091467
767	U	0.00077	0.000461	0.160197	0.078031
768	C	0.001169	0.00062	0.283703	0.0894
769	U	0.007519	0.001492	3.11401	0.203088
770	U	0.031249	0.000502	15.8889	0.381371
771	A	0.000291	0.000332	-0.021187	0.051676
772	G	0.018806	0.002014	8.67749	0.304373
773	C	0.118759	0.001162	60.7698	0.750857
774	U	0.019127	0.000933	9.4025	0.305924
775	G	0.000993	0.000272	0.373103	0.076998
776	A	0.000144	0.000429	-0.147277	0.050126
777	G	0.003787	0.001093	1.39164	0.153995
778	U	0.002401	0.000557	0.952911	0.120406
779	G	0.00091	0.000431	0.247529	0.078548
780	U	0.000947	0.000642	0.157613	0.085783
781	C	0.000508	0.000349	0.082165	0.062012
782	C	0.000642	0.000253	0.200504	0.075447
783	C	0.001908	0.005163	-1.68206	0.205672
784	G	0.046585	0.000952	23.5814	0.559654
785	C	0.05063	0.001122	25.5839	0.511079
786	G	0.00381	0.001216	1.34048	0.156579
787	G	0.001214	0.007517	-3.25767	0.19637
788	G	0.001164	0.007305	-3.17344	0.186551
789	G	0.00049	0.000709	-0.112654	0.07183
790	C	0.001854	0.001246	0.314192	0.118855
791	C	0.000185	0.000313	-0.066146	0.046509
792	C	0.000555	0.000329	0.116788	0.065112
793	G	0.000541	0.001259	-0.371553	0.088366
794	A	0.000297	0.000166	0.067696	0.046509
795	A	0.000304	0.000299	0.002584	0.050643
796	G	0.001395	0.000303	0.564305	0.088883
797	C	0.006414	0.006563	-0.077514	0.236677
798	G	0.004555	0.003591	0.49816	0.190169
799	U	0.011134	0.011452	-0.164331	0.311091
800	U	0.011144	0.002169	4.63795	0.247529
801	U	0.000945	0.000824	0.062528	0.091984
802	A	0.000332	0.000203	0.066662	0.050643
803	C	0.000502	0.00029	0.109554	0.062528
804	U	0.001008	0.000752	0.132291	0.088883
805	U	0.001844	0.001363	0.248046	0.120923
806	U	0.001774	0.00185	-0.039274	0.128674
807	G	0.036768	0.034562	1.13998	0.568439
808	A	0.001746	0.000675	0.553453	0.10697
809	A	0.000489	0.000295	0.099735	0.059945
810	A	0.000282	0.000177	0.05426	0.045992
811	A	0.000287	0.000138	0.076998	0.043408
812	A	0.000266	0.000315	-0.024805	0.049092
813	A	0.001051	0.00278	-0.893483	0.123506
814	U	0.002451	0.002218	0.120406	0.14211
815	U	0.001475	0.00075	0.37517	0.099735
816	A	0.000444	0.000613	-0.086816	0.066146
817	G	0.000821	0.00035	0.243395	0.071313
818	A	0.00052	0.000253	0.137976	0.057361
819	G	0.00136	0.001712	-0.181901	0.113171
820	U	0.001823	0.000977	0.437182	0.111104
821	G	0.000569	0.000771	-0.104386	0.069246
822	U	0.001615	0.001578	0.01912	0.108003
823	U	0.001174	0.001079	0.049092	0.090434
824	C	0.00066	0.000235	0.219624	0.058911
825	A	0.000326	0.000427	-0.051676	0.052193
826	A	0.000361	0.000229	0.068213	0.046509
827	A	0.000493	0.000375	0.060461	0.05581
828	G	0.00127	0.000969	0.155546	0.088883
829	C	0.000647	0.000321	0.168465	0.060461
830	A	0.000295	0.000325	-0.015503	0.047542
831	G	0.000542	0.000403	0.07183	0.056327
832	G	0.000527	0.000521	0.003101	0.059428
833	C	0.001834	0.008526	-3.45818	0.188619
834	C	0.015156	0.000595	7.52459	0.24908
835	C	0.036669	0.00092	18.4743	0.387056
836	G	0.102655	0.008961	48.4181	0.638202
837	A	0.00046	0.000497	-0.01912	0.057877
838	G	0.015281	0.001339	7.20471	0.265099
839	C	0.018336	0.000545	9.19321	0.296622
840	C	0.018583	0.000328	9.43351	0.290421
841	G	0.000511	0.002563	-1.05988	0.101802
842	C	0.000521	0.000415	0.054777	0.058394
843	C	0.000673	0.00063	0.022738	0.068213
844	U	0.00236	0.00076	0.826821	0.108003
845	G	0.000948	0.002196	-0.64492	0.098702
846	G	0.00119	0.000418	0.398941	0.073897
847	A	0.000363	0.000396	-0.017053	0.049609
848	U	0.00086	0.000256	0.311608	0.063045
849	A	0.000278	0.000313	-0.018087	0.044442
850	C	0.018658	0.000545	9.36013	0.274401
851	C	0.020433	0.009787	5.50146	0.333829
852	G	0.013478	0.008763	2.43654	0.287837
853	C	0.002526	0.000229	1.18701	0.103869
854	A	0.000179	0.000216	-0.01912	0.037207
855	G	0.00123	0.000994	0.121956	0.088366
856	C	0.000753	0.000723	0.015503	0.072347
857	U	0.001609	0.0006	0.521931	0.091467
858	A	0.000628	0.008173	-3.89898	0.171049
859	G	0.005326	0.000927	2.27324	0.153995
860	G	0.001001	0.00042	0.300239	0.07028
861	A	0.000397	0.000333	0.033073	0.049092
862	A	0.000412	0.000335	0.039791	0.049609
863	U	0.002283	0.001478	0.415994	0.113171
864	A	0.000588	0.001807	-0.629934	0.086816
865	A	0.000916	0.000661	0.131775	0.07338
866	U	0.001463	0.001076	0.200504	0.094051
867	G	0.009203	0.002581	3.422	0.204638
868	G	0.006889	0.000236	3.43802	0.157613
869	A	0.000858	0.000302	0.28732	0.062528
870	A	0.000731	0.000574	0.081132	0.065112
871	U	0.03196	0.000914	16.0429	0.339513
872	A	0.0005	0.000665	-0.085266	0.060461
873	G	0.054846	0.001301	27.6701	0.441832
874	G	0.002998	0.000843	1.11311	0.115238
875	A	0.00029	0.000379	-0.045992	0.047025
876	C	0.001102	0.000828	0.141593	0.085783
877	C	0.001257	0.001519	-0.135909	0.100252
878	G	0.008399	0.006813	0.819586	0.237194
879	C	0.001157	0.000241	0.472838	0.07338
880	G	0.002086	0.003332	-0.643887	0.137459
881	G	0.000605	0.000299	0.158129	0.056327
882	U	0.000833	0.000811	0.011369	0.074414
883	U	0.000897	0.001037	-0.072347	0.080615
884	C	0.000284	0.000449	-0.085266	0.049092
885	U	0.004186	0.000494	1.90789	0.130741
886	A	0.002867	0.000649	1.14566	0.111104
887	U	0.001822	0.001037	0.405659	0.098702
888	U	0.001638	0.001078	0.289387	0.096118
889	U	0.00325	0.011475	-4.24986	0.217557
890	U	0.002574	0.001009	0.808734	0.113171
891	G	0.000769	0.000692	0.039791	0.070797
892	U	0.002314	0.002286	0.014469	0.125057
893	U	0.001073	0.000552	0.26975	0.075964
894	G	0.000628	0.000247	0.196887	0.05581
895	G	0.001094	0.000772	0.166398	0.080098
896	U	0.001411	0.001338	0.037724	0.096635
897	U	0.000841	0.000773	0.035657	0.073897
898	U	0.001491	0.00143	0.031523	0.099219
899	U	0.002161	0.001963	0.102319	0.117305
900	C	0.004351	0.001662	1.38958	0.144694
901	G	0.001762	0.000627	0.586526	0.09095
902	G	0.001431	0.000279	0.595828	0.077514
903	A	0.000772	0.00025	0.26975	0.059945
904	A	0.000414	0.000578	-0.084749	0.056844
905	C	0.000938	0.000863	0.039274	0.078031
906	U	0.001964	0.000748	0.628384	0.098702
907	G	0.00324	0.002014	0.633551	0.136425
908	A	0.000307	0.000277	0.015503	0.045475
909	G	0.002013	0.00066	0.69918	0.097151
910	G	0.001285	0.000857	0.221175	0.086299
911	C	0.001267	0.000481	0.406176	0.078548
912	C	0.001113	0.000359	0.389639	0.072347
913	A	0.000518	0.000676	-0.081649	0.062528
914	U	0.009358	0.003675	2.93676	0.210839
915	G	0.002925	0.005713	-1.44074	0.158129
916	A	0.000527	0.000526	0.000517	0.05581
917	U	0.003535	0.004167	-0.326594	0.152445
918	U	0.001805	0.001058	0.386022	0.095084
919	A	0.000399	0.000277	0.063045	0.045992
920	A	0.00073	0.000599	0.067696	0.064079
921	G	0.002078	0.000639	0.743622	0.095601
922	A	0.000239	0.000403	-0.084749	0.046509
923	G	0.002398	0.003218	-0.423746	0.146761
924	G	0.000766	0.000819	-0.027388	0.079065
925	G	0.001735	0.00145	0.147277	0.108003
926	A	0.00071	0.000537	0.0894	0.067179
927	C	0.001162	0.001532	-0.191202	0.098702
928	G	0.001362	0.000628	0.379304	0.086816
929	G	0.000879	0.000762	0.060461	0.076481
930	C	0.000919	0.008232	-3.77857	0.169498
931	C	0.00115	0.004553	-1.75906	0.137459
932	G	0.001353	0.001311	0.022221	0.098702
933	G	0.001431	0.000812	0.319876	0.089917
934	G	0.00103	0.00081	0.114205	0.080098
935	G	0.00047	0.000356	0.058911	0.053227
936	G	0.000727	0.000858	-0.067179	0.072864
937	C	0.00074	0.000241	0.257865	0.059945
938	A	0.001337	0.000888	0.232027	0.088366
939	U	0.001271	0.001009	0.135392	0.087333
940	U	0.001439	0.001128	0.16123	0.093534
941	C	0.000698	0.000828	-0.067179	0.070797
942	G	0.001043	0.007472	-3.32227	0.157096
943	U	0.001253	0.000886	0.189135	0.086299
944	A	0.00117	0.001041	0.066662	0.086816
945	U	0.001617	0.001474	0.073897	0.104903
946	U	0.000924	0.000933	-0.004651	0.079065
947	G	0.000903	0.000857	0.023771	0.078031
948	C	0.000692	0.000542	0.077514	0.065629
949	G	0.00111	0.007558	-3.33261	0.163814
950	C	0.000705	0.000492	0.110071	0.068729
951	C	0.000631	0.002173	-0.796849	0.101802
952	G	0.000739	0.002243	-0.777212	0.105936
953	C	0.000745	0.000731	0.007235	0.074414
954	U	0.001794	0.000695	0.567923	0.098185
955	A	0.000525	0.00038	0.074931	0.059428
956	G	0.000725	0.000756	-0.015503	0.075447
957	A	0.000196	0.000221	-0.012919	0.039791
958	G	0.001563	0.001254	0.15968	0.107487
959	G	0.001171	0.001004	0.086816	0.094568
960	U	0.001306	0.001334	-0.014469	0.103869
961	G	0.001485	0.000434	0.543118	0.086299
962	A	0.00039	0.000535	-0.074931	0.057877
963	A	0.000219	0.000345	-0.065629	0.044958
964	A	0.000535	0.000516	0.009302	0.061495
965	U	0.001044	0.000788	0.132291	0.077514
966	U	0.000932	0.000927	0.002584	0.078031
967	C	0.000936	0.000611	0.167948	0.072347
968	U	0.002702	0.002257	0.22996	0.130741
969	U	0.184451	0.001232	94.6813	0.827338
970	G	0.004073	0.00092	1.62935	0.136425
971	G	0.001411	0.000327	0.560171	0.080615
972	A	0.000796	0.007492	-3.46076	0.166914
973	C	0.000885	0.00083	0.028422	0.080615
974	C	0.002247	0.003338	-0.563788	0.146761
975	G	0.000509	0.000536	-0.013436	0.062528
976	G	0.000472	0.000664	-0.098702	0.059945
977	C	0.000609	0.000624	-0.007751	0.063045
978	G	0.001355	0.002411	-0.545185	0.107487
979	C	0.000924	0.000546	0.195336	0.070797
980	A	0.000251	0.000238	0.006718	0.039791
981	A	0.000621	0.000386	0.121439	0.056844
982	G	0.001182	0.001118	0.033073	0.085783
983	A	0.000772	0.007085	-3.26233	0.147277
984	C	0.001238	0.002882	-0.849558	0.119372
985	G	0.001065	0.001734	-0.345714	0.097668
986	G	0.000932	0.000371	0.290421	0.069246
987	A	0.000776	0.000545	0.119372	0.069763
988	C	0.000737	0.000561	0.09095	0.068729
989	C	0.000825	0.000193	0.327111	0.064595
990	A	0.000641	0.000782	-0.072347	0.069763
991	G	0.001828	0.000589	0.640269	0.095084
992	A	0.000436	0.000408	0.014469	0.053743
993	G	0.001523	0.001074	0.232027	0.096118
994	C	0.001503	0.011028	-4.92217	0.19637
995	G	0.000582	0.00091	-0.170015	0.071313
996	A	0.000359	0.00038	-0.010852	0.05116
997	A	0.00039	0.000326	0.03359	0.050643
998	A	0.000406	0.000239	0.086299	0.049092
999	G	0.000768	0.000765	0.00155	0.074414
1000	C	8.1e-05	0.000201	-0.062012	0.031006
1001	A	0.000571	0.00053	0.021187	0.064079
1002	U	0.001965	0.001986	-0.010852	0.119889
1003	U	0.002419	0.002013	0.209806	0.128157
1004	U	0.000988	0.001191	-0.104903	0.08785
1005	G	0.000803	0.00062	0.094568	0.07183
1006	C	0.001322	0.000785	0.277502	0.092501
1007	C	0.000719	0.000394	0.167948	0.068213
1008	A	0.000408	0.000337	0.03669	0.054777
1009	A	0.000569	0.000657	-0.045475	0.066662
1010	G	0.000602	0.000366	0.121956	0.060978
1011	A	0.000195	0.000177	0.009302	0.037207
1012	A	0.000524	0.000436	0.045475	0.059945
1013	U	0.000516	0.000441	0.038757	0.059428
1014	G	0.000602	0.000638	-0.01912	0.067179
1015	U	0.001736	0.001399	0.174149	0.109554
1016	U	0.001328	0.001096	0.119889	0.096118
1017	U	0.001653	0.001494	0.082165	0.10852
1018	U	0.001196	0.001087	0.056327	0.093017
1019	C	0.000249	0.000216	0.017053	0.041858
1020	A	0.000463	0.000387	0.039274	0.056844
1021	U	0.004027	0.002951	0.556037	0.16278
1022	U	0.001203	0.000662	0.280086	0.085266
1023	A	0.000181	0.000194	-0.006201	0.037207
1024	A	0.000441	0.000475	-0.01757	0.057877
1025	U	0.002073	0.002362	-0.149345	0.125573
1026	C	0.001576	0.000458	0.577741	0.088883
1027	A	0.000426	0.000432	-0.002584	0.055294
1028	A	0.000587	0.000478	0.05581	0.062528
1029	G	0.000671	0.000472	0.103353	0.065629
1030	A	9.6e-05	0.000168	-0.037207	0.029972
1031	A	0.008346	0.008168	0.091984	0.245979
1032	C	0.000785	0.001389	-0.312125	0.086816
1033	G	0.000828	0.00036	0.241845	0.067696
1034	A	0.000656	0.00026	0.204638	0.059945
1035	A	0.000111	0.000168	-0.029455	0.031006
1036	A	0.000389	0.000401	-0.006718	0.053743
1037	G	0.000948	0.000607	0.176216	0.077514
1038	U	0.001376	0.00102	0.183968	0.096635
1039	C	0.001446	0.000814	0.327111	0.093017
1040	G	0.001934	0.006004	-2.10271	0.163814
1041	G	0.002818	0.000641	1.12499	0.118339
1042	A	0.000192	0.000413	-0.114205	0.045475
1043	G	0.001173	0.000658	0.26665	0.082682
1044	G	0.002135	0.000867	0.654739	0.106453
1045	U	0.002066	0.002146	-0.041341	0.122473
1046	U	0.001277	0.001261	0.008785	0.095084
1047	C	0.000541	0.000401	0.072347	0.059428
1048	G	0.001143	0.000559	0.30179	0.081132
1049	A	0.000365	0.000126	0.124023	0.043925
1050	A	0.00057	0.000595	-0.012919	0.064079
1051	G	0.000636	0.000333	0.156579	0.059945
1052	A	0.000436	0.000475	-0.020154	0.057877
1053	C	0.004719	0.004864	-0.074931	0.190169
1054	G	0.000751	0.004142	-1.75183	0.12764
1055	A	0.000573	0.000588	-0.008268	0.062528
1056	U	0.002466	0.001829	0.329178	0.120406
1057	C	0.001459	0.00027	0.614431	0.079582
1058	A	0.000298	0.000454	-0.080098	0.048576
1059	G	0.005795	0.000781	2.59157	0.155029
1060	A	0.000745	0.000529	0.111621	0.065112
1061	U	0.002542	0.000602	1.00304	0.106453
1062	A	0.000342	0.000363	-0.010852	0.048059
1063	C	0.000707	0.000648	0.029972	0.069763
1064	C	0.00235	0.009189	-3.53414	0.19482
1065	G	0.000569	0.001917	-0.69608	0.091984
1066	U	0.000788	0.000797	-0.005168	0.073897
1067	C	0.002107	0.010099	-4.12945	0.193269
1068	G	0.001045	0.000693	0.181901	0.078548
1069	U	0.00139	0.00067	0.372069	0.086816
1070	A	0.000325	0.000332	-0.003617	0.047025
1071	G	0.001356	0.002281	-0.478006	0.10852
1072	U	0.001603	0.000875	0.376203	0.094051
1073	U	0.001109	0.000887	0.114721	0.083199
1074	C	0.000615	0.001794	-0.609264	0.090434
1075	C	0.001175	0.000719	0.235127	0.085783
1076	G	0.002795	0.000295	1.29139	0.116788
1077	A	0.000427	0.000311	0.060461	0.053743
1078	C	0.000421	0.000372	0.025321	0.053743
1079	C	0.000449	0.000435	0.007235	0.056327
1080	A	0.000577	0.000647	-0.03669	0.065629
1081	U	0.001813	0.001307	0.261482	0.10697
1082	A	0.000433	0.000287	0.075447	0.05116
1083	A	0.000273	0.000553	-0.144694	0.052193
1084	A	0.000213	0.000251	-0.01912	0.039791
1085	C	0.000852	0.001779	-0.479039	0.095601
1086	G	0.000963	0.000851	0.057361	0.083716
1087	A	0.00201	0.001957	0.027388	0.122473
1088	U	0.007293	0.000702	3.40598	0.183968
1089	G	0.001158	0.000976	0.094568	0.0894
1090	C	0.00108	0.00089	0.097668	0.087333
1091	C	0.000548	0.000737	-0.097151	0.069246
1092	G	0.000875	0.00042	0.235644	0.072864
1093	A	0.000368	0.00054	-0.088366	0.061495
1094	C	0.001013	0.000955	0.030489	0.092501
1095	C	0.002095	0.02036	-9.43816	0.296105
1096	G	0.000835	0.000656	0.092501	0.078031
1097	G	0.000998	0.000849	0.076998	0.086299
1098	C	0.000789	0.000525	0.136425	0.072347
1099	G	0.002027	0.000369	0.856276	0.100252
1100	A	0.000524	0.00043	0.048576	0.060461
1101	U	0.001686	0.000968	0.370519	0.101802
1102	G	0.000867	0.000788	0.041341	0.079582
1103	C	0.007696	0.01286	-2.66856	0.274918
1104	G	0.000481	0.000427	0.028422	0.059428
1105	G	0.001101	0.000984	0.059945	0.090434
1106	C	0.000713	0.000638	0.038757	0.072347
1107	G	0.001415	0.008523	-3.67367	0.183451
1108	G	0.003139	0.000651	1.28622	0.122473
1109	C	0.012267	0.002874	4.85396	0.242362
1110	G	0.000697	0.000544	0.079065	0.066662
1111	U	0.001608	0.00091	0.360701	0.095601
1112	U	0.003754	0.000573	1.64382	0.129191
1113	A	0.001118	0.000999	0.062012	0.085783
1114	U	0.028515	0.001195	14.118	0.34158
1115	U	0.028995	0.001173	14.3774	0.34003
1116	C	0.009054	0.000955	4.18526	0.195853
1117	C	0.009055	0.001092	4.1155	0.199987
1118	C	0.015966	0.000303	8.09406	0.259415
1119	A	0.00066	0.000638	0.010852	0.069246
1120	U	0.09229	0.001362	46.9887	0.617015
1121	G	0.00055	0.000296	0.131258	0.056327
1122	A	0.000407	0.000387	0.009818	0.05426
1123	C	0.000825	0.000704	0.062528	0.075964
1124	C	0.000831	0.00043	0.207222	0.07338
1125	C	0.000665	0.000401	0.136425	0.065629
1126	G	0.001405	0.00103	0.193269	0.097668
1127	C	0.001407	0.000929	0.247013	0.099219
1128	C	0.001818	0.019787	-9.28571	0.270267
1129	G	0.000644	0.000296	0.179834	0.063045
1130	G	0.000947	0.000784	0.084232	0.079582
1131	G	0.001346	0.001012	0.172082	0.093017
1132	C	0.00049	0.000846	-0.183968	0.067179
1133	A	0.000169	0.000253	-0.043408	0.037724
1134	G	0.000657	0.000898	-0.124023	0.073897
1135	C	0.001664	0.000812	0.440282	0.097151
1136	U	0.001299	0.000687	0.316259	0.086816
1137	U	0.002725	0.001061	0.859894	0.121956
1138	C	0.003316	0.001297	1.04334	0.134358
1139	C	0.001494	0.001317	0.091984	0.113171
1140	G	0.001626	0.000753	0.451134	0.104386
1141	G	0.001763	0.016296	-7.51012	0.263549
1142	G	0.000984	0.000388	0.307991	0.072864
1143	A	0.000508	0.000254	0.131258	0.05271
1144	A	0.000236	0.000261	-0.012919	0.040824
1145	A	0.000912	0.000735	0.091467	0.075447
1146	C	0.001511	0.001692	-0.093534	0.103869
1147	C	0.000661	0.001491	-0.428397	0.083199
1148	A	0.000726	0.000748	-0.011369	0.07028
1149	A	0.000349	0.000772	-0.218591	0.059945
1150	A	0.000421	0.000491	-0.036173	0.056327
1151	G	0.002418	0.000767	0.853176	0.109037
1152	U	0.001597	0.00075	0.437182	0.093017
1153	C	0.00125	0.004517	-1.68826	0.134358
1154	U	0.00243	0.001308	0.579291	0.114205
1155	U	0.0029	0.00207	0.428913	0.129191
1156	U	0.002129	0.001412	0.371036	0.109037
1157	G	0.001402	0.007669	-3.23855	0.162264
1158	G	0.000539	0.000922	-0.19792	0.067179
1159	G	0.001527	0.001395	0.068729	0.098702
1160	U	0.00119	0.001044	0.075447	0.086816
1161	U	0.001297	0.001478	-0.094051	0.095084
1162	C	0.000705	0.000538	0.085783	0.065629
1163	C	0.000819	0.00146	-0.331245	0.086816
1164	G	0.00243	0.002087	0.17725	0.12609
1165	G	0.001656	0.007463	-3.00136	0.173116
1166	G	0.001815	0.000777	0.5364	0.101802
1167	G	0.001254	0.000422	0.42943	0.083716
1168	G	0.00146	0.000657	0.414961	0.089917
1169	G	0.000727	0.000193	0.275951	0.056327
1170	A	0.000384	0.000263	0.062528	0.044958
1171	G	0.000936	0.000782	0.079582	0.072347
1172	U	0.002863	0.001847	0.524514	0.119372
1173	A	0.000769	0.000699	0.036173	0.066146
1174	U	0.001366	0.001097	0.139009	0.085783
1175	G	0.001082	0.000795	0.148311	0.076481
1176	G	0.001253	0.001037	0.111621	0.084232
1177	U	0.00281	0.002487	0.167431	0.134358
1178	U	0.001689	0.001289	0.206705	0.098702
1179	G	0.001239	0.002555	-0.68006	0.107487
1180	C	0.001378	0.001255	0.063562	0.091984
1181	A	0.000469	0.000211	0.133842	0.048059
1182	A	0.000542	0.000404	0.07183	0.05581
1183	A	0.000221	0.000271	-0.025321	0.039274
1184	G	0.001675	0.001502	0.0894	0.099219
1185	C	0.001044	0.001028	0.008268	0.081132
1186	U	0.002348	0.00108	0.655772	0.106453
1187	G	0.001212	0.000704	0.261999	0.078548
1188	A	0.000278	0.000211	0.034623	0.039274
1189	A	0.000196	0.000254	-0.029972	0.036173
1190	A	0.000295	0.000515	-0.113688	0.047542
1191	C	0.001265	0.000572	0.358117	0.076481
1192	U	0.002241	0.001934	0.158646	0.114721
1193	U	0.002621	0.002031	0.30489	0.120923
1194	A	0.000565	0.000421	0.074414	0.054777
1195	A	0.000561	0.000334	0.117305	0.05116
1196	A	0.000299	0.000658	-0.186035	0.050126
1197	G	0.001584	0.001359	0.116272	0.09095
1198	G	0.001548	0.00193	-0.196887	0.098185
1199	A	0.000417	0.000465	-0.024805	0.049609
1200	A	0.000754	0.001203	-0.232027	0.07338
1201	U	0.00243	0.001781	0.335896	0.113688
1202	U	0.002332	0.00105	0.661973	0.103353
1203	G	0.001356	0.00086	0.256314	0.081649
1204	A	0.000378	0.000444	-0.034106	0.047542
1205	C	0.001606	0.008388	-3.50469	0.15968
1206	G	0.003347	0.008188	-2.50165	0.189135
1207	G	0.003258	0.000644	1.35082	0.120923
1208	A	0.000347	0.000481	-0.069763	0.05116
1209	A	0.000338	0.000377	-0.019637	0.045475
1210	G	0.001577	0.001045	0.274401	0.090434
1211	G	0.001105	0.000551	0.286287	0.074414
1212	G	0.001092	0.000837	0.132291	0.077514
1213	C	0.000515	0.000827	-0.16123	0.061495
1214	A	0.000355	0.00058	-0.115755	0.050126
1215	C	0.00287	0.00296	-0.046509	0.12764
1216	C	0.000704	0.00129	-0.302306	0.071313
1217	A	0.000342	0.000365	-0.011886	0.043408
1218	C	0.001721	0.006485	-2.46134	0.14056
1219	C	0.000893	0.000661	0.119889	0.066146
1220	A	0.000737	0.000547	0.098185	0.062528
1221	G	0.001905	0.000981	0.477489	0.094051
1222	G	0.003372	0.002102	0.656289	0.12764
1223	A	0.000587	0.000558	0.014986	0.05581
1224	G	0.002201	0.001327	0.451651	0.105936
1225	U	0.001236	0.000954	0.145727	0.084232
1226	G	0.001385	0.000762	0.32246	0.082682
1227	G	0.001865	0.00025	0.834572	0.086299
1228	A	0.000405	0.000461	-0.028422	0.050643
1229	G	0.00716	0.003094	2.10116	0.190169
1230	C	0.002442	0.001085	0.701764	0.112654
1231	C	0.001518	0.000944	0.296622	0.091984
1232	U	0.0009	0.001002	-0.05271	0.078548
1233	G	0.001006	0.001011	-0.003101	0.080615
1234	C	0.000927	0.004251	-1.71772	0.120923
1235	G	0.000511	0.00165	-0.588593	0.078548
1236	G	0.000937	0.003834	-1.49758	0.114721
1237	C	0.001	0.001033	-0.017053	0.079582
1238	U	0.001672	0.001201	0.242879	0.096635
1239	U	0.002176	0.001024	0.595828	0.103353
1240	A	0.000284	0.000307	-0.011886	0.042375
1241	A	0.000626	0.000558	0.03514	0.060461
1242	U	0.002213	0.001496	0.370519	0.109554
1243	U	0.002594	0.00086	0.896584	0.110071
1244	U	0.000812	0.000822	-0.005168	0.072347
1245	G	0.007064	0.00332	1.93476	0.182934
1246	A	0.002034	0.00186	0.089917	0.10852
1247	C	0.00137	0.000108	0.651638	0.072347
1248	U	0.677799	0.676377	nan	nan
1249	C	0.000598	0.000166	0.223242	0.050643
1250	A	0.000266	0.000204	0.031523	0.03824
1251	A	0.000367	0.000327	0.020671	0.045992
1252	C	0.001138	0.000438	0.361734	0.072864
1253	A	0.000218	0.00033	-0.057877	0.040824
1254	C	0.002499	0.009984	-3.86849	0.21239
1255	G	0.003107	0.000861	1.16065	0.132808
1256	G	0.002026	0.001038	0.510562	0.115755
1257	G	0.001526	0.000307	0.629934	0.086299
1258	A	0.000531	0.000527	0.002067	0.060978
1259	A	0.000345	0.000322	0.011886	0.048576
1260	A	0.000419	0.000477	-0.029455	0.05581
1261	C	0.000858	0.004871	-2.07325	0.133842
1262	C	0.000982	0.003514	-1.30844	0.125057
1263	U	0.002415	0.002512	-0.049609	0.136942
1264	C	0.001174	0.001288	-0.059428	0.097151
1265	A	0.000274	0.00043	-0.081132	0.050643
1266	C	0.001048	0.001222	-0.089917	0.091984
1267	C	0.000676	0.000603	0.03824	0.07028
1268	C	0.001442	0.001624	-0.094568	0.114721
1269	G	0.000798	0.000376	0.217557	0.07338
1270	G	0.000967	0.000461	0.261482	0.080615
1271	C	0.000924	0.001052	-0.066662	0.089917
1272	C	0.003106	0.004129	-0.528649	0.174149
1273	C	0.002431	0.005443	-1.55649	0.1788
1274	G	0.001545	0.000722	0.425296	0.102319
1275	G	0.0006	0.000267	0.172082	0.063045
1276	A	0.00073	0.000549	0.094051	0.075447
1277	C	0.000842	0.000502	0.175699	0.079065
1278	A	0.000796	0.001108	-0.160713	0.096635
1279	C	0.004117	0.003865	0.130741	0.201538
1280	G	0.002443	0.001083	0.702281	0.139526
1281	G	0.003094	0.000281	1.45314	0.140043
1282	A	0.00029	0.000249	0.021187	0.053227
1283	C	0.004147	0.00085	1.70428	0.183451
1284	A	0.000774	0.000858	-0.043408	0.099735
1285	g	5.4e-05	0	nan	nan
1286	g	0	0	nan	nan
1287	a	8.7e-05	2.1e-05	nan	nan
1288	u	0.001459	0.00135	nan	nan
1289	u	0.000127	0.00012	nan	nan
1290	g	4.2e-05	0	nan	nan
1291	a	4.1e-05	0.000117	nan	nan
1292	c	0	9.8e-05	nan	nan
1293	a	0	8.9e-05	nan	nan
1294	g	0	0.000905	nan	nan
1295	a	0.000855	0.001796	nan	nan
1296	u	0.011182	0.008639	nan	nan
1297	u	0	0	nan	nan
1298	g	0	0	nan	nan
1299	a	0	0	nan	nan
1300	u	0.157895	0.039216	nan	nan
1301	a	0	0	nan	nan
1302	g	0	0	nan	nan
1303	c	0	0	nan	nan
1304	u	0	0	nan	nan

## Sheet: HOTAIR_in_cellulo_rep1
Nucleotide	Sequence	Modified_rate	Untreated_rate	Norm_profile	Norm_stderr	Base_pair	Shannon
1	g	0	0	nan	nan	0	0
2	a	0	0	nan	nan	0	0
3	c	0	nan	nan	nan	0	0.46359
4	u	0	0	nan	nan	279	0.623784
5	c	0.098361	0.177215	nan	nan	278	0.622577
6	g	0	0.017544	nan	nan	277	0.538301
7	c	0.45283	0.463768	nan	nan	0	0.359486
8	c	0	0.012048	nan	nan	275	0.54481
9	u	0.016949	0.025	nan	nan	274	0.538912
10	g	0	0	nan	nan	273	0.601957
11	u	0	0.002062	nan	nan	272	0.534955
12	g	0.014825	0.010267	nan	nan	270	0.524559
13	c	0.000619	0	nan	nan	269	0.536006
14	u	0	0	nan	nan	268	0.42137
15	c	0	0	nan	nan	267	0.413046
16	u	0.000857	0.001079	nan	nan	266	0.419537
17	g	0	0	nan	nan	265	0.247472
18	g	0	0.000148	nan	nan	264	0.246967
19	a	0.001038	0.000116	nan	nan	0	0.152492
20	g	0.000123	0.000109	nan	nan	34	0.0330313
21	c	0.000363	0	nan	nan	33	0.0326252
22	u	0	0.000323	nan	nan	32	0.0225815
23	u	0.000117	0.000104	nan	nan	31	0.0147158
24	g	0.000561	0.000499	nan	nan	0	0
25	a	0.00036	7.9e-05	nan	nan	0	0
26	u	0.000514	7.5e-05	nan	nan	0	0.00547681
27	C	8.6e-05	0	0.065156	0.065156	0	0.0127807
28	C	0.000605	7.6e-05	0.400783	0.182587	0	0.0127906
29	G	0.004931	7.5e-05	3.67902	0.49397	0	0
30	A	0.000168	0	0.127281	0.090157	0	0
31	A	0.001905	0.002489	-0.443209	0.441694	23	0.00931712
32	A	0.000138	0.00018	-0.031063	0.107582	22	0.00808845
33	G	6.6e-05	5.7e-05	0.006819	0.065913	21	0.00781817
34	C	0.001262	0	0.95612	0.199255	20	0.0201281
35	U	0.003785	0.000228	2.69487	0.35381	0	0.0467631
36	U	0.001759	0.000431	1.00612	0.250773	48	0.271741
37	C	0.0001	0	0.075762	0.053791	47	0.269081
38	C	5.1e-05	0	0.038639	0.038639	46	0.26932
39	A	0.000337	8e-05	0.195467	0.10531	0	0.179749
40	C	0.003796	0.003318	0.362144	0.383357	0	0.182476
41	A	0.002017	0.000969	0.793989	0.221226	0	0.168966
42	G	0.000136	6.9e-05	0.050761	0.055306	0	0.280775
43	U	0.000691	0.00095	-0.196224	0.151525	0	0.302303
44	G	0.00072	0.000131	0.44624	0.110613	0	0.152096
45	A	0.000636	2.2e-05	0.46518	0.097733	0	0.0200948
46	G	0.000659	7.9e-05	0.439421	0.099249	38	0.248765
47	G	0.000116	3.9e-05	0.058337	0.0447	37	0.248728
48	A	0.001963	0.000506	1.10386	0.178041	36	0.299381
49	C	0.001578	1.9e-05	1.18113	0.144706	0	0.32215
50	U	9.2e-05	0.000136	-0.033335	0.052276	0	0.480557
51	G	0.00175	0.000473	0.966727	0.162889	263	0.657262
52	C	2.1e-05	0	0.01591	0.01591	262	0.448082
53	U	0.000647	0.000945	-0.225772	0.133342	261	0.495527
54	C	0.000171	9e-05	0.061367	0.054549	260	0.492202
55	C	0.000386	3.6e-05	0.265168	0.071217	259	0.482366
56	G	0.001831	0.000413	1.07431	0.162889	0	0.127981
57	U	0.002293	0.000426	1.41372	0.178799	0	0.11101
58	G	0.001146	0.000704	0.334869	0.144706	0	0.167764
59	G	0.000706	8.1e-05	0.473514	0.091672	112	0.373829
60	G	0.000695	0.000144	0.41745	0.090157	111	0.423302
61	G	0.00077	0.000184	0.443967	0.09546	110	0.42251
62	G	1.7e-05	0.000115	-0.073489	0.033335	109	0.433668
63	U	0.001743	0.000127	1.22432	0.134857	108	0.363946
64	A	0.000708	0.0002	0.384872	0.093188	0	0.0571568
65	A	0.000681	6.7e-05	0.46518	0.082581	0	0.0781315
66	G	2.3e-05	0.001022	-0.756108	0.106825	0	0.122084
67	A	0.000137	0.000412	-0.208346	0.078793	0	0.133187
68	G	0.002515	0.000868	1.24781	0.21365	96	0.357065
69	A	0.000351	0.000366	-0.011364	0.081066	95	0.339811
70	G	0.000811	0.000374	0.331081	0.10531	94	0.38305
71	C	0.000292	0.000256	0.027274	0.066671	93	0.405866
72	A	0.000181	0.000176	0.003788	0.053034	0	0.198418
73	C	0.000571	0.000552	0.014395	0.094703	90	0.345171
74	C	0.001103	0.000139	0.730348	0.103037	89	0.239776
75	A	0.00136	0.000316	0.790958	0.118947	88	0.325942
76	G	0.00033	0.000125	0.154555	0.061367	87	0.318314
77	G	0.001988	0.000146	1.39554	0.132584	86	0.306386
78	C	0.000463	0.000286	0.134099	0.077278	85	0.307375
79	A	0.001288	0.0005	0.597007	0.119704	0	0
80	C	0.000455	2.4e-05	0.325778	0.062883	0	0.0113115
81	U	0.002899	0.000179	2.06149	0.157586	0	0.0163528
82	G	0.002216	0.001443	0.585642	0.166677	0	0.201462
83	A	0.000239	0.000212	0.020456	0.058337	0	0.159226
84	G	0.001272	0.000102	0.886419	0.102279	0	0.240834
85	G	0.0003	5.7e-05	0.184102	0.052276	78	0.324018
86	C	0.000585	0.000137	0.339415	0.074247	77	0.247221
87	C	0.001448	0.00016	0.975818	0.111371	76	0.257503
88	U	0.001882	0.00113	0.569732	0.148494	75	0.395518
89	G	0.000845	0.000741	0.078793	0.106825	74	0.398688
90	G	0.001285	5.7e-05	0.931119	0.101521	73	0.399634
91	G	9.2e-05	6.6e-05	0.019698	0.033335	0	0.243594
92	A	5.3e-05	0.000133	-0.06061	0.035608	0	0
93	G	0.002068	0.00111	0.725803	0.150767	71	0.164634
94	U	0.002296	0.0005	1.36069	0.143948	70	0.190371
95	U	0.000702	0.000588	0.085611	0.09546	69	0.378116
96	C	3.8e-05	0.000515	-0.361386	0.059095	68	0.460158
97	C	5.2e-05	7.6e-05	-0.018183	0.029547	0	0.249083
98	A	0.000384	0.000161	0.16895	0.062125	0	0.163619
99	C	0.001112	0.000242	0.65989	0.099249	0	0.154781
100	A	0.00096	0.000752	0.157586	0.109098	0	0.151177
101	G	0.000561	5.1e-05	0.386388	0.065156	0	0.188421
102	A	0.000156	0.000832	-0.512153	0.07652	0	0.0448746
103	C	0.001625	0.000122	1.13795	0.109855	0	0.176414
104	C	0.001691	3.1e-05	1.25765	0.109855	0	0.147127
105	A	0.000291	8e-05	0.159101	0.053034	0	0
106	A	0.000242	0.000101	0.106825	0.050003	0	0.0541955
107	C	0	4.6e-05	-0.034851	0.017425	0	0.169138
108	A	0.000136	8.3e-05	0.040154	0.037881	63	0.273143
109	C	0.000154	7.9e-05	0.056822	0.038639	62	0.338476
110	C	0.000427	0.000607	-0.136372	0.078793	61	0.376087
111	C	0.000151	0.000358	-0.156828	0.054549	60	0.375933
112	C	0.000234	9.8e-05	0.103037	0.046215	59	0.369726
113	U	0.001634	0.000275	1.02961	0.112128	0	0.254726
114	G	0.000696	1.9e-05	0.512911	0.068186	138	0.29692
115	C	3.4e-05	2.8e-05	0.004546	0.019698	137	0.443865
116	U	0.000337	9.4e-05	0.18486	0.051518	136	0.443843
117	C	0.000227	0.000191	0.028032	0.050003	135	0.443373
118	C	0.000366	0.000182	0.139403	0.058337	134	0.425133
119	U	0.000692	6.8e-05	0.473514	0.070459	0	0.356129
120	G	0.000753	0.000116	0.482606	0.075005	132	0.4703
121	G	0.000451	0.000775	-0.244712	0.085611	131	0.44146
122	C	0.000787	0.00031	0.360628	0.083339	0	0.226048
123	G	0.000555	2.9e-05	0.39851	0.062125	129	0.400782
124	G	0.000414	0.000116	0.225772	0.058337	128	0.431317
125	C	0.000311	0.000125	0.14016	0.052276	0	0.292875
126	U	0.001823	0.000221	1.21371	0.115159	0	0.149245
127	C	0.00064	4.8e-05	0.448513	0.066671	0	0.300458
128	C	8e-05	4.8e-05	0.024244	0.028032	124	0.443401
129	C	0.000181	0.000114	0.050761	0.042427	123	0.443529
130	A	0.000146	0.000103	0.03182	0.038639	0	0.187218
131	C	4.5e-05	4.7e-05	-0.001515	0.023486	121	0.330805
132	C	0.001239	0.000259	0.74247	0.097733	120	0.303531
133	C	0.000674	9.7e-05	0.436391	0.071217	0	0.063812
134	G	0.001512	0.000119	1.05537	0.104552	118	0.351239
135	G	0.000606	0.000156	0.34093	0.070459	117	0.509215
136	G	0.00058	0.000457	0.093188	0.07955	116	0.512809
137	G	0.000276	0.000647	-0.281078	0.071974	115	0.475153
138	C	0.000155	0.000176	-0.01591	0.043942	114	0.313401
139	U	0.002625	0.000634	1.50843	0.143191	0	0.179757
140	U	0.001182	0.000473	0.537155	0.102279	0	0.187002
141	A	0.000996	0.000624	0.281836	0.100764	0	0.0456139
142	G	5.1e-05	9.4e-05	-0.032578	0.030305	0	0.0574694
143	A	0.000581	8.3e-05	0.376539	0.068944	0	0.0367123
144	C	9.1e-05	0.000118	-0.020456	0.037124	0	0.417129
145	C	0.001197	0.000494	0.532609	0.10531	0	0.431452
146	C	0.000158	9.1e-05	0.050003	0.040154	254	0.476119
147	U	0.001705	0.0001	1.21599	0.111371	253	0.344402
148	C	0.000111	0.000134	-0.017425	0.039396	252	0.437221
149	A	0.000668	0.00057	0.074247	0.090157	0	0.0631729
150	G	3.5e-05	3e-05	0.003788	0.019698	0	0.167314
151	G	0.000518	4.8e-05	0.356083	0.059852	0	0.188906
152	U	0.001566	8.6e-05	1.12128	0.103037	248	0.0570863
153	C	0.000119	0.00047	-0.265926	0.056822	247	0.0308179
154	C	0.000736	0.000111	0.473514	0.071974	246	0.0125358
155	C	0.000156	0.000247	-0.068944	0.046973	245	0.0383252
156	U	0.000938	0.000327	0.462908	0.085611	244	0.0455165
157	A	0.000882	0.001281	-0.303049	0.109855	243	0.0535006
158	A	0.000248	9.5e-05	0.115916	0.046215	0	0.0288817
159	U	0.001385	0.000577	0.611402	0.114401	0	0.109997
160	A	0.000492	0.000608	-0.087884	0.083339	0	0
161	U	0.000941	8.6e-05	0.647768	0.081066	241	0.306639
162	C	0.000613	0.000416	0.149252	0.07652	240	0.314853
163	C	4.3e-05	2.8e-05	0.011364	0.020456	239	0.314879
164	C	0.000279	0.000193	0.065156	0.052276	238	0.314978
165	G	0.000323	0.000416	-0.069701	0.065156	0	0.0348921
166	G	0.000859	2.8e-05	0.629585	0.073489	0	0.0331756
167	A	0.000173	5.6e-05	0.088642	0.037124	0	0.153143
168	G	0.000797	1.8e-05	0.590188	0.071217	230	0.267712
169	G	8.9e-05	0.00038	-0.221226	0.051518	229	0.301996
170	U	0.00267	5.7e-05	1.97967	0.131069	0	0.150776
171	G	0.000652	3.9e-05	0.46518	0.066671	228	0.101999
172	C	0.000801	0.00074	0.046215	0.098491	227	0.106047
173	U	0.000542	0.000706	-0.125008	0.090157	226	0.294108
174	C	7.3e-05	5.2e-05	0.01591	0.02879	224	0.0128446
175	U	0.000533	0.000109	0.321232	0.064398	223	0.0173418
176	C	0.000311	2.9e-05	0.21365	0.046973	0	0.00566963
177	A	0.000106	0.000357	-0.190163	0.052276	221	0.00934753
178	A	0.000218	0.000194	0.018941	0.050003	220	0.00376451
179	U	8.6e-05	5.5e-05	0.023486	0.02879	219	0.0037593
180	C	0.000764	4.5e-05	0.544731	0.069701	218	0.00383793
181	A	0.000115	8e-05	0.026517	0.033335	0	0
182	G	0.000941	0.000582	0.271987	0.09243	0	0
183	A	0.0009	0.000414	0.367447	0.086369	0	0
184	A	0.001136	0.001195	-0.0447	0.116674	0	0
185	A	0.000287	0.000245	0.03182	0.056064	0	0
186	G	0.002639	0.002004	0.481091	0.165162	0	0
187	G	7.2e-05	7.8e-05	-0.004546	0.02879	0	0.027502
188	U	0.001162	7.9e-05	0.821263	0.085611	214	0.00436279
189	C	2.1e-05	6.1e-05	-0.030305	0.020456	213	0.00237036
190	C	0.001404	4.4e-05	1.03037	0.090915	212	0.00271822
191	U	0.000897	9.9e-05	0.604583	0.07652	0	0
192	G	0.001503	0.000205	0.982637	0.099249	0	0.0981581
193	C	0.000447	8.6e-05	0.272744	0.055306	0	0
194	U	0.001041	0.000101	0.712166	0.080308	209	0.0524193
195	C	0.000638	6.2e-05	0.437148	0.06364	208	0.00187051
196	C	5.2e-05	0.000107	-0.041669	0.029547	207	0.0018591
197	G	0.000788	6.2e-05	0.550792	0.070459	206	0.00206789
198	C	0.000471	4.9e-05	0.319717	0.058337	205	0.00284214
199	U	0.000736	0.000178	0.422754	0.07652	204	0.133836
200	U	0.001518	8.9e-05	1.08264	0.102279	0	0
201	C	0.000371	8.9e-05	0.214407	0.051518	0	0
202	G	0.000538	5.3e-05	0.366689	0.059095	0	0
203	C	0.000787	0.000109	0.512911	0.073489	0	0
204	A	0.00175	0.000109	1.24326	0.106067	199	0.133836
205	G	0.000515	3.6e-05	0.362901	0.057579	198	0.00284214
206	U	0.000823	7.9e-05	0.563671	0.072732	197	0.00206789
207	G	3.1e-05	6.1e-05	-0.023486	0.021971	196	0.0018591
208	G	3e-05	9e-06	0.016668	0.014395	195	0.00187051
209	A	0.001216	8.8e-05	0.855356	0.087127	194	0.0524193
210	A	0.000102	0.00013	-0.021971	0.035608	0	0
211	U	0.002466	0.000701	1.33645	0.134099	0	0.0981581
212	G	0.000112	9.6e-05	0.012122	0.033335	190	0.00271822
213	G	5.2e-05	3.6e-05	0.012122	0.021971	189	0.00237036
214	A	0.000136	9.9e-05	0.028032	0.036366	188	0.00436279
215	A	0.000138	5.5e-05	0.062883	0.033335	0	0
216	C	0.000993	8.5e-05	0.687922	0.081823	0	0.027502
217	G	0.001387	0.000597	0.598522	0.109098	0	0
218	G	7.2e-05	5.3e-05	0.014395	0.026517	180	0.00383793
219	A	0.000148	7.3e-05	0.056822	0.035608	179	0.0037593
220	U	0.001057	0.001444	-0.2932	0.119704	178	0.00376451
221	U	0.000796	0.000178	0.468211	0.07652	177	0.00934753
222	U	0.001099	6.2e-05	0.785655	0.081823	0	0
223	A	0.000444	0.000282	0.122735	0.062125	175	0.0116399
224	G	0.000997	2.7e-05	0.734894	0.078793	174	0.00714249
225	A	0.000941	0.000245	0.527306	0.084854	0	0.159754
226	A	0.000298	0.000266	0.024244	0.057579	173	0.128653
227	G	0.000616	0.000112	0.381842	0.069701	172	0.251121
228	C	0.000786	0.000143	0.487152	0.078793	171	0.254489
229	C	0.000411	4e-05	0.281078	0.054549	169	0.26712
230	U	0.001055	0.00095	0.080308	0.106067	168	0.26756
231	G	0.002484	0.000216	1.71829	0.126523	0	0
232	C	0.000399	0.000169	0.175011	0.056822	0	0.0356811
233	A	4.1e-05	7.1e-05	-0.022729	0.024244	0	0
234	G	0.000515	3.4e-05	0.365174	0.055306	0	0.0163534
235	U	0.000489	0.000265	0.169708	0.062883	0	0.0163358
236	A	0.000393	0.000331	0.046215	0.061367	0	0
237	G	0.003017	0.000148	2.17362	0.131069	0	0.164702
238	G	0.000104	0.000582	-0.362144	0.057579	164	0.301752
239	G	0.000627	6.5e-05	0.425784	0.06061	163	0.302
240	G	0.000621	3.4e-05	0.444725	0.06061	162	0.275557
241	A	0.001118	0.000202	0.693983	0.084854	161	0.149923
242	G	0.00146	3.6e-05	1.07885	0.093188	0	0.138491
243	U	0.000204	0.000482	-0.210619	0.06061	157	0.0487178
244	G	0.000285	0.000267	0.013637	0.055306	156	0.0285441
245	G	0.000474	0.000176	0.225772	0.06061	155	0.0406852
246	G	0.000129	0.000267	-0.10531	0.045457	154	0.040699
247	G	9e-05	0.000132	-0.03182	0.034851	153	0.0407119
248	A	0.000288	0.000253	0.027274	0.053791	152	0.0326164
249	G	0.00041	5.2e-05	0.270471	0.050761	0	0.0462133
250	U	0.000461	0.000401	0.046215	0.068944	0	0.111971
251	G	0.001868	0.000191	1.27053	0.10834	0	0.0733519
252	G	0.000439	5.9e-05	0.287897	0.052276	148	0.166347
253	A	9.8e-05	0.001364	-0.959151	0.084854	147	0.16572
254	G	7e-05	5e-05	0.014395	0.027274	146	0.302739
255	A	0.000129	0.000142	-0.009849	0.040912	0	0.149095
256	G	0.000103	0.000102	0.000758	0.040154	0	0.148317
257	A	0.002008	0.000158	1.4016	0.131069	0	0
258	G	0.001873	0.000186	1.27811	0.128796	0	0.341206
259	G	0.000267	0.000242	0.018941	0.053791	55	0.522665
260	G	9e-05	6.8e-05	0.01591	0.031063	54	0.52726
261	A	0.000412	0.000339	0.055306	0.068186	53	0.454416
262	G	0.000487	0.000148	0.256834	0.06364	52	0.46571
263	C	0.000205	0.000653	-0.339415	0.071217	51	0.465469
264	C	0.000237	0.000264	-0.020456	0.054549	18	0.493067
265	C	0.000592	0.000148	0.336385	0.068944	17	0.442637
266	A	0.000862	0.000877	-0.011364	0.103037	16	0.299196
267	G	0.000324	0	0.24547	0.045457	15	0.499196
268	A	4.4e-05	3.8e-05	0.004546	0.021971	14	0.434283
269	G	0.00046	0.000672	-0.161374	0.07955	13	0.507828
270	U	0.002706	0.000529	1.64935	0.138645	12	0.431083
271	U	0.002637	7.4e-05	1.94254	0.128038	0	0.106403
272	A	0.002411	8.2e-05	1.7645	0.121977	11	0.0787191
273	C	0.000367	0.000783	-0.314414	0.07955	10	0.0995011
274	A	0.001042	0.000667	0.283351	0.098491	9	0.0988346
275	G	7.6e-05	2.8e-05	0.036366	0.025002	8	0.0830199
276	A	0.000527	0.000466	0.046215	0.07652	0	0.229392
277	C	8e-05	7e-05	0.007576	0.030305	6	0.451154
278	G	0.000172	0.00016	0.009091	0.045457	5	0.437831
279	G	0.001367	6e-05	0.990213	0.096976	4	0.245473
280	C	0.001596	0.000361	0.936422	0.112128	0	0.0310295
281	G	0.000138	6e-05	0.059095	0.035608	534	0.320833
282	G	0.000578	0.000226	0.265926	0.072732	533	0.371184
283	C	0.0002	0.000144	0.042427	0.046973	532	0.492074
284	G	0.00072	4.1e-05	0.514426	0.071217	0	0.32502
285	A	0.000873	0.000396	0.361386	0.0894	0	0.112046
286	G	0.000586	6e-05	0.39851	0.070459	407	0.168552
287	A	0.000279	0.000148	0.099249	0.057579	406	0.00944121
288	G	0.000689	2.4e-05	0.503819	0.075005	405	0.0025835
289	G	0.000815	4.1e-05	0.5864	0.075005	404	0.00253128
290	A	0.000873	8.1e-05	0.600037	0.07955	403	0.00252998
291	A	0.00022	0.000604	-0.290927	0.070459	402	0.00251075
292	G	9.2e-05	6e-05	0.024244	0.031063	401	0.0025094
293	G	8e-05	3e-05	0.037881	0.026517	400	0.0025917
294	A	0.000845	8.7e-05	0.575036	0.080308	0	0
295	G	0.000243	0.000137	0.080308	0.051518	321	0.00309996
296	G	0.000143	0.000269	-0.09546	0.053791	320	0.00306189
297	G	0.000819	3.6e-05	0.593219	0.081066	319	0.00306519
298	G	0.000974	2.4e-05	0.719742	0.088642	318	0.00339008
299	C	0.00034	0.000214	0.09546	0.064398	317	0.00382687
300	G	0.000806	0.000413	0.297746	0.094703	0	0
301	U	0.000671	4.3e-05	0.47503	0.071974	0	0
302	C	0.000299	0.000313	-0.010607	0.065156	0	0.155727
303	U	0.002838	0.003012	-0.131826	0.198497	0	0.156024
304	U	0.00107	0.000194	0.663678	0.097733	0	0.153752
305	U	3.9e-05	2.2e-05	0.01288	0.021213	0	0
306	A	0.100901	0.040216	45.9771	0.995516	0	0.0547268
307	U	0.006918	0.001107	4.40255	0.237894	0	0
308	U	0.002051	0.000143	1.44554	0.125765	0	0
309	U	0.001002	0.000188	0.616705	0.09243	0	0
310	U	0.000531	0.000192	0.256834	0.071974	0	0
311	U	0.00297	0.001529	1.09173	0.178041	0	0
312	U	0.002626	0.002033	0.44927	0.181072	0	0
313	U	0.000838	0.000146	0.524275	0.078793	0	0.0547268
314	A	0.003363	0.00156	1.36599	0.176526	0	0.153752
315	A	0.000955	0.000821	0.100764	0.10531	0	0.156024
316	G	0.003905	0.001058	2.15695	0.181072	0	0.155727
317	G	0.000132	7.5e-05	0.043185	0.034851	299	0.00382687
318	C	0.000109	8.4e-05	0.018941	0.034093	298	0.00339008
319	C	8.5e-05	3.6e-05	0.037124	0.026517	297	0.00306519
320	C	0.000168	9.9e-05	0.052276	0.039396	296	0.00306189
321	C	0.000453	6.2e-05	0.296231	0.054549	295	0.00309996
322	A	0.000153	7e-05	0.062883	0.035608	0	0
323	A	7.2e-05	6.2e-05	0.007576	0.027274	0	0
324	A	6.3e-05	0.000682	-0.468211	0.062125	0	0
325	G	0.001444	0.000166	0.967484	0.10531	0	0
326	A	0.001362	0.001432	-0.053791	0.136372	0	0
327	G	7.9e-05	6.3e-05	0.012122	0.031063	344	0.00287479
328	U	0.001067	0.00037	0.528063	0.097733	343	0.00185342
329	C	0.001506	2.9e-05	1.11901	0.100006	342	0.00188575
330	U	0.001527	0.000182	1.019	0.103794	341	0.164803
331	G	4.5e-05	3.8e-05	0.005303	0.021971	0	0.126909
332	A	0.000864	9.4e-05	0.58337	0.077278	0	0
333	U	0.000399	5.7e-05	0.259107	0.053034	0	0.123236
334	G	0.000853	1.2e-05	0.637161	0.081066	0	0.127223
335	U	0.002283	0.000583	1.28796	0.147736	0	0
336	U	0.001503	0.000169	1.01067	0.110613	0	0
337	U	0.002062	0.000631	1.08492	0.126523	0	0
338	A	0.000217	0.000112	0.078793	0.043942	0	0
339	C	0.000779	3.8e-05	0.561399	0.071974	0	0.254131
340	A	0.000178	7.7e-05	0.07652	0.039396	0	0.227988
341	A	0.000166	0.000153	0.009849	0.043185	330	0.0600518
342	G	9.1e-05	4.9e-05	0.03182	0.029547	329	0.00188575
343	A	0.000292	0.000116	0.133342	0.050003	328	0.00185342
344	C	0.000277	5e-05	0.17198	0.046215	327	0.00287479
345	C	0.000102	0.000137	-0.026517	0.037881	352	0.101176
346	A	0.000269	0.000696	-0.323505	0.07652	351	0.105202
347	G	0.002127	5.9e-05	1.56676	0.119704	0	0
348	A	0.00035	0.000691	-0.258349	0.078035	0	0
349	A	4.7e-05	4.1e-05	0.005303	0.023486	0	0
350	A	0.000219	0.000166	0.040154	0.051518	0	0
351	U	0.00234	0.000554	1.35387	0.152282	346	0.105202
352	G	0.001212	0.000918	0.222741	0.125765	345	0.101176
353	C	0.00143	0.000531	0.681103	0.118189	0	0
354	C	0.000502	5.8e-05	0.336385	0.059095	0	0
355	A	0.000775	0.000297	0.362144	0.081066	0	0
356	C	0.000523	0.000482	0.03182	0.077278	0	0.0989493
357	G	7.8e-05	5.8e-05	0.015152	0.02879	0	0.0852141
358	G	0.001192	0.000125	0.808384	0.090915	398	0.0342775
359	C	0.000293	0.000156	0.103794	0.052276	397	0.00247274
360	C	0.000159	0.000108	0.038639	0.040912	396	0.00246453
361	G	0.002059	0.000581	1.11901	0.129554	395	0.00277636
362	C	0.001217	0.000263	0.722772	0.096976	0	0
363	G	0.000821	0.000555	0.20077	0.090915	394	0.00300148
364	U	0.001831	5.7e-05	1.34402	0.109098	393	0.00262429
365	C	4.4e-05	4.7e-05	-0.002273	0.022729	392	0.00247174
366	C	0.000165	7.6e-05	0.067428	0.037881	391	0.0024731
367	U	0.000809	6.7e-05	0.562156	0.074247	390	0.0064284
368	G	6.7e-05	8.7e-05	-0.015152	0.030305	382	0.0954301
369	G	0.000663	0.000634	0.021971	0.088642	381	0.0949341
370	C	0.000107	0.000573	-0.353052	0.06364	380	0.240692
371	A	0.00102	7.1e-05	0.718984	0.085611	0	0.145845
372	G	9.4e-05	0.000102	-0.005303	0.034851	0	0.14583
373	A	0.000158	2e-05	0.104552	0.033335	0	0
374	G	0.001823	0.000162	1.25841	0.12425	0	0.0202821
375	A	0.002243	0.000548	1.28417	0.145464	0	0
376	A	9.7e-05	4.6e-05	0.038639	0.032578	0	0
377	A	0.000186	9e-05	0.072732	0.041669	0	0
378	A	0.002032	0.00197	0.046973	0.157586	0	0
379	G	0.000289	0.000289	0	0.059852	0	0
380	G	0.001249	7.8e-05	0.887176	0.09243	370	0.0950248
381	C	0.000251	1e-05	0.182587	0.040912	369	0.261046
382	U	0.001094	0.0003	0.601553	0.093188	368	0.241275
383	G	0.000993	5.8e-05	0.709135	0.081823	0	0.145667
384	A	0.00017	0.000137	0.025002	0.043185	0	0
385	A	0.000137	4.9e-05	0.065913	0.034093	0	0
386	A	0.000609	0.000423	0.140918	0.078793	0	0
387	U	0.000849	2.9e-05	0.621251	0.074247	0	0
388	G	0.001218	7.5e-05	0.865963	0.0894	0	0
389	G	8.8e-05	5.7e-05	0.023486	0.029547	0	0
390	A	0.001164	0.000876	0.218195	0.110613	367	0.0064284
391	G	0.000292	0.00011	0.137887	0.050003	366	0.0024731
392	G	6.8e-05	3e-05	0.02879	0.025002	365	0.00247174
393	A	0.000657	0.000304	0.268199	0.077278	364	0.00262429
394	C	0.000626	3.9e-05	0.444725	0.065156	363	0.00300148
395	C	9.9e-05	0.000313	-0.162889	0.048488	361	0.00277636
396	G	0.00077	0.000124	0.489424	0.074247	360	0.00246453
397	G	0.000427	0.000121	0.23259	0.056822	359	0.00247274
398	C	0.000362	0.000194	0.127281	0.056822	358	0.119492
399	G	0.000766	2.8e-05	0.559126	0.069701	0	0.0989493
400	C	0.000371	3.7e-05	0.253046	0.049245	293	0.0025917
401	C	9.7e-05	0.000112	-0.011364	0.034851	292	0.0025094
402	U	0.000199	0.000128	0.053791	0.043185	291	0.00251075
403	U	8.4e-05	5.5e-05	0.021971	0.028032	290	0.00252998
404	C	0.000634	0.000526	0.081823	0.073489	289	0.00253128
405	C	0.000751	3.8e-05	0.540185	0.062883	288	0.0025835
406	U	7.7e-05	4.4e-05	0.024244	0.023486	287	0.00944121
407	U	0.002541	5.1e-05	1.88648	0.111371	286	0.0629389
408	A	4.2e-05	6.6e-05	-0.018183	0.021971	0	0.0583748
409	U	0.000551	0.000764	-0.161374	0.07652	0	0.197381
410	A	6.7e-05	0.00011	-0.032578	0.028032	0	0.147132
411	A	6.4e-05	0.000451	-0.2932	0.046215	0	0.131193
412	G	0.000359	2.6e-05	0.252288	0.046215	0	0.277106
413	U	0.001674	0.000697	0.740198	0.113643	0	0.274922
414	A	0.000132	0.000157	-0.018941	0.040154	0	0.143948
415	U	0.000899	0.000172	0.550792	0.078035	0	0.0658853
416	G	0.001944	0.000119	1.38266	0.109098	440	0.391568
417	C	0.000302	0.000362	-0.046215	0.059852	439	0.477459
418	A	0.000288	0.000152	0.103037	0.049245	438	0.50091
419	C	4.2e-05	2.8e-05	0.010607	0.020456	437	0.456718
420	A	0.000947	0.000606	0.258349	0.100006	0	0.189989
421	U	0.001852	9.7e-05	1.32887	0.115159	0	0.185379
422	U	0.001733	8.7e-05	1.24705	0.111371	0	0.296183
423	G	6.4e-05	5.7e-05	0.005303	0.026517	0	0.426271
424	G	0.004282	0.002186	1.58874	0.196224	0	0.373029
425	C	0.000634	9.6e-05	0.407601	0.066671	0	0.410777
426	G	0.00126	4.9e-05	0.918239	0.090157	0	0.314639
427	A	0.000278	2.9e-05	0.188648	0.043185	0	0.303966
428	G	0.000599	7.7e-05	0.396237	0.068944	0	0.298783
429	A	3.7e-05	9.7e-05	-0.045457	0.029547	0	0
430	G	0.001666	2.3e-05	1.24553	0.112886	0	0
431	A	0.000371	0.000199	0.130311	0.061367	0	0.035918
432	A	8.3e-05	4.1e-05	0.031063	0.028032	0	0.0302184
433	U	0.001446	0.000465	0.743228	0.103037	0	0.13651
434	U	0.000894	5.4e-05	0.636403	0.073489	0	0.187178
435	A	0.000211	0.000124	0.065913	0.046215	0	0.208558
436	A	0.000187	0.000319	-0.100006	0.056064	0	0.137695
437	G	0.001406	3.1e-05	1.04173	0.098491	419	0.170815
438	U	0.001458	4.7e-05	1.06901	0.094703	418	0.249546
439	G	7.2e-05	0.000436	-0.275017	0.052276	417	0.242448
440	C	0.000584	9e-05	0.373508	0.062125	416	0.241939
441	U	0.001353	9.9e-05	0.950059	0.090915	457	0.26143
442	G	0.000411	4.5e-05	0.27729	0.050761	456	0.325093
443	C	0.001039	2.7e-05	0.766714	0.078793	455	0.226737
444	A	0.000518	0.000109	0.309868	0.059852	0	0
445	A	0.0001	7.1e-05	0.021213	0.030305	0	0.0322724
446	C	6e-05	4.4e-05	0.011364	0.023486	0	0.0943822
447	C	0.000686	2.6e-05	0.500031	0.062883	0	0.0620244
448	U	0.00105	9.5e-05	0.72353	0.07955	0	0.0600133
449	A	0.000615	7.8e-05	0.406843	0.061367	0	0.0465372
450	A	0.000581	0.000394	0.141675	0.080308	0	0.0325605
451	A	0.000134	8.6e-05	0.036366	0.038639	0	0.106824
452	C	6.1e-05	1.1e-05	0.037881	0.021971	0	0.125695
453	C	0.000343	5.6e-05	0.217438	0.048488	0	0.152662
454	A	0.000573	6.6e-05	0.384115	0.061367	0	0.218236
455	G	0.000608	0.000196	0.312898	0.068186	443	0.29636
456	C	6.9e-05	4.5e-05	0.018183	0.025002	442	0.315165
457	A	0.000129	6.3e-05	0.050761	0.032578	441	0.200322
458	A	0.000167	0.000222	-0.041669	0.045457	0	0
459	U	0.002289	6.1e-05	1.68798	0.113643	0	0.0811769
460	U	0.001975	3.6e-05	1.46903	0.107582	0	0.0677373
461	A	0.000947	6.3e-05	0.669739	0.075762	0	0.0657571
462	C	0.000702	6.3e-05	0.484121	0.065913	0	0.0258656
463	A	0.000291	9.3e-05	0.150009	0.0447	0	0.0261383
464	C	0.000745	8.7e-05	0.498516	0.067428	0	0.0324471
465	C	0.001059	0.000142	0.695498	0.081823	0	0.0610597
466	C	0.000738	4.6e-05	0.524275	0.067428	0	0.0518195
467	A	0.000609	0.000103	0.383357	0.064398	0	0.0342433
468	A	8.2e-05	0.000102	-0.015152	0.03182	522	0.260987
469	G	9.1e-05	2.8e-05	0.048488	0.025759	521	0.516442
470	C	3e-05	6.3e-05	-0.025002	0.022729	520	0.631722
471	U	0.001033	0.000382	0.49397	0.0894	518	0.701026
472	C	0.00026	0.000181	0.059852	0.049245	517	0.5509
473	G	0.000225	0.000473	-0.18789	0.062125	516	0.51379
474	U	0.002311	0.000434	1.42206	0.125765	0	0.249673
475	U	0.001321	0.000494	0.626554	0.101521	515	0.415754
476	G	0.000206	0.00017	0.028032	0.045457	514	0.338877
477	G	0.000128	7.1e-05	0.042427	0.033335	513	0.339461
478	G	9.8e-05	5.3e-05	0.033335	0.02879	0	0.224395
479	G	0.001025	0.000208	0.618978	0.081823	510	0.39646
480	C	0.000319	0.000184	0.102279	0.051518	509	0.450467
481	C	6.8e-05	6.1e-05	0.004546	0.026517	0	0.299647
482	U	0.001452	0.000123	1.00688	0.093188	0	0.1179
483	A	0.000503	0.000281	0.16895	0.065156	0	0
484	A	0.000107	4.8e-05	0.0447	0.028032	0	0
485	G	2.7e-05	2.4e-05	0.002273	0.01591	501	0.266401
486	C	0.000242	0.00025	-0.006061	0.049245	500	0.254861
487	C	0.000122	1.7e-05	0.07955	0.027274	499	0.254625
488	A	0.000399	0.000379	0.015152	0.062883	498	0.18478
489	G	0.000606	5.7e-05	0.415935	0.058337	497	0.328315
490	U	6.3e-05	4.9e-05	0.010607	0.023486	0	0.309819
491	A	6.4e-05	0.000131	-0.051518	0.031063	0	0.0986701
492	C	0.001145	1.9e-05	0.853083	0.083339	0	0.139568
493	C	0.000873	0.000264	0.46215	0.081066	0	0.139377
494	G	0.000924	8.6e-05	0.63413	0.078035	0	0.0405401
495	A	0.000248	5.7e-05	0.145464	0.042427	0	0.171104
496	C	0.001175	4.8e-05	0.853841	0.085611	0	0.140681
497	C	0.000353	6.9e-05	0.215165	0.050761	489	0.16204
498	U	0.001419	0.000699	0.545488	0.112886	488	0.163764
499	G	0.000751	0.000421	0.250016	0.083339	487	0.222718
500	G	0.001471	2e-05	1.09931	0.09546	486	0.194304
501	U	0.001454	0.000392	0.804596	0.10531	485	0.199238
502	A	0.000441	0.000437	0.00303	0.071217	0	0.0974596
503	G	0.011137	0.000133	8.33764	0.267441	0	0.0184536
504	A	0.00084	0.000428	0.312141	0.0894	0	0
505	A	0.000362	4.1e-05	0.242439	0.050761	0	0
506	A	8.9e-05	2.1e-05	0.052276	0.026517	0	0
507	A	0.000485	0.000119	0.276532	0.06364	0	0
508	A	0.00043	0.000415	0.011364	0.074247	0	0.189306
509	G	0.001184	1.1e-05	0.888692	0.090915	480	0.335503
510	C	0.000116	0.000138	-0.016668	0.040154	479	0.312627
511	A	0.000215	0.000141	0.056064	0.048488	0	0
512	A	0.001006	0.000254	0.568975	0.093188	0	0
513	C	0.001679	0.000157	1.1531	0.113643	477	0.165506
514	C	8.7e-05	9e-05	-0.002273	0.034851	476	0.166603
515	A	0.000332	8.9e-05	0.184102	0.053791	475	0.218393
516	C	0.000609	0.00021	0.302292	0.075005	473	0.166673
517	G	0.000604	2.2e-05	0.440937	0.065913	472	0.1656
518	A	0.000124	4.9e-05	0.057579	0.036366	471	0.14601
519	A	0.000463	7.4e-05	0.294715	0.065156	0	0.0861351
520	G	0.001101	4.6e-05	0.799292	0.09243	470	0.34212
521	C	0.000858	0.000318	0.409116	0.086369	469	0.433604
522	U	0.002431	0.000248	1.65389	0.132584	468	0.404576
523	A	0.000616	1e-05	0.459119	0.06364	0	0
524	G	0.004025	0.000642	2.56304	0.176526	0	0
525	A	0.000173	8.3e-05	0.068944	0.040154	0	0
526	G	0.001763	7.1e-05	1.2819	0.117432	0	0
527	A	0.000226	0.000622	-0.299261	0.075005	0	0
528	G	0.001812	0.000466	1.02052	0.138645	0	0.0082242
529	A	0.000199	0.000184	0.012122	0.054549	0	0.0781861
530	G	0.000465	0.000184	0.212892	0.075005	0	0.0829685
531	A	0.00051	0.000182	0.2485	0.077278	0	0.0232248
532	G	0.001291	8.4e-05	0.915208	0.109855	283	0.378559
533	C	0.000594	0.000668	-0.056064	0.098491	282	0.412694
534	C	0.001099	2.4e-05	0.813687	0.093188	281	0.391479
535	A	0.000427	0.000267	0.120462	0.071974	0	0.330108
536	G	0.000581	0.000288	0.221984	0.080308	0	0.480035
537	A	0.000572	0.000285	0.217438	0.078793	0	0.135076
538	G	0.00151	0.000186	1.00309	0.111371	0	0.282629
539	G	0.00103	6e-05	0.734894	0.090915	965	0.156339
540	A	0.00017	0.000167	0.002273	0.049245	964	0.283763
541	G	0.000827	0.000204	0.472757	0.087127	963	0.36476
542	G	0.000366	4.8e-05	0.240924	0.055306	962	0.377001
543	G	0.000907	0.000419	0.36972	0.096976	0	0.277125
544	A	0.001112	0.000118	0.753077	0.09546	0	0.0914435
545	A	0.00058	0.000155	0.32199	0.074247	960	0.0561993
546	G	0.00011	7.5e-05	0.026517	0.037881	959	0.251684
547	A	0.00017	2.6e-05	0.109098	0.039396	958	0.245913
548	G	0.002379	0.00023	1.62813	0.159858	957	0.334544
549	A	0.000181	0.00038	-0.150767	0.078035	0	0.182142
550	G	0.001335	0.000376	0.727318	0.138645	954	0.183083
551	C	0.000218	0.000139	0.059852	0.057579	953	0.174779
552	G	0.000796	0.000166	0.477302	0.090157	949	0.439752
553	C	0.000193	9.6e-05	0.073489	0.049245	948	0.381257
554	C	0.000192	0.000226	-0.025002	0.056064	947	0.436534
555	A	0.000178	0.000138	0.031063	0.049245	946	0.267976
556	G	0.000437	0.000282	0.117432	0.075005	945	0.273812
557	A	0.000142	9e-05	0.038639	0.042427	0	0.0232193
558	C	0.000116	7.9e-05	0.028032	0.039396	0	0.183841
559	G	0.0006	6.2e-05	0.407601	0.071974	0	0.195999
560	A	0.000166	0.0002	-0.025759	0.052276	0	0.113268
561	A	0.00037	0.000214	0.118189	0.065156	0	0.0562166
562	G	0.000504	0.000384	0.090915	0.07955	575	0.143992
563	G	2.6e-05	2.3e-05	0.001515	0.018183	574	0.161412
564	U	0.001723	5.7e-05	1.2622	0.113643	573	0.160027
565	G	0.001827	5.7e-05	1.34099	0.115916	0	0.07942
566	A	0.000255	8.7e-05	0.127281	0.051518	0	0
567	A	0.001036	0.000147	0.672769	0.096976	0	0
568	A	0.000663	0.000121	0.410632	0.078035	0	0
569	G	0.000627	6.3e-05	0.427299	0.067428	0	0.0040914
570	C	0.001359	0.000106	0.949301	0.099249	0	0.00953519
571	G	0.001486	8.6e-05	1.06143	0.103037	0	0.00408223
572	A	7.7e-05	0.000125	-0.036366	0.037124	0	0
573	A	0.001266	0.000238	0.779594	0.103794	564	0.0442763
574	C	8.9e-05	4.5e-05	0.033335	0.031063	563	0.130829
575	C	0.001434	0.0003	0.859144	0.107582	562	0.131092
576	A	0.001258	9.4e-05	0.881115	0.093945	0	0
577	C	0.000722	0.000721	0.000758	0.096976	0	0.0643601
578	G	0.000132	0.000575	-0.336385	0.066671	589	0.0939107
579	C	0.000889	3.4e-05	0.648525	0.081066	588	0.0344442
580	A	0.000266	9.8e-05	0.127281	0.049245	587	0.0902361
581	G	0.000438	6.2e-05	0.284866	0.056822	0	0.0496335
582	A	0.000413	0.000102	0.236378	0.056822	0	0.0490651
583	G	0.00197	3.2e-05	1.46827	0.117432	0	0.0490168
584	A	6.6e-05	0.000553	-0.368962	0.064398	0	0
585	A	0.000925	0.000232	0.525033	0.09243	0	0
586	A	0.000335	0.000111	0.169708	0.055306	0	0
587	U	0.001626	0.000784	0.637918	0.129554	580	0.107221
588	G	0.000188	4.5e-05	0.10834	0.040912	579	0.0975688
589	C	0.000847	0.000383	0.351537	0.093945	578	0.0989276
590	A	0.001004	0.000322	0.517456	0.097733	0	0
591	G	3.9e-05	5.7e-05	-0.014395	0.025759	902	0.659061
592	G	0.000176	5.7e-05	0.090157	0.040154	901	0.635918
593	C	3.8e-05	2.3e-05	0.011364	0.020456	0	0.40615
594	A	0.000688	4.6e-05	0.486394	0.072732	899	0.258388
595	A	0.000101	0.000362	-0.19774	0.055306	898	0.283812
596	G	0.000988	0.000112	0.663678	0.088642	897	0.376357
597	G	0.000445	7.8e-05	0.278048	0.06061	895	0.432131
598	G	0.095415	0.127693	nan	nan	894	0.258831
599	A	0.000254	4.6e-05	0.157586	0.046215	893	0.256694
600	G	0.001323	4.6e-05	0.966727	0.100006	892	0.259888
601	C	0.000697	8.5e-05	0.463665	0.07652	891	0.260445
602	A	0.000481	0.000198	0.215165	0.069701	890	0.0600755
603	A	0.000114	0.000105	0.006819	0.039396	889	0.0681987
604	G	0.000732	2.3e-05	0.537155	0.074247	888	0.0870887
605	G	0.001689	1.2e-05	1.27053	0.112128	887	0.12644
606	C	0.001093	8.4e-05	0.764442	0.093188	0	0.0607377
607	G	0.000938	0.000312	0.474272	0.09546	885	0.0909156
608	G	0.000103	7.1e-05	0.023486	0.035608	884	0.125709
609	C	2.6e-05	0.000202	-0.133342	0.039396	883	0.123464
610	A	0.000367	3.5e-05	0.251531	0.053791	0	0
611	G	0.002312	2.5e-05	1.73268	0.134099	0	0.124861
612	U	0.000809	0.000737	0.054549	0.107582	0	0.105878
613	U	0.001716	0.000413	0.987183	0.127281	0	0.110771
614	C	0.001027	8.4e-05	0.714438	0.090157	882	0.112444
615	C	0.000128	0.000178	-0.038639	0.046215	881	0.0927763
616	C	0.001223	0.00026	0.730348	0.103037	880	0.0926141
617	G	0.001435	0.000672	0.578066	0.123493	879	0.0167364
618	G	0.001268	0.000118	0.871266	0.100006	0	0.144048
619	A	0.000375	7.2e-05	0.22956	0.057579	0	0.0215939
620	A	0.000131	3.6e-05	0.071217	0.034851	0	0.0508816
621	C	0.00052	6.2e-05	0.346991	0.066671	0	0.0560358
622	A	0.000197	7.4e-05	0.093188	0.0447	0	0
623	A	0.001829	0.001349	0.363659	0.162889	0	0
624	A	0.000103	4e-05	0.04773	0.034093	0	0.0344204
625	C	0.001901	1.3e-05	1.42963	0.126523	0	0.0440173
626	G	0.000468	2.4e-05	0.336385	0.06061	878	0.157906
627	U	0.000474	0.000109	0.276532	0.065156	877	0.173656
628	G	0.001637	8.5e-05	1.17583	0.112128	876	0.109508
629	G	0.000963	0.000611	0.266683	0.106067	875	0.159817
630	C	0.000411	6.1e-05	0.265168	0.059095	874	0.155257
631	A	0.000693	4.9e-05	0.488667	0.073489	0	0
632	G	0.000473	7.5e-05	0.301534	0.06364	870	0.0062177
633	A	0.000145	0.000226	-0.061367	0.052276	869	0.0701164
634	G	0.000179	0.000364	-0.14016	0.062125	868	0.0802151
635	G	0.000168	9.8e-05	0.053034	0.043942	867	0.0803999
636	G	0.001986	0.000368	1.22583	0.131826	866	0.0971672
637	C	0.001334	0.000619	0.540943	0.119704	864	0.145575
638	A	3.8e-05	0.000492	-0.343203	0.061367	0	0
639	A	0.000205	0.00016	0.034851	0.051518	0	0
640	G	2.6e-05	2.5e-05	0.000758	0.019698	0	0.0679541
641	A	0.000624	3.8e-05	0.443967	0.071217	0	0.0711239
642	C	8.5e-05	7e-05	0.012122	0.035608	0	0.222791
643	G	0.000161	0.000147	0.010607	0.048488	777	0.483902
644	G	0.000135	5.4e-05	0.061367	0.038639	776	0.484917
645	G	0.000107	0.000455	-0.263653	0.065913	775	0.48778
646	C	4e-05	2.7e-05	0.009849	0.022729	774	0.370261
647	A	0.000768	6.5e-05	0.532609	0.078793	0	0
648	C	8.5e-05	5e-05	0.026517	0.031063	660	0.0569665
649	U	0.00063	7.5e-05	0.420481	0.070459	659	0.072084
650	C	0.001774	3.8e-05	1.31599	0.112128	658	0.0702397
651	A	0.000337	0.000112	0.170465	0.056064	0	0.048534
652	C	9.7e-05	0.000202	-0.07955	0.046215	0	0.0807754
653	A	0.000291	0.000122	0.128038	0.053034	0	0.0813639
654	G	0.001229	0.000546	0.517456	0.109098	0	0.0673199
655	A	2.3e-05	3.7e-05	-0.010607	0.020456	0	0.0829187
656	C	0.000197	3.2e-05	0.125765	0.043185	0	0.115429
657	A	0.001471	7.9e-05	1.05461	0.112886	0	0.0540326
658	G	4.4e-05	0.000605	-0.425026	0.078793	650	0.0806298
659	A	0.000239	0.000288	-0.037124	0.069701	649	0.0790786
660	G	0.001198	1.6e-05	0.894753	0.099249	648	0.0617383
661	G	0.000426	2.6e-05	0.303049	0.07652	0	0.0937444
662	U	0.002839	0.001999	0.636403	0.269714	0	0.0961684
663	U	0.003525	5.8e-05	2.62668	0.223499	0	0.0763757
664	U	0.000119	1.8e-05	0.07652	0.034851	0	0.0524899
665	A	0.000115	3.5e-05	0.06061	0.035608	0	0.0572112
666	U	0.003378	0.000105	2.4797	0.170465	0	0.110429
667	G	0.000811	0.000358	0.343203	0.103037	0	0.125187
668	U	0.001255	0.000401	0.646252	0.132584	0	0.118598
669	A	0.006774	0.000279	4.92076	0.269714	0	0
670	U	0.002795	9.1e-05	2.04861	0.169708	0	0
671	U	0.000824	0.000289	0.405328	0.112128	0	0
672	U	0.003993	0.000882	2.35772	0.231075	0	0
673	U	0.000797	7.3e-05	0.548519	0.097733	0	0
674	U	0.002269	4.6e-05	1.6842	0.152282	0	0.0252435
675	A	0.03013	0.000516	22.4362	0.55761	0	0
676	U	0.001993	0.000473	1.15159	0.167435	0	0.0826443
677	U	0.000886	0.000176	0.537912	0.109855	0	0.16072
678	U	0.000812	0.000552	0.196982	0.135614	0	0.154961
679	U	0.00246	0.000131	1.76375	0.173496	0	0.0398571
680	U	0.002503	5.3e-05	1.85618	0.17198	0	0
681	U	0.013195	0.007501	4.31315	0.484879	0	0
682	A	0.001682	4.6e-05	1.23947	0.131826	0	0.0230134
683	A	1.8e-05	2.5e-05	-0.004546	0.023486	0	0.163911
684	A	0.000911	0.000633	0.211377	0.135614	0	0.15043
685	A	0.000825	7.3e-05	0.569732	0.098491	0	0.0877571
686	U	0.001959	2.3e-05	1.46752	0.139403	0	0.0891621
687	C	0.00167	6.6e-05	1.21523	0.130311	0	0.182117
688	U	0.000645	2.2e-05	0.471999	0.080308	0	0.250834
689	G	0.00027	0.000103	0.126523	0.06061	0	0.230125
690	A	0.001517	2.2e-05	1.13265	0.121977	0	0.0328301
691	U	0.001414	0.000303	0.841719	0.143191	0	0.0391504
692	U	0.005347	0.000126	3.95555	0.250773	0	0.0693471
693	U	0.000724	0.000704	0.015152	0.133342	766	0.492551
694	G	0.001401	0.000946	0.344718	0.154555	765	0.509395
695	G	4.8e-05	8.2e-05	-0.025759	0.037881	764	0.508696
696	U	0.001833	2e-05	1.37357	0.130311	763	0.389009
697	G	0.000564	0.000106	0.347749	0.081823	762	0.36323
698	U	0.000674	0.000126	0.415177	0.088642	0	0.20935
699	U	0.0023	0.000125	1.64783	0.15304	708	0.335833
700	C	0.000437	4.1e-05	0.300019	0.067428	707	0.44192
701	C	0.000756	6.2e-05	0.52579	0.088642	706	0.468903
702	A	0.000511	0.000559	-0.035608	0.106825	0	0.143872
703	U	0.001758	0.000264	1.13189	0.139403	0	0.0326301
704	G	0.001072	4e-05	0.781867	0.101521	0	0.0324014
705	A	0.000156	0.000115	0.030305	0.051518	0	0
706	G	0.017659	0.012617	3.81994	0.543216	701	0.190534
707	G	0.015807	0.016809	-0.758381	0.568975	700	0.18087
708	A	0.000786	0.00023	0.421238	0.098491	699	0.175063
709	A	4.7e-05	9.5e-05	-0.036366	0.038639	0	0.105493
710	A	0.000737	0.000237	0.378054	0.097733	0	0
711	A	0.001309	0.000474	0.632615	0.132584	0	0
712	G	0.001451	0.000157	0.981122	0.12425	0	0.0886913
713	G	0.001621	0.000115	1.14098	0.126523	0	0.395209
714	G	0.000144	5.8e-05	0.065156	0.043942	0	0.370721
715	A	0.001318	0.000553	0.578824	0.134099	0	0.209494
716	A	0.000485	0.000834	-0.26441	0.117432	0	0.0687811
717	A	0.000772	0.000695	0.059095	0.12425	0	0.0104362
718	A	0.00046	8.8e-05	0.281836	0.078793	0	0.00920989
719	U	0.000971	0.000129	0.637918	0.109855	0	0
720	C	0.00104	8.2e-05	0.725045	0.10834	759	0.00244809
721	U	0.001235	0.001677	-0.334869	0.16895	758	0.000838218
722	A	0.000313	0.000145	0.126523	0.065913	757	0.00063468
723	G	0.000755	0.000417	0.256077	0.10834	756	0.000578968
724	G	0.000778	1.9e-05	0.575036	0.087127	755	0.000619928
725	G	0.000217	1.9e-05	0.150009	0.04773	754	0.00321612
726	A	0.001258	5.9e-05	0.90839	0.113643	0	0
727	A	1.7e-05	7.8e-05	-0.046215	0.03182	0	0
728	C	0.001279	0.00176	-0.364417	0.178041	751	0.00578544
729	G	0.00182	0.000203	1.22508	0.138645	750	0.0118405
730	G	0.000888	5.1e-05	0.634888	0.090915	749	0.0720887
731	G	0.000926	8.6e-05	0.637161	0.09546	748	0.200459
732	A	4.5e-05	5e-05	-0.003788	0.029547	0	0.0904449
733	G	0.002071	0	1.56904	0.133342	0	0
734	U	0.001107	4.9e-05	0.801565	0.100006	0	0
735	A	0.00012	5e-05	0.053034	0.038639	0	0
736	C	0.00045	0.000153	0.225014	0.074247	0	0
737	A	0.000166	0.000133	0.025002	0.052276	0	0
738	G	0.000517	8.8e-05	0.324263	0.075005	0	0
739	A	0.000305	0.000193	0.084854	0.068944	0	0
740	G	0.005064	6.1e-05	3.79039	0.234863	0	0
741	A	0.001555	0.001486	0.051518	0.186375	0	0
742	G	0.003127	0	2.36909	0.191679	0	0
743	A	5.7e-05	1.9e-05	0.02879	0.02879	0	0
744	A	3.9e-05	9.9e-05	-0.045457	0.039396	0	0
745	U	0.002019	3.5e-05	1.50312	0.140918	0	0
746	A	0.000686	0.000198	0.36972	0.094703	0	0
747	A	5e-05	0.000154	-0.078793	0.0447	0	0
748	U	0.001749	0.000352	1.0584	0.140918	731	0.214993
749	C	0.000891	5e-05	0.637161	0.093188	730	0.105574
750	C	0.000154	0.000121	0.025002	0.052276	729	0.054265
751	G	0.001004	0.000419	0.443209	0.118947	728	0.00578544
752	G	0.002203	0.00119	0.767472	0.195467	0	0
753	G	0.000514	7.6e-05	0.331839	0.081823	0	0
754	U	0.00082	0.000428	0.296988	0.117432	725	0.00321612
755	C	0.000134	8.3e-05	0.038639	0.045457	724	0.000619928
756	C	0.000118	3.3e-05	0.06364	0.037881	723	0.000578968
757	U	0.00241	0.000199	1.6751	0.164404	722	0.00063468
758	A	0.000344	0.000108	0.178799	0.068944	721	0.000838218
759	G	0.000235	0.000286	-0.039396	0.073489	720	0.00244809
760	C	8.5e-05	3.3e-05	0.039396	0.034093	0	0.110994
761	U	0.001248	3.4e-05	0.919754	0.112886	0	0.273379
762	C	0.000296	0.000269	0.019698	0.074247	697	0.408595
763	G	5.2e-05	6.8e-05	-0.011364	0.034093	696	0.318889
764	C	0.001387	5e-05	1.01294	0.118947	695	0.431807
765	C	0.000447	5e-05	0.300776	0.069701	694	0.447647
766	A	0.000102	4.9e-05	0.040154	0.038639	693	0.207584
767	C	8.5e-05	3.3e-05	0.039396	0.033335	0	0.212603
768	A	0.000196	5.5e-05	0.106825	0.052276	0	0.2587
769	U	0.001308	3.6e-05	0.963696	0.122735	0	0.185936
770	G	0.001669	0.000128	1.1675	0.141675	0	0.286397
771	A	0.000158	0.000172	-0.010607	0.06061	0	0.221863
772	A	0.00105	0.000754	0.225014	0.144706	0	0.0551746
773	C	0.001443	9.7e-05	1.01976	0.134099	0	0.0513283
774	G	0.001801	8.3e-05	1.3016	0.136372	646	0.318025
775	C	0.00038	3.3e-05	0.262895	0.06364	645	0.313829
776	C	0.000294	6.6e-05	0.172738	0.059095	644	0.335896
777	C	0.00016	0.000253	-0.070459	0.06364	643	0.336128
778	A	0.000175	6.7e-05	0.081823	0.049245	0	0.03669
779	G	0.00176	5.1e-05	1.29478	0.136372	0	0
780	A	0.000473	0	0.358356	0.068944	0	0
781	G	9.9e-05	1.9e-05	0.06061	0.036366	0	0.016251
782	A	9.8e-05	5.5e-05	0.032578	0.040912	0	0.0156229
783	A	0.000162	0.000132	0.022729	0.057579	0	0
784	C	0.000838	0.000138	0.530336	0.101521	802	0.0672275
785	G	0.000942	0.000103	0.635646	0.104552	801	0.0670579
786	C	0.000379	8.8e-05	0.220468	0.070459	800	0.0376123
787	U	0.002562	0.000478	1.57889	0.181829	799	0.0409513
788	G	0.000908	0.000122	0.595492	0.10531	0	0.0623179
789	G	0.01188	0.000225	8.8301	0.361386	0	0.176245
790	A	0.000909	0.00089	0.014395	0.13713	0	0
791	A	0.000476	0.000105	0.281078	0.078793	0	0
792	A	9.7e-05	0	0.073489	0.032578	0	0
793	A	5.9e-05	3.6e-05	0.017425	0.032578	0	0
794	A	0.000158	0.000108	0.037881	0.053791	0	0
795	C	0.001651	9e-05	1.18265	0.14016	0	0.0306962
796	C	0.000789	1.8e-05	0.584127	0.09546	0	0.181171
797	U	0.001068	0.000162	0.685649	0.117432	0	0.043607
798	G	0.000685	5.4e-05	0.47806	0.090915	0	0.0166567
799	A	3.8e-05	5.3e-05	-0.010607	0.031063	787	0.0412917
800	G	0.000421	0.000405	0.01288	0.093188	786	0.0356581
801	C	0.000197	0.000127	0.053034	0.059852	785	0.0651039
802	G	0.001202	0.000204	0.756108	0.126523	784	0.0653366
803	G	0.001645	0.000449	0.906875	0.151525	847	0.0297061
804	G	0	1.8e-05	-0.013637	0.013637	846	0.0194665
805	U	0.000532	8.8e-05	0.336385	0.081823	845	0.0194624
806	G	0	1.7e-05	-0.01288	0.01288	844	0.0195137
807	C	0.001263	8.7e-05	0.890965	0.120462	0	0.0143849
808	C	0.000699	0.000229	0.35684	0.099249	0	0
809	G	0.001332	0.00044	0.6758	0.137887	842	0.000443676
810	G	0.000877	0.000155	0.547761	0.104552	841	0.000246649
811	G	0.000662	7e-05	0.448513	0.088642	840	0.000242752
812	G	3.7e-05	0.000259	-0.167435	0.054549	839	0.000240474
813	C	0.000629	0.000105	0.396994	0.0894	838	0.000241499
814	A	0.000399	0.00042	-0.016668	0.09243	837	0.00407523
815	G	0.000338	0.000104	0.177284	0.068186	833	0.115281
816	C	3.8e-05	3.5e-05	0.002273	0.027274	832	0.0240597
817	A	0.000302	0.000122	0.136372	0.066671	829	0.0617642
818	C	3.9e-05	0.00049	-0.341688	0.074247	828	0.00187707
819	C	0.000309	5.4e-05	0.193194	0.062883	827	0.00182957
820	C	0.000212	0.000162	0.037881	0.06364	826	0.0018367
821	G	0.001687	0.000287	1.06067	0.146979	825	0.0322276
822	G	0.001176	0.000284	0.6758	0.125008	0	0
823	C	0.000171	3.6e-05	0.103037	0.046973	0	0
824	U	0.002185	0.000249	1.46676	0.162131	0	0
825	C	0.00077	0.000198	0.43336	0.103037	821	0.0322276
826	G	0.000213	0.000198	0.011364	0.066671	820	0.0018367
827	G	0.000859	7.2e-05	0.596249	0.101521	819	0.00182957
828	G	0.001224	0.000368	0.648525	0.134099	818	0.00187707
829	U	0.001993	0.000391	1.21295	0.165919	817	0.0617642
830	C	0.000142	0.000131	0.007576	0.055306	0	0
831	A	0.000121	7.5e-05	0.034851	0.046973	0	0
832	G	0.00038	1.9e-05	0.273502	0.067428	816	0.0240597
833	C	0.000276	0.000219	0.043185	0.073489	815	0.031429
834	C	4e-05	0.000113	-0.054549	0.040912	0	0
835	A	0.001004	3.8e-05	0.731864	0.110613	0	0
836	C	0.001335	1.9e-05	0.996274	0.127281	0	0.0838517
837	U	0.001076	0.00025	0.625797	0.125008	814	0.00407523
838	G	0.000272	6.5e-05	0.157586	0.058337	813	0.000241499
839	C	0.000615	0.000211	0.30608	0.091672	812	0.000240474
840	C	0.000415	9.7e-05	0.240924	0.071974	811	0.000242752
841	C	0.000405	0.000313	0.069701	0.084854	810	0.000246649
842	C	0	6.8e-05	-0.051518	0.025759	809	0.000443676
843	A	7.4e-05	4.9e-05	0.018941	0.035608	0	0
844	C	5.6e-05	3.3e-05	0.017425	0.030305	806	0.00510993
845	A	9.1e-05	9.8e-05	-0.004546	0.043185	805	0.00505836
846	C	0.000537	0.000216	0.243197	0.09546	804	0.00506246
847	C	0.000499	0.000139	0.272744	0.088642	803	0.0153021
848	G	0.001209	0.000197	0.765957	0.131069	862	0.400002
849	G	0.000425	0.000678	-0.191679	0.112886	861	0.400205
850	G	0.001492	9.6e-05	1.05688	0.137887	860	0.366007
851	C	0.000864	5.8e-05	0.610644	0.10531	859	0.293451
852	C	0.000783	0.001417	-0.480333	0.159101	0	0
853	C	0.000946	0.000112	0.631857	0.111371	0	0.157534
854	A	0.000377	3.6e-05	0.258349	0.068186	0	0.158666
855	C	0.000776	3.6e-05	0.560641	0.096218	0	0.191671
856	C	0.001044	0.000796	0.18789	0.142433	0	0.191549
857	A	0.000333	5.6e-05	0.209862	0.067428	0	0.169528
858	A	0.000531	0.000644	-0.085611	0.115916	0	0.0757893
859	G	2e-05	8.9e-05	-0.052276	0.034093	851	0.307751
860	C	0.001597	8.8e-05	1.14325	0.137887	850	0.289361
861	C	3.9e-05	5.2e-05	-0.009849	0.031063	849	0.487688
862	C	9.9e-05	5.3e-05	0.034851	0.040912	848	0.492141
863	C	0.000504	0.000198	0.231833	0.088642	0	0.225618
864	G	0.000497	0.000124	0.282593	0.083339	637	0.286223
865	C	0.001911	0.000278	1.23644	0.155313	0	0.0609451
866	C	0.000875	1.7e-05	0.65004	0.098491	636	0.0222142
867	C	0.000422	0.000516	-0.071217	0.098491	635	0.0138427
868	C	0.000115	0.000103	0.009091	0.04773	634	0.0138031
869	U	0.00109	0.000271	0.620493	0.119704	633	0.00248462
870	C	0.001527	3.4e-05	1.13113	0.129554	632	0.0062177
871	G	0.001221	8.5e-05	0.861417	0.118189	0	0.0538532
872	C	0.000891	3.4e-05	0.648525	0.100006	0	0.054182
873	G	0.000402	3.4e-05	0.278048	0.068944	0	0.0113209
874	G	0.001136	0.000538	0.453058	0.134099	630	0.0947393
875	C	3.8e-05	0.000397	-0.271987	0.065913	629	0.0829623
876	C	0.000756	7e-05	0.519729	0.09546	628	0.0452888
877	A	9.6e-05	0.000157	-0.045457	0.051518	627	0.0263709
878	C	0.001332	0.000209	0.850811	0.129554	626	0.220104
879	C	0.001016	0.000253	0.577309	0.115916	617	0.0539529
880	G	0.000207	0.000169	0.02879	0.062125	616	0.0351523
881	G	0.000259	0.000133	0.09546	0.06364	615	0.0351492
882	G	5.5e-05	5e-05	0.004546	0.032578	614	0.0352989
883	G	0.000422	8.2e-05	0.257592	0.072732	609	0.196047
884	C	0.000921	8.3e-05	0.634888	0.102279	608	0.180943
885	U	0.000567	0.000115	0.342446	0.084096	607	0.198779
886	U	8.4e-05	1.5e-05	0.052276	0.030305	0	0.142391
887	C	3.4e-05	3e-05	0.00303	0.024244	605	0.190465
888	C	0.000809	3e-05	0.590188	0.090157	604	0.188931
889	U	0.002901	5.9e-05	2.15316	0.167435	603	0.185213
890	U	0.000828	4.4e-05	0.593976	0.090915	602	0.180741
891	G	0.000931	1.5e-05	0.69474	0.094703	601	0.186913
892	C	5e-05	2.9e-05	0.015152	0.026517	600	0.187076
893	U	0.001083	7.5e-05	0.763684	0.10531	599	0.191948
894	C	0.000158	7e-05	0.066671	0.0447	598	0.0721065
895	U	0.002441	0.000633	1.37054	0.167435	597	0.126014
896	U	0.000605	1.4e-05	0.447755	0.074247	0	0.220249
897	C	0.001759	4.1e-05	1.3016	0.125765	596	0.342583
898	U	0.000149	7.9e-05	0.053034	0.043185	595	0.342611
899	U	5.9e-05	6.6e-05	-0.004546	0.03182	594	0.341789
900	A	0.000838	1.3e-05	0.625039	0.084854	0	0.00924938
901	U	0.002944	0.000933	1.52358	0.178799	592	0.182903
902	C	0.001613	5.5e-05	1.17962	0.121977	591	0.28118
903	A	0.00016	0.000154	0.004546	0.052276	0	0.0190345
904	U	0.001345	0.000122	0.926573	0.113643	943	0.477037
905	C	9.1e-05	1.3e-05	0.058337	0.029547	942	0.511099
906	U	0.000692	0.00014	0.418208	0.081823	941	0.470769
907	C	5.7e-05	0.000102	-0.033335	0.034851	940	0.465189
908	C	0.000266	3.9e-05	0.171223	0.050761	917	0.383607
909	A	0.000282	0.000158	0.093945	0.059852	916	0.287528
910	U	0.001524	0.000372	0.872782	0.121977	915	0.362494
911	C	0.000931	4e-05	0.675042	0.091672	0	0.256692
912	U	0.001829	0.000235	1.20765	0.132584	0	0
913	U	0.002	3.9e-05	1.4857	0.132584	0	0.00408006
914	U	0.002632	1.2e-05	1.98497	0.142433	0	0
915	A	0.000119	0.000152	-0.025002	0.043942	910	0.165192
916	U	0.000644	0.000804	-0.12122	0.101521	909	0.162735
917	G	0.001245	5.7e-05	0.900814	0.097733	908	0.310876
918	A	0.000529	1.2e-05	0.392449	0.064398	0	0.151901
919	U	0.002415	2.4e-05	1.81148	0.136372	0	0.146239
920	G	0.000524	5.9e-05	0.351537	0.066671	0	0.401589
921	A	0.000161	0.000569	-0.30911	0.071217	0	0.262749
922	G	5.2e-05	3.4e-05	0.013637	0.025002	938	0.277669
923	G	0.000373	2.4e-05	0.265168	0.054549	937	0.247105
924	C	6.7e-05	5.9e-05	0.006061	0.030305	935	0.00238329
925	U	0.000437	0.000374	0.04773	0.07652	934	0.00220175
926	U	0.000192	0.000147	0.034093	0.048488	933	0.00221344
927	G	0.00145	7e-05	1.04552	0.107582	932	0.00384681
928	U	0.000626	0.000106	0.393964	0.074247	0	0
929	U	0.00174	3.5e-05	1.29175	0.115916	0	0
930	A	0.001985	0.000978	0.762169	0.158343	0	0
931	A	3.1e-05	6.9e-05	-0.028032	0.02879	0	0
932	C	0.000155	0	0.117432	0.037124	927	0.00384681
933	A	0.000127	3.3e-05	0.070459	0.033335	926	0.00221344
934	A	0.000782	0.000932	-0.112886	0.106067	925	0.00220175
935	G	0.000124	4.3e-05	0.061367	0.034093	924	0.00238329
936	A	0.00015	7.7e-05	0.056064	0.039396	0	0.0202693
937	C	0.000349	0.000108	0.181829	0.056064	923	0.308677
938	C	0.0005	0.000132	0.278805	0.066671	922	0.321394
939	A	0.000788	9.8e-05	0.523517	0.078793	0	0.14631
940	G	0.001432	0.000362	0.810656	0.112128	907	0.358121
941	A	0.0006	0.000121	0.362144	0.071217	906	0.213826
942	G	2.9e-05	6.4e-05	-0.026517	0.026517	905	0.21389
943	A	0.000909	8.9e-05	0.621251	0.090157	904	0.210512
944	G	0.001886	1.3e-05	1.41827	0.129554	0	0.0585961
945	C	0.000487	5.9e-05	0.323505	0.064398	556	0.546478
946	U	0.001128	0.000827	0.228044	0.119704	555	0.553122
947	G	0.000638	5.4e-05	0.442452	0.069701	554	0.522389
948	G	0.000967	0.000254	0.540185	0.090915	553	0.616936
949	C	3.6e-05	0.000106	-0.052276	0.029547	552	0.47839
950	C	0.000863	4.3e-05	0.622008	0.07955	0	0.173079
951	A	3.6e-05	4.2e-05	-0.004546	0.022729	0	0.0258828
952	A	6.1e-05	4.3e-05	0.014395	0.026517	0	0.28027
953	G	0.000482	3.2e-05	0.34093	0.059852	551	0.428432
954	C	1.2e-05	0	0.009091	0.009091	550	0.384246
955	A	3.9e-05	5.7e-05	-0.013637	0.025759	0	0.12479
956	C	0.000152	6.5e-05	0.065913	0.038639	0	0.351832
957	C	0.000358	5.5e-05	0.22956	0.054549	548	0.398215
958	U	0.001373	0.000146	0.929603	0.102279	547	0.37756
959	C	0.001916	9.6e-05	1.37887	0.113643	546	0.402599
960	U	0.000121	2.8e-05	0.070459	0.030305	545	0.400002
961	A	0.000172	0.000147	0.018183	0.043942	0	0.190376
962	U	0.002517	0.000531	1.50464	0.138645	542	0.375253
963	C	0.000138	0.000127	0.007576	0.040154	541	0.44779
964	U	0.001053	5.8e-05	0.753835	0.084096	540	0.369055
965	C	0.000762	0.000119	0.487152	0.075762	539	0.354201
966	A	0.001124	0.000486	0.483363	0.101521	0	0.0450665
967	G	0.000448	5e-05	0.300776	0.057579	997	0.378028
968	C	0.000247	8e-05	0.126523	0.046215	996	0.496408
969	C	0.001272	0.000122	0.871266	0.096976	995	0.429784
970	G	0.001574	0.00115	0.321232	0.131069	994	0.304898
971	C	5.8e-05	0.000219	-0.121977	0.040154	0	0.247044
972	G	0.000758	0.000225	0.403813	0.078793	993	0.356177
973	C	6.9e-05	4.9e-05	0.015152	0.026517	0	0.305282
974	C	6.8e-05	2.9e-05	0.029547	0.025002	992	0.342483
975	C	0.000103	0.000184	-0.062125	0.040912	991	0.368269
976	G	0.00028	0.000545	-0.20077	0.068944	990	0.43081
977	C	0.000123	4.8e-05	0.057579	0.032578	989	0.412117
978	U	0.000919	9e-06	0.688679	0.07652	988	0.361894
979	C	0.000976	0.000342	0.479575	0.091672	0	0.125919
980	A	0.00023	0.000481	-0.190163	0.065156	0	0.0166344
981	G	0.000965	0.000323	0.486394	0.0894	987	0.35999
982	C	0.000373	0.000316	0.043185	0.06364	986	0.329403
983	C	0.000683	8.4e-05	0.453816	0.068944	0	0.211786
984	G	0.000309	0.00015	0.120462	0.052276	0	0.297588
985	A	0.000506	6.5e-05	0.333354	0.059852	0	0.087621
986	G	0.001068	0.000757	0.235621	0.103794	982	0.282614
987	C	0.000978	0.00015	0.627312	0.083339	981	0.298246
988	A	7.7e-05	5.6e-05	0.01591	0.028032	978	0.153764
989	G	0.000674	0.000452	0.168192	0.082581	977	0.254065
990	C	0.000235	9.6e-05	0.10531	0.045457	976	0.388882
991	G	0.001611	0.001492	0.090915	0.134857	975	0.429016
992	G	0.000296	2.8e-05	0.203043	0.0447	974	0.433628
993	U	0.000768	2.8e-05	0.560641	0.070459	972	0.401212
994	C	0.000196	0.000224	-0.021213	0.049245	970	0.337545
995	G	0.000109	4.7e-05	0.046973	0.030305	969	0.581035
996	G	0.00018	5.4e-05	0.09546	0.037124	968	0.430951
997	U	0.002539	0.000244	1.7395	0.129554	967	0.458746
998	G	0.001898	0.000774	0.851568	0.125008	1544	0.387113
999	G	0.000381	0.000114	0.202285	0.053034	1543	0.469956
1000	G	0.00076	0.00021	0.416693	0.074247	1542	0.575254
1001	G	0.000165	0.000167	-0.001515	0.042427	1540	0.857876
1002	G	0.00036	6e-05	0.227287	0.048488	1539	1.06578
1003	G	9.2e-05	6.1e-05	0.023486	0.02879	1538	0.904168
1004	A	0.000721	0.000164	0.422754	0.071974	0	0.313673
1005	C	0.001348	3.9e-05	0.992486	0.093188	0	0.317557
1006	U	0.000443	6.7e-05	0.285624	0.056064	1241	0.485999
1007	G	0.001442	0.000118	1.00309	0.096218	1239	0.591721
1008	G	0.000579	5.4e-05	0.397752	0.061367	1238	0.598462
1009	G	0.000439	7.4e-05	0.275775	0.055306	1237	0.540224
1010	A	0.000535	9.5e-05	0.333354	0.062125	1236	0.478233
1011	G	9.9e-05	1.9e-05	0.06061	0.027274	1235	0.794409
1012	G	3.4e-05	3.9e-05	-0.003788	0.020456	1234	0.785373
1013	C	0.000283	6.8e-05	0.162889	0.046973	1233	0.366342
1014	G	0.000453	0.000224	0.173496	0.064398	1232	0.575028
1015	C	0.000825	0.000361	0.351537	0.083339	0	0.424754
1016	U	0.001511	0.000103	1.06597	0.100006	0	0.41968
1017	A	9.5e-05	7.3e-05	0.016668	0.031063	0	0.0568545
1018	A	0.000231	2e-05	0.159858	0.040154	0	0.110649
1019	U	0.000783	7.8e-05	0.534124	0.074247	0	0.158881
1020	U	0.003629	1.9e-05	2.73502	0.152282	0	0.0753248
1021	A	0.001273	0.000412	0.652313	0.100764	0	0
1022	A	0.000944	9e-06	0.708377	0.077278	0	0.00938482
1023	U	0.002518	4.8e-05	1.87209	0.127281	0	0.12942
1024	U	0.000984	2.7e-05	0.725045	0.077278	1226	0.372802
1025	G	0.000468	0.000117	0.266683	0.06061	1225	0.403759
1026	A	0.000555	4.8e-05	0.383357	0.061367	1224	0.319929
1027	U	0.002181	4.9e-05	1.61525	0.119704	1223	0.206509
1028	U	0.000137	4.6e-05	0.069701	0.032578	0	0.16522
1029	C	0.000893	4.9e-05	0.639434	0.071217	0	0.392241
1030	C	0.000261	6.3e-05	0.150009	0.043185	0	0.435594
1031	U	0.00149	0.000127	1.03264	0.098491	0	0.260646
1032	U	0.003483	0.002033	1.09931	0.180314	0	0.14521
1033	U	0.001902	3.5e-05	1.41448	0.10531	1216	0.167485
1034	G	0.000679	8.6e-05	0.450028	0.065156	1215	0.213852
1035	G	0.001083	5.8e-05	0.776563	0.078793	1214	0.207309
1036	A	0.001999	0.000739	0.953847	0.120462	1213	0.183071
1037	C	0.000299	6.1e-05	0.180314	0.0447	1212	0.119369
1038	U	0.00157	2.6e-05	1.16977	0.09546	1211	0.124649
1039	G	0.00221	3.1e-05	1.65086	0.106825	0	0.0391472
1040	U	0.001483	8.6e-05	1.0584	0.0894	0	0.106458
1041	A	0.000142	6.2e-05	0.06061	0.03182	0	0.0610558
1042	A	9.1e-05	4.9e-05	0.03182	0.029547	0	0.0579846
1043	A	5.7e-05	3.9e-05	0.01288	0.024244	0	0.0556779
1044	A	2.3e-05	6.1e-05	-0.028032	0.022729	0	0.0427426
1045	U	0.000725	4.1e-05	0.518214	0.064398	0	0.0634728
1046	A	4.8e-05	3.3e-05	0.010607	0.020456	0	0.0732526
1047	U	0.00135	4.2e-05	0.990213	0.087884	1168	0.186352
1048	G	0.000522	0.001212	-0.52276	0.093188	1167	0.22487
1049	G	0.001416	7.5e-05	1.01597	0.0894	1166	0.184681
1050	C	0.000703	0.00067	0.025002	0.084096	1165	0.106964
1051	G	0.001134	0.001091	0.032578	0.107582	1164	0.200545
1052	G	0.00023	2.5e-05	0.154555	0.037124	1163	0.204857
1053	C	0.000963	0.000444	0.393206	0.084854	1162	0.179075
1054	G	5.1e-05	3.5e-05	0.012122	0.021971	0	0.123717
1055	U	0.002143	4.4e-05	1.59025	0.113643	0	0.123672
1056	C	0.000601	0.000201	0.303807	0.067428	0	0.123681
1057	U	0.000383	3.2e-05	0.265926	0.046215	0	0.123258
1058	A	0.000698	6.3e-05	0.481091	0.062125	0	0.024417
1059	C	0.000249	7.9e-05	0.128796	0.040154	0	0.0245668
1060	A	0.000496	5.5e-05	0.334112	0.052276	0	0.00875205
1061	C	0.000696	8.1e-05	0.465938	0.06364	1153	0.175467
1062	G	8.3e-05	0.000107	-0.018183	0.031063	1152	0.180569
1063	G	0.000488	3.2e-05	0.345476	0.051518	1151	0.179287
1064	A	0.00064	6.6e-05	0.434876	0.061367	1150	0.0829339
1065	A	6.4e-05	2.5e-05	0.030305	0.021213	1149	0.0766262
1066	C	0.000548	3.2e-05	0.390176	0.054549	1148	0.194767
1067	C	0.000836	6.3e-05	0.585642	0.067428	1147	0.194732
1068	C	0.000377	0.000142	0.178041	0.050003	1146	0.185992
1069	A	8.7e-05	0.000282	-0.147736	0.040912	0	0.00689517
1070	U	0.002657	0.000102	1.93573	0.117432	1107	0.16245
1071	G	0.001113	8e-05	0.782624	0.077278	1106	0.0833092
1072	G	0.001317	0.000312	0.760653	0.090157	0	0.0121874
1073	A	0.000942	8.9e-05	0.64701	0.072732	1104	0.0958036
1074	C	0.000107	1.6e-05	0.068944	0.025002	1103	0.138096
1075	U	0.000168	8.8e-05	0.06061	0.035608	1102	0.126082
1076	C	0.000153	7.8e-05	0.056822	0.033335	1101	0.163083
1077	A	9.6e-05	3.2e-05	0.048488	0.025002	1100	0.125579
1078	U	0.000786	0.000131	0.497001	0.068186	1099	0.118241
1079	A	6.2e-05	4.8e-05	0.009849	0.023486	0	0
1080	A	0.002454	0.0016	0.64701	0.163647	0	0
1081	A	0.000395	5.4e-05	0.258349	0.055306	0	0
1082	C	0.000854	5.4e-05	0.605341	0.078035	1095	0.0274839
1083	A	5.1e-05	4.7e-05	0.00303	0.021971	1094	0.0273999
1084	A	8.2e-05	0.000302	-0.166677	0.040912	1093	0.031792
1085	U	0.001239	0.00011	0.855356	0.081066	1092	0.130392
1086	A	0.000686	3.2e-05	0.495485	0.059852	0	0.0363877
1087	U	0.002384	0.00116	0.926573	0.128796	0	0
1088	A	2.4e-05	7e-06	0.01288	0.012122	0	0
1089	U	0.00391	0.000926	2.26075	0.146221	0	0
1090	C	6.6e-05	7.7e-05	-0.008334	0.025759	0	0
1091	U	0.003963	3.8e-05	2.97367	0.136372	0	0.0363877
1092	G	0.002765	0.000532	1.69101	0.125008	1085	0.130392
1093	U	0.001262	0.000562	0.530336	0.093188	1084	0.031792
1094	U	0.00099	5.5e-05	0.708377	0.071217	1083	0.0706555
1095	G	0.000359	0.000353	0.004546	0.058337	1082	0.0709541
1096	G	0.003076	4e-05	2.30014	0.122735	0	0.0432427
1097	G	0.000275	3.2e-05	0.183345	0.038639	0	0.0429754
1098	C	0.000375	0.00012	0.193194	0.048488	0	0
1099	G	0.0013	4.1e-05	0.953847	0.081823	1078	0.118241
1100	U	0.001065	3.1e-05	0.783382	0.071217	1077	0.0823238
1101	G	9.5e-05	4.6e-05	0.037124	0.02879	1076	0.114863
1102	A	0.001513	0.000178	1.01143	0.099249	1075	0.0735814
1103	G	0.000301	5.6e-05	0.185618	0.046215	1074	0.0735968
1104	U	5e-05	4.7e-05	0.002273	0.021213	1073	0.0743182
1105	G	0.000135	0.000181	-0.034851	0.038639	0	0
1106	C	3.3e-05	7.6e-05	-0.032578	0.021971	1071	0.0785592
1107	A	0.001939	0.001364	0.435633	0.121977	1070	0.152993
1108	C	0.000766	3.9e-05	0.550792	0.061367	0	0
1109	U	0.000988	0.000113	0.66292	0.071217	0	0.301033
1110	G	0.000669	0.000303	0.27729	0.068944	0	0.334553
1111	U	0.000548	5e-05	0.377296	0.055306	0	0.208943
1112	C	0.000213	3.4e-05	0.135614	0.035608	0	0.158846
1113	U	0.001933	5.4e-05	1.42357	0.096976	0	0.156203
1114	C	0.001069	0.000834	0.178799	0.093188	0	0
1115	U	0.001973	9.7e-05	1.42054	0.096976	0	0
1116	C	0.001456	7.7e-05	1.04552	0.084854	0	0.123873
1117	A	0.000101	7.1e-05	0.022729	0.02879	0	0.298611
1118	A	0.000304	0.000199	0.07955	0.050761	0	0.255047
1119	A	0.001101	0.000234	0.657617	0.083339	0	0.3088
1120	U	0.001833	0.0013	0.403813	0.128038	0	0.0518583
1121	A	1.7e-05	3.3e-05	-0.011364	0.015152	0	0.0498148
1122	A	0.003232	2.5e-05	2.4297	0.127281	0	0.0189998
1123	U	0.001529	0.000131	1.05991	0.090915	0	0.0680312
1124	U	0.001247	1.7e-05	0.931876	0.080308	1138	0.380846
1125	U	0.000198	5.1e-05	0.111371	0.035608	1137	0.574869
1126	U	0.002779	0.000627	1.6304	0.129554	1136	0.616742
1127	U	0.000247	4.8e-05	0.150767	0.037881	0	0.389205
1128	C	0.000512	0.000298	0.162131	0.062125	1134	0.300475
1129	C	6.2e-05	9.3e-05	-0.022729	0.028032	1133	0.303705
1130	A	0.000464	0.000337	0.096218	0.06364	0	0.0388219
1131	U	0.001308	6.1e-05	0.944756	0.084854	0	0.114582
1132	A	8.8e-05	3.3e-05	0.040912	0.024244	0	0.234804
1133	G	0.000673	3.9e-05	0.480333	0.058337	1129	0.504102
1134	G	0.000173	0.000116	0.043185	0.036366	1128	0.473923
1135	C	0.002658	7e-05	1.96073	0.113643	0	0.312391
1136	A	6.4e-05	0.000119	-0.041669	0.030305	1126	0.563872
1137	A	0.000104	6.6e-05	0.02879	0.031063	1125	0.434041
1138	A	6.2e-05	4.7e-05	0.011364	0.025002	1124	0.419281
1139	U	0.000741	6e-05	0.516699	0.065156	0	0.0610983
1140	G	0.001595	5.3e-05	1.16826	0.087127	0	0.0702964
1141	U	0.001008	6.9e-05	0.71065	0.071217	0	0.133896
1142	C	0.000532	0.000137	0.299261	0.056822	0	0.132442
1143	A	0.002029	0.000409	1.22735	0.10834	0	0.0928151
1144	G	0.000451	2.4e-05	0.322747	0.048488	0	0.104748
1145	A	0.000891	9.4e-05	0.603825	0.068186	0	0.0929416
1146	G	0.000868	0.000112	0.572763	0.068944	1068	0.127191
1147	G	0.000441	7.2e-05	0.279563	0.050003	1067	0.132758
1148	G	0.000466	1.6e-05	0.34093	0.048488	1066	0.12817
1149	U	0.001081	0.000199	0.668223	0.078793	1065	0.0913915
1150	U	0.000785	5.6e-05	0.552307	0.064398	1064	0.174125
1151	C	0.001261	9.4e-05	0.884146	0.080308	1063	0.200917
1152	U	0.000846	7.8e-05	0.581854	0.065913	1062	0.203861
1153	G	0.000896	3.9e-05	0.649283	0.066671	1061	0.197023
1154	G	2.6e-05	3.2e-05	-0.004546	0.016668	0	0.099805
1155	A	0.01014	0.000916	6.98831	0.238651	0	0.00705485
1156	U	0.000968	0.000509	0.347749	0.088642	0	0.0768805
1157	U	0.001014	6.1e-05	0.721257	0.075762	0	0.206247
1158	U	5.3e-05	4.1e-05	0.008334	0.021213	0	0.232097
1159	U	0.001304	0.000622	0.516699	0.096218	0	0.230845
1160	U	0.000725	5.7e-05	0.506092	0.062125	0	0.101652
1161	A	0.000876	0.000187	0.522002	0.073489	0	0.0575939
1162	G	0.000488	2.7e-05	0.349264	0.052276	1053	0.162617
1163	U	0.000734	0.000151	0.441694	0.068944	1052	0.209751
1164	U	0.00075	5.1e-05	0.529578	0.06364	1051	0.196099
1165	G	0.000634	0.000146	0.36972	0.062125	1050	0.147291
1166	C	0.000833	8e-06	0.625039	0.065156	1049	0.221257
1167	U	0.002128	3.3e-05	1.58798	0.103794	1048	0.260074
1168	A	7.9e-05	0.000659	-0.439421	0.059095	1047	0.261212
1169	A	5.3e-05	5.8e-05	-0.003788	0.023486	0	0.0462229
1170	G	0.000271	4.1e-05	0.175011	0.039396	1179	0.225128
1171	G	0.000732	4e-05	0.524275	0.061367	1178	0.214464
1172	A	0.000365	5.5e-05	0.234105	0.0447	1177	0.312575
1173	A	0.000896	0.000443	0.343203	0.081066	0	0.110238
1174	A	0.00045	0.000498	-0.036366	0.070459	0	0.123513
1175	G	0.001274	0.000495	0.590188	0.097733	0	0.12631
1176	A	0.000608	6.8e-05	0.409116	0.059852	0	0.0684248
1177	U	0.001363	9.2e-05	0.962939	0.087127	1172	0.213816
1178	C	0.001067	0.000131	0.709135	0.078035	1171	0.162222
1179	C	0.000795	0.000108	0.520487	0.068186	1170	0.153081
1180	A	0.001084	7.8e-05	0.762169	0.07955	0	0.00445207
1181	A	8.7e-05	8.8e-05	-0.001515	0.030305	0	0
1182	A	0.002065	6.4e-05	1.51525	0.110613	0	0.00587847
1183	U	0.000578	2.7e-05	0.416693	0.058337	1205	0.061696
1184	G	0.000594	0.000106	0.370478	0.064398	1204	0.0496174
1185	G	0.000987	0.000114	0.662162	0.080308	1203	0.0993884
1186	G	9.2e-05	0.000104	-0.008334	0.033335	1202	0.0932617
1187	A	0.000593	0.000141	0.342446	0.065156	0	0.0453286
1188	C	0.001093	4.7e-05	0.792474	0.081823	1201	0.136315
1189	C	0.000133	6.5e-05	0.051518	0.033335	1200	0.0862526
1190	A	0.001504	0.000906	0.452301	0.116674	0	0
1191	A	0.000591	0.000103	0.36972	0.061367	0	0
1192	U	0.001288	0.00053	0.574278	0.098491	0	0
1193	U	0.003605	2.6e-05	2.71153	0.140918	0	0
1194	U	0.001155	6.8e-05	0.823536	0.080308	0	0
1195	U	0.000679	1.6e-05	0.501546	0.059852	0	0
1196	A	0.000355	0.000578	-0.16895	0.068186	0	0
1197	G	0.000736	5.8e-05	0.513668	0.064398	0	0.05606
1198	G	0.00122	6e-05	0.878085	0.083339	0	0.0547288
1199	A	0.000588	0.000156	0.327293	0.065156	0	0
1200	G	0.000196	3.7e-05	0.120462	0.037124	1189	0.0301926
1201	G	0.000503	6.5e-05	0.331839	0.057579	1188	0.0815867
1202	C	7e-05	8.1e-05	-0.008334	0.02879	1186	0.0274365
1203	C	0.000245	5.3e-05	0.146221	0.040912	1185	0.0274248
1204	C	0.000137	0.000122	0.011364	0.037124	1184	0.0274467
1205	A	0.000607	0.000114	0.373508	0.062883	1183	0.053691
1206	A	0.00023	7.4e-05	0.118189	0.042427	0	0
1207	A	0.000603	7.4e-05	0.400783	0.062883	0	0.0435002
1208	C	0.0005	3.9e-05	0.350022	0.057579	0	0.0605089
1209	A	0.000207	7.9e-05	0.096976	0.039396	0	0.0139992
1210	G	0.001565	7.3e-05	1.13037	0.097733	0	0.024219
1211	A	0.000168	0.000115	0.040154	0.039396	1038	0.134665
1212	G	2.9e-05	3.5e-05	-0.004546	0.018183	1037	0.140988
1213	U	5.9e-05	0.00015	-0.068944	0.033335	1036	0.163567
1214	C	0.000557	7.3e-05	0.367447	0.059852	1035	0.15632
1215	C	0.000682	0.000695	-0.009849	0.087127	1034	0.145103
1216	G	0.002306	4.7e-05	1.71223	0.118189	1033	0.145625
1217	U	0.001539	0.00011	1.08264	0.097733	0	0.0489534
1218	U	0.002268	0.000133	1.61753	0.120462	0	0
1219	C	0.000137	4.7e-05	0.068186	0.032578	0	0.130545
1220	A	0.001117	6.7e-05	0.794746	0.084854	0	0.157284
1221	G	0.001933	0.000501	1.08567	0.118189	0	0.044737
1222	U	0.002357	1.7e-05	1.77284	0.113643	0	0.126116
1223	G	0.000516	5.8e-05	0.346991	0.054549	1027	0.307435
1224	U	0.000204	9.2e-05	0.084854	0.039396	1026	0.411308
1225	C	0.000865	5.8e-05	0.611402	0.069701	1025	0.437163
1226	A	0.000309	0.000287	0.017425	0.055306	1024	0.438057
1227	G	0.00105	6.1e-05	0.750047	0.078035	0	0.376678
1228	A	0.001617	0.00031	0.990213	0.102279	0	0.0939171
1229	A	0.000282	7.2e-05	0.158343	0.0447	0	0.0248348
1230	A	0.001178	9.5e-05	0.820506	0.083339	0	0.0698584
1231	A	7.2e-05	0.00012	-0.037124	0.032578	0	0.0561654
1232	U	0.001387	0.00042	0.732621	0.102279	1014	0.236914
1233	G	6.4e-05	6.7e-05	-0.002273	0.027274	1013	0.388469
1234	C	0.001228	2.8e-05	0.909147	0.086369	1012	0.383401
1235	U	0.002115	0.000585	1.15916	0.12425	1011	0.324953
1236	U	0.001344	0.000611	0.555338	0.104552	1010	0.318307
1237	C	0.000864	0.000283	0.440179	0.07955	1009	0.447836
1238	C	6.7e-05	8.6e-05	-0.014395	0.028032	1008	0.569486
1239	C	0.000114	6e-05	0.040912	0.030305	1007	0.414581
1240	C	0.00091	0.00015	0.575793	0.07652	0	0.105469
1241	A	0.000742	7.6e-05	0.504577	0.069701	1006	0.107958
1242	A	0.000128	0.000126	0.001515	0.040154	0	0.0223349
1243	A	0.000174	7.3e-05	0.07652	0.040154	1508	0.0699435
1244	G	0.000126	0.000195	-0.052276	0.042427	1507	0.239778
1245	G	0.000208	6.7e-05	0.106825	0.037881	1506	0.239835
1246	G	8.2e-05	0.000114	-0.025002	0.034851	1505	0.239802
1247	U	0.00147	7.2e-05	1.05916	0.100764	1504	0.179245
1248	U	0.00039	5.1e-05	0.256834	0.053791	1503	0.188749
1249	G	0.000849	6.8e-05	0.592461	0.070459	1502	0.197337
1250	G	0.001161	0.000378	0.593219	0.090915	1501	0.262939
1251	C	0.000795	0.000205	0.446998	0.075005	1497	0.486274
1252	A	0.000218	0.000195	0.017425	0.046973	1496	0.43034
1253	G	0.002766	0.000192	1.94936	0.130311	0	0.0349361
1254	U	0.000382	0.000357	0.019698	0.062883	0	0.153239
1255	G	0.000573	0.000344	0.173496	0.068944	0	0.164708
1256	U	0.003286	7.7e-05	2.43121	0.134099	0	0
1257	G	0.001983	5.1e-05	1.46373	0.103794	0	0.101831
1258	U	0.000908	0.000106	0.607614	0.078035	0	0
1259	U	0.002031	9.5e-05	1.46676	0.112886	0	0
1260	U	0.00223	9e-06	1.68192	0.115159	0	0.125828
1261	U	0.001647	1.7e-05	1.23493	0.09546	0	0.307286
1262	G	0.000998	0.001087	-0.066671	0.109098	0	0.307773
1263	U	0.00253	8.7e-05	1.85087	0.126523	1484	0.31986
1264	U	0.000386	8.7e-05	0.226529	0.053791	1483	0.354414
1265	G	0.127816	0.105793	nan	nan	1482	0.166452
1266	G	0.023362	0.000582	17.2586	0.365932	0	0
1267	A	0.003421	0.001484	1.46827	0.162131	0	0
1268	A	0.000125	4.3e-05	0.061367	0.030305	0	0.0144712
1269	A	2.9e-05	5.2e-05	-0.017425	0.020456	0	0.0404806
1270	A	0.000613	5.3e-05	0.424269	0.06061	0	0.038968
1271	A	8.4e-05	4.8e-05	0.027274	0.028032	0	0.203687
1272	A	7.4e-05	0.000156	-0.062125	0.036366	0	0.252825
1273	G	0.002404	1.9e-05	1.80693	0.120462	0	0.0818924
1274	C	0	5.3e-05	-0.040154	0.01591	1472	0.115187
1275	U	0.000962	0.000118	0.639434	0.078035	1471	0.0630098
1276	U	0.001514	0.000886	0.475787	0.115916	1470	0.134502
1277	G	0.00026	0.00019	0.053034	0.050003	1469	0.187868
1278	G	0.000428	4.2e-05	0.292442	0.050003	1468	0.187131
1279	G	4.7e-05	1.7e-05	0.022729	0.018183	1467	0.187081
1280	U	0.001418	8.6e-05	1.00915	0.090157	1466	0.149233
1281	U	0.000889	6.2e-05	0.626554	0.072732	0	0.153396
1282	A	9.6e-05	6.1e-05	0.026517	0.02879	0	0
1283	U	0.002424	9.6e-05	1.76375	0.125008	1464	0.0561725
1284	A	0.000319	0.000142	0.134099	0.052276	1463	0.0940492
1285	G	0.001778	2.9e-05	1.32508	0.10531	1462	0.179023
1286	G	5.7e-05	7.8e-05	-0.01591	0.026517	1461	0.179658
1287	A	0.000185	0.000134	0.039396	0.041669	1460	0.0622803
1288	A	0.000894	5.4e-05	0.636403	0.072732	1459	0.0916741
1289	A	0.000173	0.000309	-0.103037	0.051518	0	0.120767
1290	G	0.001212	5.4e-05	0.87657	0.084854	0	0.123138
1291	C	2e-05	1.8e-05	0.001515	0.014395	1420	0.060759
1292	C	0.000108	0.000107	0.000758	0.034093	1419	0.060168
1293	U	0.000318	8.7e-05	0.175011	0.046973	1418	0.0594171
1294	U	0.002412	0.000345	1.56601	0.121977	1417	0.0278979
1295	U	0.000115	4.4e-05	0.054549	0.029547	1416	0.0296126
1296	C	0.00152	0.000575	0.715954	0.106067	1415	0.0728327
1297	C	7.7e-05	7.8e-05	-0.000758	0.02879	1359	0.0969629
1298	C	0.000165	6.2e-05	0.078035	0.034851	1358	0.0786945
1299	U	0.001269	7.9e-05	0.901571	0.086369	1357	0.0370582
1300	G	5.8e-05	7e-05	-0.009091	0.025759	1356	0.0659477
1301	C	7.7e-05	5.3e-05	0.018183	0.026517	1355	0.175055
1302	U	0.000406	2.6e-05	0.288654	0.048488	0	0.154318
1303	A	2.8e-05	0.000103	-0.056822	0.025759	0	0.33482
1304	C	0.000411	4.3e-05	0.278805	0.049245	0	0.388309
1305	U	0.002015	0.000198	1.3766	0.109098	0	0.0414769
1306	U	0.003079	3.4e-05	2.30696	0.128038	0	0
1307	G	0.004241	0.000365	2.9373	0.147736	0	0
1308	U	0.001291	3.8e-05	0.949301	0.078793	0	0.00875205
1309	G	0.001809	0.000124	1.27659	0.096218	0	0.142495
1310	U	0.002484	3.9e-05	1.85239	0.110613	0	0.134107
1311	A	0.000363	0.000124	0.181072	0.04773	0	0.124772
1312	G	3.4e-05	0.000101	-0.050761	0.025002	1352	0.151829
1313	A	8.6e-05	6.3e-05	0.017425	0.026517	1351	0.0798119
1314	C	0.000103	9.3e-05	0.008334	0.03182	1350	0.128703
1315	C	9.3e-05	8.4e-05	0.006819	0.03182	1349	0.129393
1316	C	0.0004	0.000273	0.096218	0.06364	1348	0.203452
1317	A	0.000274	0.000102	0.130311	0.046215	0	0.0834852
1318	G	0.000917	0.000151	0.580339	0.07652	0	0.266556
1319	C	0.000888	0.000803	0.064398	0.094703	1339	0.420519
1320	C	0.000126	8.1e-05	0.034093	0.033335	1338	0.412995
1321	C	0.001367	0.000325	0.788685	0.097733	0	0.233223
1322	A	0.000552	0.00039	0.122735	0.072732	0	0
1323	A	0.001196	6.9e-05	0.853841	0.087884	0	0.011471
1324	U	0.001485	3e-05	1.10234	0.096976	0	0.0246588
1325	U	0.001125	6e-05	0.806868	0.085611	0	0.0260949
1326	U	0.000856	4.6e-05	0.613675	0.071974	0	0.025408
1327	A	0.000111	9.3e-05	0.013637	0.034093	0	0.0142917
1328	A	5.1e-05	1.9e-05	0.024244	0.019698	0	0
1329	G	0.001418	4.7e-05	1.0387	0.093188	0	0
1330	A	0.000666	5.6e-05	0.46215	0.064398	0	0
1331	A	0.003179	0.001295	1.42736	0.159101	0	0
1332	U	0.002879	0.000389	1.88648	0.132584	0	0
1333	U	0.002975	6.1e-05	2.20695	0.128038	0	0
1334	A	0.000621	5.2e-05	0.431087	0.059852	0	0
1335	C	0.000782	3.4e-05	0.565944	0.065156	0	0.0130598
1336	A	0.000391	0.000122	0.203801	0.052276	0	0.0254894
1337	A	0.000809	7.1e-05	0.559883	0.068944	0	0.0319908
1338	G	0.000353	1.8e-05	0.253804	0.0447	1320	0.348965
1339	G	0.000261	2.6e-05	0.178041	0.039396	1319	0.348845
1340	A	0.000973	7.4e-05	0.681103	0.07652	0	0.0341007
1341	A	0.001673	0.000173	1.13643	0.100764	0	0
1342	G	0.000968	1.8e-05	0.719742	0.074247	0	0.156777
1343	C	0.001458	0.000166	0.978849	0.093188	0	0.182495
1344	G	0.001054	6.2e-05	0.751562	0.078035	0	0
1345	A	0.001355	0.000526	0.628069	0.100764	0	0
1346	A	0.000273	0.000228	0.034093	0.051518	0	0
1347	G	0.000506	0.000304	0.15304	0.065913	0	0.0790954
1348	G	0.000133	0.000426	-0.221984	0.053791	1316	0.199014
1349	G	0.00018	0.000133	0.035608	0.040912	1315	0.198299
1350	G	0.00081	0.000109	0.531094	0.071217	1314	0.154984
1351	U	0.001044	0.000114	0.704589	0.07955	1313	0.153894
1352	U	0.000584	9.7e-05	0.368962	0.06061	1312	0.158213
1353	G	0.001217	7.9e-05	0.861417	0.07955	0	0.263514
1354	U	0.001671	3.9e-05	1.23644	0.091672	0	0.149551
1355	G	0.001533	0.000226	0.990213	0.09243	1301	0.147405
1356	U	0.000479	0.000606	-0.096218	0.071217	1300	0.142477
1357	A	0.000403	0.000473	-0.053034	0.064398	1299	0.112627
1358	G	0.000437	7.1e-05	0.27729	0.050003	1298	0.112297
1359	G	0.001869	8.8e-05	1.34933	0.098491	1297	0.0430024
1360	C	0.000228	0.000105	0.093188	0.040154	1409	0.00339167
1361	C	0.000129	9.4e-05	0.026517	0.034093	1408	0.00210645
1362	G	0.000482	0.000245	0.179557	0.06061	1407	0.00210316
1363	G	3.6e-05	5.9e-05	-0.017425	0.021971	1406	0.00211798
1364	A	0.000152	0.000116	0.027274	0.036366	1405	0.148366
1365	A	9.9e-05	5.8e-05	0.030305	0.028032	0	0.153326
1366	G	0.000389	2.5e-05	0.275775	0.046215	1404	0.0166123
1367	C	9.1e-05	8.4e-05	0.005303	0.029547	1403	0.0166464
1368	C	0.000232	0.000216	0.012122	0.050003	0	0.111054
1369	U	0.000354	0.00024	0.086369	0.056064	0	0.111691
1370	C	6.7e-05	0.000126	-0.043942	0.03182	1400	0.15437
1371	U	3.5e-05	5.6e-05	-0.01591	0.020456	1399	0.0557208
1372	C	0.001079	6.7e-05	0.766714	0.077278	1398	0.0553505
1373	U	0.000417	6.6e-05	0.265926	0.049245	0	0
1374	G	0.000244	8e-05	0.123493	0.040154	1395	0.0167745
1375	U	0.001017	9.3e-05	0.700044	0.073489	1394	0.0160788
1376	C	0.000352	7.9e-05	0.207589	0.045457	1393	0.0159924
1377	C	0.000472	0.000193	0.210619	0.056822	1392	0.01601
1378	C	0.000232	8.2e-05	0.112886	0.039396	1391	0.0161465
1379	G	0.001114	0.000654	0.348507	0.093188	0	0.0182521
1380	G	0.000191	7.2e-05	0.090157	0.035608	1388	0.0213487
1381	C	0.000166	6.5e-05	0.077278	0.034093	1387	0.0213304
1382	U	0.001205	8.3e-05	0.849295	0.081066	0	0.0182302
1383	G	0.001035	0.000109	0.701559	0.07652	0	0.0177647
1384	G	0.001499	5.9e-05	1.09173	0.0894	0	0.0181016
1385	A	0.000115	0.000107	0.006061	0.033335	0	0.018054
1386	U	0.001717	8.3e-05	1.23796	0.09546	0	0.0178521
1387	G	0.000117	2.5e-05	0.069701	0.026517	1381	0.0201685
1388	C	0.000359	8.5e-05	0.207589	0.04773	1380	0.00305713
1389	A	0.000826	0.000163	0.503062	0.071974	0	0
1390	G	0.002831	0.000272	1.938	0.128038	0	0
1391	G	0.000849	0.000154	0.526548	0.072732	1378	0.020501
1392	G	0.000137	0.000102	0.026517	0.034851	1377	0.0200368
1393	G	0.000497	2.5e-05	0.357598	0.052276	1376	0.00274309
1394	A	0.000448	7.4e-05	0.283351	0.051518	1375	0.00283445
1395	C	0.000674	8e-06	0.504577	0.059095	1374	0.0221453
1396	U	0.000775	9.3e-05	0.516699	0.067428	0	0.0182773
1397	U	0.000526	0.000546	-0.014395	0.073489	0	0.0182776
1398	G	5.5e-05	9.3e-05	-0.02879	0.027274	1372	0.159279
1399	A	0.000511	9.9e-05	0.311383	0.055306	1371	0.140916
1400	G	0.001002	2.6e-05	0.73944	0.074247	1370	0.1405
1401	C	0.001447	9.9e-05	1.02052	0.093188	0	0
1402	U	0.000606	8.2e-05	0.396237	0.062125	0	0.00833962
1403	G	0.000123	0.000122	0	0.038639	1367	0.0120251
1404	C	7.9e-05	3.1e-05	0.036366	0.026517	1366	0.0119934
1405	U	0.002329	0.000435	1.43494	0.135614	1364	0.310296
1406	C	0.000434	4.6e-05	0.293958	0.052276	1363	0.0107806
1407	C	0.000659	0.000107	0.418965	0.068186	1362	0.0108221
1408	G	0.000154	0.000101	0.040154	0.039396	1361	0.0108443
1409	G	0.001304	7e-05	0.934907	0.09243	1360	0.0120875
1410	A	7.6e-05	6e-05	0.012122	0.02879	0	0
1411	A	0.000315	7.8e-05	0.178799	0.051518	0	0
1412	U	0.00188	0.000302	1.19553	0.122735	0	0
1413	U	0.001451	3.2e-05	1.07507	0.100006	0	0.00949608
1414	U	0.001335	9.5e-05	0.939452	0.09243	0	0.0242881
1415	G	6.2e-05	0.000563	-0.379569	0.058337	1296	0.0578669
1416	A	0.000736	9.4e-05	0.487152	0.069701	1295	0.0584589
1417	G	0.001087	0.00138	-0.221984	0.120462	1294	0.0583005
1418	A	0.000154	0.00012	0.025759	0.040912	1293	0.066257
1419	G	0.000123	6.1e-05	0.046973	0.034093	1292	0.0664255
1420	G	1e-05	5.6e-05	-0.034851	0.018941	1291	0.0670853
1421	A	0.000215	0.000224	-0.006819	0.050003	0	0.0396499
1422	A	0.000126	0.000106	0.015152	0.034851	1453	0.171586
1423	C	4.9e-05	6.2e-05	-0.009849	0.024244	1452	0.301645
1424	A	0.00171	0.000144	1.18644	0.102279	0	0.164069
1425	U	0.003493	9.2e-05	2.57743	0.143948	0	0.0581526
1426	A	0.000464	9.2e-05	0.282593	0.056064	0	0
1427	G	7e-05	7.3e-05	-0.002273	0.030305	1451	0.000177314
1428	A	0.000126	9.1e-05	0.027274	0.038639	1450	2.58564e-05
1429	A	7e-05	0.000125	-0.042427	0.037881	1449	9.91936e-05
1430	G	9.3e-05	5.3e-05	0.029547	0.030305	1448	2.85979e-06
1431	C	5.7e-05	5.3e-05	0.003788	0.026517	1447	2.19952e-06
1432	A	6.4e-05	4.9e-05	0.011364	0.025759	1446	1.36224e-05
1433	A	0.000136	0.000268	-0.100006	0.051518	1445	4.81992e-06
1434	A	0.001005	0.001522	-0.391691	0.132584	1444	1.42713e-06
1435	G	8.5e-05	0.000151	-0.050003	0.039396	1443	9.82283e-07
1436	G	3.3e-05	0.000493	-0.349264	0.054549	1442	2.43815e-06
1437	U	0.000359	0.000306	0.040154	0.062125	1441	0.0125235
1438	C	0.001808	6.7e-05	1.31902	0.106067	0	0
1439	C	0.001171	6.6e-05	0.837173	0.085611	0	0
1440	A	0.000311	0.000112	0.150767	0.049245	0	0
1441	G	0.001836	0.000329	1.14174	0.111371	1437	0.0125235
1442	C	3e-05	8.1e-05	-0.038639	0.024244	1436	2.43815e-06
1443	C	2.2e-05	6.1e-05	-0.029547	0.022729	1435	9.82283e-07
1444	U	0.000214	0.000165	0.037124	0.048488	1434	1.42713e-06
1445	U	0.000363	6.2e-05	0.228044	0.052276	1433	4.81992e-06
1446	U	0.000487	6.8e-05	0.317444	0.057579	1432	1.36224e-05
1447	G	0.001383	0.000202	0.894753	0.096976	1431	2.19952e-06
1448	C	0.0007	4e-05	0.500031	0.067428	1430	2.85979e-06
1449	U	0.00145	0.000289	0.8796	0.109855	1429	9.91936e-05
1450	U	0.000707	7.1e-05	0.481091	0.075762	1428	2.58564e-05
1451	C	6.4e-05	4.7e-05	0.013637	0.028032	1427	0.000177314
1452	G	0.000163	0.00016	0.002273	0.045457	1423	0.261788
1453	U	3.5e-05	3.2e-05	0.002273	0.021213	1422	0.314577
1454	G	0.001201	7.5e-05	0.852326	0.09243	0	0.192514
1455	C	0.000255	9.6e-05	0.120462	0.04773	0	0.206198
1456	U	0.000753	8.4e-05	0.50685	0.073489	0	0.267945
1457	G	0.000562	8.3e-05	0.362901	0.064398	0	0.150813
1458	A	0.000746	4.2e-05	0.533367	0.071974	0	0.0771266
1459	U	0.000224	6.6e-05	0.119704	0.040912	1288	0.134823
1460	U	0.000658	1.9e-05	0.484121	0.06364	1287	0.106707
1461	C	0.000238	4.8e-05	0.143948	0.040912	1286	0.182899
1462	C	0.000894	2.9e-05	0.655344	0.074247	1285	0.170308
1463	U	0.000233	8.8e-05	0.109855	0.043942	1284	0.170867
1464	A	4.2e-05	2.9e-05	0.009849	0.020456	1283	0.0561725
1465	G	0.001494	0.000673	0.622008	0.117432	0	0.15812
1466	A	0.00061	8.2e-05	0.400025	0.065913	1280	0.126309
1467	C	0.000198	1.2e-05	0.140918	0.038639	1279	0.161849
1468	U	0.002433	0.001932	0.379569	0.167435	1278	0.161878
1469	U	0.000724	8.8e-05	0.481848	0.073489	1277	0.156171
1470	A	0.001078	6.7e-05	0.765957	0.087884	1276	0.074449
1471	A	9.3e-05	4.4e-05	0.037124	0.030305	1275	0.0590452
1472	G	0.001478	0	1.11977	0.102279	1274	0.0516684
1473	A	0.000556	3.5e-05	0.394722	0.064398	0	0
1474	U	0.000776	0.000347	0.32502	0.0894	0	0.216461
1475	U	0.001014	7.9e-05	0.708377	0.086369	0	0.201449
1476	C	0.012036	8.1e-05	9.05738	0.290927	0	0
1477	A	0.000615	0.000136	0.362901	0.075005	0	0.00376795
1478	A	0.000176	0.000138	0.02879	0.050761	0	0.0325793
1479	A	0.000129	0.000324	-0.148494	0.059852	0	0.0483579
1480	A	0.000108	0.000462	-0.268956	0.068944	0	0.142757
1481	A	0.000647	4e-05	0.460635	0.074247	0	0.117925
1482	C	0.000543	7.6e-05	0.35381	0.068944	1265	0.249399
1483	A	2.2e-05	3.1e-05	-0.006819	0.018183	1264	0.247736
1484	A	8.9e-05	5.2e-05	0.028032	0.029547	1263	0.235718
1485	A	0.005484	4.3e-05	4.12223	0.189406	0	0
1486	U	0.001069	0.000343	0.549277	0.09546	0	0.346655
1487	U	0.000861	0.000106	0.572005	0.078793	0	0.344622
1488	U	0.002533	3.2e-05	1.89481	0.128796	0	0.24267
1489	U	0.001654	9.5e-05	1.18113	0.106067	0	0.0518091
1490	U	0.003048	0.000445	1.97209	0.149252	0	0
1491	A	0.001269	3.1e-05	0.937937	0.090915	0	0
1492	A	0.001015	6.7e-05	0.717469	0.086369	0	0
1493	A	0.000122	6.8e-05	0.040912	0.035608	0	0.208849
1494	A	0.000174	5.4e-05	0.090915	0.038639	0	0.225461
1495	G	0.00048	1e-05	0.356083	0.055306	0	0.151191
1496	U	0.002846	7.2e-05	2.1024	0.134857	1252	0.204667
1497	G	0.00086	8.2e-05	0.590188	0.07652	1251	0.429878
1498	A	0.000207	0.000225	-0.013637	0.051518	0	0.331499
1499	A	9.8e-05	8.2e-05	0.012122	0.032578	0	0.292303
1500	A	0.000121	3.1e-05	0.068186	0.031063	0	0.119917
1501	C	0.000833	5.1e-05	0.592461	0.074247	1250	0.144166
1502	C	0.000585	7.2e-05	0.388661	0.064398	1249	0.141849
1503	A	0.000345	0.000208	0.103794	0.059095	1248	0.205357
1504	G	0.000212	4.7e-05	0.125008	0.038639	1247	0.191633
1505	C	0.001263	8.4e-05	0.89248	0.087884	1246	0.182176
1506	C	6.1e-05	3.8e-05	0.017425	0.023486	1245	0.227282
1507	C	0.000186	0.000162	0.018183	0.0447	1244	0.242899
1508	U	0.000748	8.6e-05	0.500789	0.070459	1243	0.166568
1509	A	0.000287	0.00019	0.073489	0.052276	1522	0.141256
1510	G	0.000751	3.7e-05	0.540943	0.067428	1521	0.380486
1511	C	6.9e-05	6.4e-05	0.003788	0.027274	1520	0.448192
1512	C	0.001165	3e-05	0.859902	0.086369	0	0.247586
1513	U	0.002084	0.000212	1.41827	0.118947	0	0.18868
1514	U	0.003476	0.000121	2.54182	0.149252	0	0.0189912
1515	U	0.002715	8.6e-05	1.99255	0.128038	0	0.0620595
1516	G	0.000751	6.5e-05	0.519729	0.068186	0	0.491352
1517	G	0.000608	4.6e-05	0.425784	0.06061	0	0.514234
1518	A	0.001526	0.000115	1.06901	0.097733	0	0.216898
1519	A	0.000358	0.000134	0.169708	0.053034	0	0.22485
1520	G	0.000532	7.8e-05	0.343961	0.059852	1511	0.505296
1521	C	0.000674	0.000165	0.38563	0.075005	1510	0.551278
1522	U	0.000553	4.4e-05	0.38563	0.06364	1509	0.413686
1523	C	0.001359	0.000745	0.464423	0.119704	0	0.158674
1524	U	0.003473	9e-05	2.56304	0.148494	1535	0.139008
1525	U	0.000376	7e-05	0.231833	0.052276	1534	0.320268
1526	G	6.8e-05	3.6e-05	0.024244	0.023486	1533	0.327494
1527	A	0.001001	0.000114	0.671254	0.077278	1532	0.357747
1528	A	9.1e-05	9.4e-05	-0.002273	0.031063	0	0.41996
1529	G	0.000228	0.000507	-0.211377	0.06061	0	0.587464
1530	G	0.000885	0.000108	0.588673	0.068186	0	0.549232
1531	U	0.001642	7.8e-05	1.18568	0.090157	0	0.2121
1532	U	0.001235	8.3e-05	0.872782	0.078035	1527	0.419052
1533	C	0.000628	8e-06	0.470484	0.055306	1526	0.438228
1534	A	0.000924	0.000167	0.573521	0.072732	1525	0.606625
1535	G	0.000446	3.2e-05	0.313656	0.048488	1524	0.47819
1536	C	0.000176	0.000157	0.014395	0.039396	0	0.442735
1537	A	0.00079	6.2e-05	0.551549	0.06364	0	0.157281
1538	C	0.000708	9.7e-05	0.462908	0.062883	1003	0.56393
1539	C	9.2e-05	7.9e-05	0.009091	0.028032	1002	0.847354
1540	C	9.2e-05	0.000135	-0.032578	0.032578	1001	0.67438
1541	A	0.000165	7e-05	0.071217	0.033335	0	0.321343
1542	C	0.000352	2.3e-05	0.249258	0.041669	1000	0.679701
1543	C	0.000199	5.3e-05	0.110613	0.033335	999	0.398511
1544	C	8.7e-05	0.000106	-0.014395	0.029547	998	0.526651
1545	A	0.000323	8.3e-05	0.181829	0.042427	0	0.377525
1546	G	0.001231	5.9e-05	0.887934	0.075762	0	0.235259
1547	G	0.000735	3.7e-05	0.528821	0.058337	0	0.213134
1548	A	6.2e-05	5.9e-05	0.002273	0.022729	1846	0.311671
1549	A	7e-05	8.9e-05	-0.014395	0.026517	1845	0.30004
1550	U	0.000751	0.000395	0.269714	0.070459	1844	0.574884
1551	C	0.000113	0.000131	-0.01288	0.03182	1842	0.605
1552	C	0.000425	8e-05	0.26138	0.046973	1841	0.463628
1553	A	0.001443	9.5e-05	1.02052	0.081823	0	0.142118
1554	C	0.00047	1.5e-05	0.344718	0.046215	1840	0.34902
1555	C	0.000726	0.000109	0.467453	0.062125	1839	0.525198
1556	U	0.000981	0.000519	0.350022	0.082581	1838	0.532069
1557	G	8.7e-05	3.8e-05	0.037124	0.023486	0	0.295392
1558	C	0.000618	9.4e-05	0.396994	0.055306	0	0.330906
1559	C	4.6e-05	4.4e-05	0.001515	0.019698	1836	0.483938
1560	U	0.000153	0.000111	0.032578	0.034093	1835	0.49077
1561	G	0.001005	0.000228	0.588673	0.071974	1834	0.530571
1562	U	0.001561	6.2e-05	1.13568	0.081823	1833	0.361342
1563	U	0.000823	5.6e-05	0.581097	0.06061	1829	0.307038
1564	A	0.000458	0.000125	0.251531	0.049245	1828	0.38307
1565	C	0.000293	4.2e-05	0.190163	0.037124	1827	0.240046
1566	A	0.000523	0.000111	0.312141	0.050761	1826	0.232874
1567	C	0.001075	0.000304	0.584127	0.075762	0	0.00876285
1568	G	5.8e-05	9.9e-05	-0.031063	0.025002	1824	0.49981
1569	C	7.8e-05	5.6e-05	0.017425	0.023486	1823	0.51147
1570	C	0.000874	0.000277	0.452301	0.071217	0	0.294184
1571	U	0.001269	0.0002	0.809899	0.080308	1805	0.21764
1572	C	0.000292	4.5e-05	0.187133	0.036366	1804	0.376327
1573	U	0.00103	9e-05	0.712166	0.06364	1803	0.363475
1574	C	0.003356	8.1e-05	2.48122	0.109098	1802	0.15477
1575	C	0.000278	7.1e-05	0.156828	0.034851	1801	0.148945
1576	A	0.001337	6e-05	0.966727	0.071217	0	0.00479635
1577	A	0.000785	9.7e-05	0.521245	0.056822	0	0.201134
1578	G	0.001127	0.000597	0.40154	0.081066	0	0.225233
1579	A	0.001086	0.000322	0.578824	0.072732	0	0.18649
1580	C	0.001626	4.1e-05	1.20083	0.082581	0	0.0518524
1581	A	0.000535	0.000442	0.070459	0.061367	0	0
1582	C	0.000301	5.3e-05	0.18789	0.037124	0	0.165577
1583	A	0.000368	0.000189	0.136372	0.046215	1594	0.479719
1584	G	5.1e-05	3.8e-05	0.009849	0.018183	1593	0.544291
1585	U	0.000287	0.000101	0.140918	0.037881	1592	0.310123
1586	G	0.000765	6.3e-05	0.531851	0.055306	1591	0.482451
1587	G	0.000809	1.9e-05	0.598522	0.055306	0	0.306588
1588	C	0.000887	6.4e-05	0.623524	0.059095	0	0.208677
1589	A	0.000255	0.000133	0.09243	0.037881	0	0.0325955
1590	C	0.000798	0.000102	0.527306	0.057579	0	0.164264
1591	C	0.000868	0.000481	0.293958	0.069701	1586	0.32167
1592	G	0.001124	0.000283	0.637161	0.071217	1585	0.424431
1593	C	0.000892	6.9e-05	0.623524	0.058337	1584	0.389527
1594	U	0.000262	0.000162	0.075005	0.038639	1583	0.464878
1595	U	0.000718	0.000105	0.464423	0.053791	0	0.137157
1596	U	0.000738	0.000148	0.446998	0.059095	1772	0.131052
1597	U	0.003202	3.3e-05	2.40091	0.112128	1771	0.218972
1598	C	0.000703	7.4e-05	0.476545	0.055306	1770	0.498697
1599	U	5.5e-05	4.9e-05	0.004546	0.018941	1769	0.549221
1600	A	0.000271	0.000123	0.112128	0.038639	1768	0.444678
1601	A	0.000768	7.8e-05	0.52276	0.056064	1767	0.481946
1602	C	0.000167	5.2e-05	0.087127	0.02879	1765	0.43727
1603	U	0.000655	6.1e-05	0.450028	0.050003	1764	0.565388
1604	G	6.6e-05	9.8e-05	-0.024244	0.024244	1763	0.888379
1605	G	0.00022	0.000262	-0.03182	0.040912	1762	0.849904
1606	C	0.000762	3.7e-05	0.549277	0.052276	0	0.497159
1607	A	0.000676	0.000553	0.093188	0.065156	1632	0.671399
1608	G	0.000115	4.1e-05	0.056064	0.022729	1631	0.577949
1609	C	0.000565	7.1e-05	0.374266	0.046215	1630	0.560584
1610	A	0.000115	5.9e-05	0.042427	0.024244	1629	0.43157
1611	C	0.001068	1.2e-05	0.80005	0.06061	0	0.0529367
1612	A	0.000968	0.000226	0.562156	0.06364	1622	0.158595
1613	G	0.000869	9.5e-05	0.5864	0.056064	1621	0.328386
1614	A	0.000144	0.000115	0.022729	0.029547	1620	0.424874
1615	G	0.000145	4.2e-05	0.077278	0.025002	1619	0.469815
1616	C	0.000599	3.1e-05	0.43033	0.046215	0	0.302945
1617	A	8.3e-05	3.1e-05	0.039396	0.019698	0	0.266233
1618	A	0.001582	0.00099	0.447755	0.088642	0	0
1619	C	0.001335	0.00012	0.921269	0.06364	1615	0.133604
1620	U	0.000826	3.2e-05	0.601553	0.048488	1614	0.170972
1621	C	7.6e-05	5.7e-05	0.014395	0.018941	1613	0.241135
1622	U	0.000321	3.1e-05	0.219711	0.030305	1612	0.337401
1623	A	3.4e-05	7e-05	-0.027274	0.016668	0	0.164196
1624	U	0.001303	1e-05	0.979606	0.056822	0	0.139954
1625	A	0.000164	0.000163	0.000758	0.029547	0	0.141088
1626	A	6.6e-05	5.1e-05	0.011364	0.018183	0	0.154958
1627	U	0.001296	3.6e-05	0.954605	0.061367	0	0.133796
1628	A	0.000562	0.000128	0.328808	0.045457	0	0.0800075
1629	U	0.000766	4.5e-05	0.546246	0.049245	1610	0.487354
1630	G	0.001568	0.001414	0.115916	0.096218	1609	0.468604
1631	C	0.001014	3.7e-05	0.740198	0.054549	1608	0.502559
1632	U	0.001205	0.00011	0.829597	0.061367	1607	0.495268
1633	U	0.001732	0.000449	0.97203	0.07955	0	0.213327
1634	A	0.001209	4.2e-05	0.884146	0.058337	0	0.176143
1635	U	0.000584	7.8e-05	0.383357	0.043185	0	0.307975
1636	A	0.000256	0.000241	0.011364	0.039396	0	0.316688
1637	U	0.002884	5.4e-05	2.14407	0.0894	0	0.174984
1638	U	0.001792	0.000447	1.019	0.081066	0	0.423345
1639	A	0.000499	6.8e-05	0.326535	0.040154	0	0.497338
1640	G	0.000515	0.000781	-0.201528	0.064398	1761	0.70302
1641	G	0.000498	3.3e-05	0.352295	0.037124	1760	0.753507
1642	U	0.000824	4.5e-05	0.590188	0.04773	1759	0.717839
1643	C	4e-05	7.2e-05	-0.025002	0.018183	1758	0.460582
1644	U	0.001749	5.9e-05	1.28114	0.066671	1757	0.489361
1645	A	0.000111	6.4e-05	0.035608	0.021971	1756	0.366203
1646	G	0.001344	6e-06	1.01446	0.059095	0	0.292107
1647	A	2.3e-05	7.4e-05	-0.039396	0.017425	0	0.282984
1648	A	0.000127	0.000194	-0.050761	0.031063	1750	0.544392
1649	G	0.000936	2.9e-05	0.687164	0.050761	1749	0.502328
1650	A	6e-05	0.000128	-0.052276	0.024244	1748	0.476431
1651	A	0.000111	0.000153	-0.03182	0.02879	0	0.216004
1652	U	0.000464	0.00013	0.253046	0.040912	1746	0.38952
1653	G	3.8e-05	0.000245	-0.156828	0.030305	1745	0.389906
1654	C	0.000699	8e-05	0.468969	0.046973	1744	0.330962
1655	A	0.001218	0.00059	0.475787	0.07652	1743	0.302109
1656	U	0.000138	0.000119	0.014395	0.02879	1739	0.570963
1657	C	4.8e-05	8.5e-05	-0.028032	0.020456	1738	0.571625
1658	U	0.000722	4.5e-05	0.512911	0.0447	1737	0.528752
1659	U	0.000893	0.000168	0.549277	0.053034	1736	0.500045
1660	G	6.1e-05	7.7e-05	-0.012122	0.019698	1735	0.5271
1661	A	0.00013	7.7e-05	0.040154	0.023486	0	0.457715
1662	G	0.005321	0.003606	1.29932	0.161374	0	0.318781
1663	A	0.000946	8.1e-05	0.655344	0.052276	0	0.324935
1664	C	0.000305	4.2e-05	0.199255	0.031063	1730	0.457096
1665	A	0.000508	0.000102	0.307595	0.040154	1729	0.225207
1666	C	0.000497	4.5e-05	0.342446	0.037881	1727	0.477244
1667	A	0.00093	0.000396	0.404571	0.059852	1726	0.339503
1668	U	0.000319	0.000188	0.099249	0.037124	0	0.323774
1669	G	0.001834	0.000172	1.25917	0.071974	1725	0.493117
1670	G	0.001145	6.1e-05	0.821263	0.055306	1724	0.509709
1671	G	0.000888	3.4e-05	0.64701	0.048488	1723	0.310318
1672	U	0.003093	4e-05	2.31302	0.090157	0	0.0584477
1673	A	5.9e-05	5.8e-05	0.000758	0.018941	0	0.020049
1674	A	4.5e-05	5.7e-05	-0.009091	0.017425	0	0.190844
1675	C	0.000867	1.7e-05	0.643979	0.046973	1721	0.639703
1676	C	6.7e-05	7.3e-05	-0.004546	0.020456	1720	0.644151
1677	U	0.000917	0.000162	0.571248	0.053034	1719	0.473433
1678	A	0.000302	5.7e-05	0.185618	0.031063	1718	0.465192
1679	A	9e-05	0.000852	-0.577309	0.054549	0	0.230838
1680	U	0.001442	5.7e-05	1.04931	0.062125	0	0.196457
1681	U	0.002001	3.3e-05	1.491	0.071217	0	0.183778
1682	A	0.000407	5.2e-05	0.268956	0.033335	0	0.314013
1683	U	0.000251	3.3e-05	0.165919	0.027274	0	0.345812
1684	A	0.000884	0.000176	0.536397	0.053791	0	0.310548
1685	U	0.000946	8.1e-05	0.655344	0.053034	0	0.148973
1686	A	0.000919	5.8e-05	0.653071	0.051518	0	0.0559052
1687	A	0.000186	0.000226	-0.031063	0.034851	0	0.226921
1688	U	0.001458	5.5e-05	1.06295	0.06364	0	0.357497
1689	G	0.000344	3.4e-05	0.234863	0.03182	0	0.28514
1690	C	0.000467	6.6e-05	0.303049	0.039396	1704	0.364326
1691	U	0.001361	0.000547	0.617463	0.075762	1703	0.261541
1692	U	0.000336	5.3e-05	0.214407	0.033335	1702	0.332058
1693	G	0.000405	3.4e-05	0.281078	0.034851	1701	0.355464
1694	U	0.002164	7.4e-05	1.58343	0.078793	1700	0.281135
1695	U	0.000397	0.000108	0.218953	0.037881	0	0.0905514
1696	C	0.001635	5.1e-05	1.20008	0.068944	0	0.100601
1697	C	0.000811	0.000562	0.18789	0.06364	0	0.183512
1698	A	0.000442	1.6e-05	0.322747	0.034851	0	0.180941
1699	U	0.001652	6.3e-05	1.20386	0.067428	0	0
1700	A	0.000286	9e-05	0.148494	0.03182	1694	0.248258
1701	C	4.9e-05	3.9e-05	0.007576	0.01591	1693	0.29508
1702	A	0.000373	0.000275	0.074247	0.043942	1692	0.275698
1703	G	0.000261	7.1e-05	0.143948	0.031063	1691	0.276441
1704	G	0.00063	5e-05	0.439421	0.043942	1690	0.278207
1705	A	0.000582	0.00011	0.357598	0.0447	0	0.129313
1706	G	0.00087	1.2e-05	0.650798	0.051518	0	0.451858
1707	U	0.001575	0.000371	0.912178	0.075762	0	0.438454
1708	G	0.000654	5.5e-05	0.453816	0.0447	0	0.33152
1709	A	7.7e-05	8e-05	-0.002273	0.021213	0	0.357963
1710	U	0.000735	8e-05	0.496243	0.04773	0	0.439684
1711	U	0.000691	5.4e-05	0.482606	0.046215	0	0.442534
1712	A	0.001931	0.001028	0.684133	0.09243	0	0.234856
1713	U	0.001141	4.9e-05	0.827324	0.058337	0	0.321357
1714	G	0.001053	3.8e-05	0.76823	0.056064	0	0.425887
1715	C	0.00117	0.000134	0.784897	0.062883	0	0.308729
1716	A	0.000145	6.1e-05	0.06364	0.025002	0	0.395771
1717	G	0.000509	1.1e-05	0.376539	0.040154	0	0.57696
1718	U	0.000866	7.9e-05	0.596249	0.053791	1678	0.545929
1719	G	0.00078	0.000175	0.458362	0.054549	1677	0.79997
1720	G	0.000389	0.000298	0.068944	0.046215	1676	0.795855
1721	G	0.001088	8.5e-05	0.759896	0.06061	1675	0.503319
1722	A	0.001307	0.000151	0.875054	0.066671	0	0.120776
1723	C	0.000631	5.2e-05	0.437906	0.046973	1671	0.350578
1724	C	0.000117	9.9e-05	0.013637	0.026517	1670	0.412695
1725	C	0.000169	0.000153	0.012122	0.032578	1669	0.560059
1726	U	0.000371	2.4e-05	0.263653	0.035608	1667	0.530483
1727	G	0.000989	7e-05	0.696255	0.058337	1666	0.393033
1728	C	0.000751	5.9e-05	0.524275	0.051518	0	0.472035
1729	U	0.001685	0.000733	0.721257	0.0894	1665	0.542598
1730	G	0.000538	8.9e-05	0.339415	0.045457	1664	0.551072
1731	C	0.00066	0.000226	0.329566	0.053791	0	0.350957
1732	A	0.000485	4.7e-05	0.331839	0.041669	0	0.249011
1733	A	0.000121	8.7e-05	0.025759	0.031063	0	0.0746888
1734	A	0.000708	6.3e-05	0.488667	0.059852	0	0.0193454
1735	C	0.000776	4e-05	0.55761	0.061367	1660	0.124484
1736	G	0.002081	0.000215	1.41372	0.087127	1659	0.0833333
1737	G	0.001407	0.000119	0.975818	0.070459	1658	0.169662
1738	G	0.000437	7.7e-05	0.272744	0.040912	1657	0.196311
1739	A	7.8e-05	2.3e-05	0.040912	0.018183	1656	0.346923
1740	C	0.000361	5.4e-05	0.23259	0.039396	0	0.18306
1741	U	0.002048	4.8e-05	1.51449	0.0894	0	0.0153709
1742	U	0.003373	0.000271	2.35015	0.118947	0	0.0258859
1743	U	0.000987	4.2e-05	0.715954	0.058337	1655	0.374644
1744	G	0.000693	6e-05	0.478818	0.050003	1654	0.467934
1745	C	0.000346	0.000294	0.039396	0.04773	1653	0.46812
1746	A	0.001351	0.000389	0.728833	0.078793	1652	0.413834
1747	C	6.3e-05	4.2e-05	0.01591	0.018941	0	0.236306
1748	U	0.000142	3.3e-05	0.082581	0.023486	1650	0.521206
1749	C	5.1e-05	3.7e-05	0.009849	0.01591	1649	0.433173
1750	U	0.001459	2.7e-05	1.08492	0.065913	1648	0.490523
1751	A	8.2e-05	9.7e-05	-0.011364	0.024244	0	0.112957
1752	A	4.5e-05	8.7e-05	-0.03182	0.021213	0	0
1753	A	0.000292	6.2e-05	0.174253	0.033335	0	0
1754	U	0.001579	5.9e-05	1.15159	0.068944	0	0.0132955
1755	A	0.001743	9.9e-05	1.24553	0.074247	0	0
1756	U	0.001799	0.000256	1.16901	0.081066	1645	0.208955
1757	A	0.001112	0.000136	0.73944	0.062883	1644	0.345533
1758	G	0.000116	7.2e-05	0.033335	0.025002	1643	0.349699
1759	G	0.00086	4.9e-05	0.614432	0.054549	1642	0.363519
1760	C	0.000215	0.000117	0.075005	0.033335	1641	0.290261
1761	C	0.000541	0.000114	0.323505	0.046973	1640	0.289437
1762	C	0.000121	0.000151	-0.022729	0.031063	1605	0.285494
1763	C	0.000568	0.000381	0.141675	0.056822	1604	0.245081
1764	A	0.000171	0.00013	0.030305	0.03182	1603	0.283091
1765	G	0.001479	1.2e-05	1.11143	0.069701	1602	0.146994
1766	C	0.001027	2.5e-05	0.759138	0.059095	0	0.00567182
1767	U	0.000894	9.3e-05	0.606098	0.056822	1601	0.161483
1768	U	0.001581	5e-05	1.15992	0.073489	1600	0.319002
1769	G	0.000327	0.0001	0.17198	0.037881	1599	0.327118
1770	G	0.00103	0.000666	0.275775	0.075762	1598	0.276128
1771	G	0.000551	6.4e-05	0.368962	0.045457	1597	0.280711
1772	A	0.00014	0.000109	0.024244	0.029547	1596	0.106559
1773	C	0.00062	3.9e-05	0.440179	0.04773	0	0.277826
1774	A	0.000303	0.000102	0.152282	0.037124	0	0.189806
1775	A	0.000106	0.000114	-0.006819	0.02879	0	0.154049
1776	A	0.000511	9.9e-05	0.312141	0.046215	0	0.0515481
1777	A	0.00014	0.000185	-0.034093	0.034851	0	0.0619735
1778	G	0.001167	3.2e-05	0.859902	0.06364	0	0.181426
1779	U	0.004637	0.000689	2.9911	0.135614	0	0.185666
1780	U	0.000499	3.2e-05	0.35381	0.042427	0	0.467277
1781	G	0.000525	3.2e-05	0.373508	0.043942	0	0.416353
1782	C	0.000875	6.5e-05	0.613675	0.056822	0	0.322005
1783	A	0.000113	5.2e-05	0.046215	0.024244	0	0.25555
1784	G	0.001024	0.000102	0.698528	0.061367	0	0.279033
1785	U	0.001266	9.8e-05	0.884904	0.068186	0	0.16201
1786	A	0.000559	5.9e-05	0.378811	0.046215	0	0.0620205
1787	G	0.010996	0.000857	7.68154	0.203043	0	0
1788	A	0.002535	0.000302	1.69253	0.098491	0	0
1789	A	2.9e-05	0.000104	-0.056064	0.021971	0	0.031341
1790	A	4e-05	3.8e-05	0.001515	0.016668	0	0.0145688
1791	A	0.000515	4.5e-05	0.356083	0.043185	0	0
1792	A	5.2e-05	2.6e-05	0.019698	0.016668	0	0
1793	U	0.002887	0.000252	1.99634	0.103794	0	0.0422572
1794	A	0.001104	4.5e-05	0.802323	0.062125	0	0.0511504
1795	G	0.001429	3.3e-05	1.05764	0.070459	0	0
1796	A	0.000113	7.1e-05	0.032578	0.025002	0	0.0843084
1797	C	0.000758	3.3e-05	0.550034	0.051518	0	0.0905477
1798	A	0.002641	0.000568	1.57055	0.10531	0	0
1799	U	0.000693	5.2e-05	0.485636	0.050003	0	0.132101
1800	A	0.000582	0.000632	-0.037881	0.065913	0	0.0627809
1801	G	0.001604	3.9e-05	1.18568	0.073489	1575	0.321972
1802	G	5.8e-05	5.4e-05	0.003788	0.019698	1574	0.341903
1803	A	0.000631	7.4e-05	0.421996	0.049245	1573	0.358834
1804	G	7.3e-05	7.7e-05	-0.00303	0.023486	1572	0.358904
1805	A	0.000123	0.000128	-0.003788	0.031063	1571	0.213977
1806	A	0.000959	0.000779	0.136372	0.080308	0	0.0269273
1807	C	7.5e-05	5.4e-05	0.01591	0.021213	1820	0.00119589
1808	A	0.001596	0.001501	0.071974	0.106067	1819	0.00109223
1809	C	0.000427	4.1e-05	0.292442	0.039396	1818	0.00120708
1810	U	0.002086	0.00043	1.25387	0.093188	1817	0.150145
1811	U	0.001757	0.000139	1.22508	0.080308	0	0.105487
1812	A	0.001174	5.2e-05	0.850053	0.066671	0	0
1813	A	0.00037	6.2e-05	0.234105	0.040912	0	0
1814	A	0.000904	3.1e-05	0.660647	0.06061	0	0
1815	U	0.000891	9.5e-05	0.603068	0.061367	0	0
1816	A	0.000361	8.9e-05	0.205316	0.040912	0	0.105487
1817	A	0.001347	0.000509	0.634888	0.082581	1810	0.150145
1818	G	0.001086	1.5e-05	0.811414	0.062125	1809	0.00120708
1819	U	6.7e-05	0.000114	-0.034851	0.027274	1808	0.00109223
1820	G	4.2e-05	2.2e-05	0.015152	0.01591	1807	0.00119589
1821	A	0.000127	0.000142	-0.011364	0.032578	0	0.006924
1822	U	0.002157	0.000314	1.3963	0.093945	0	0.217533
1823	G	5.5e-05	6.9e-05	-0.010607	0.021971	1569	0.354574
1824	C	4.6e-05	5.8e-05	-0.009091	0.019698	1568	0.354572
1825	A	0.000178	0.000123	0.041669	0.033335	0	0.202306
1826	U	0.003425	5.5e-05	2.55319	0.104552	1566	0.210998
1827	G	0.000744	0.000244	0.378054	0.057579	1565	0.371214
1828	U	0.000734	4.9e-05	0.518972	0.050003	1564	0.396691
1829	A	0.000482	0.000125	0.270471	0.0447	1563	0.176985
1830	G	0.001496	0.000396	0.832628	0.081066	0	0.0326618
1831	A	0.000446	7.8e-05	0.278805	0.042427	0	0.0209665
1832	C	0.000339	2.9e-05	0.234105	0.035608	0	0.00668558
1833	A	0.000475	0.000428	0.034851	0.057579	1562	0.236637
1834	C	5.5e-05	5.8e-05	-0.00303	0.020456	1561	0.413721
1835	A	0.0002	0.000122	0.059095	0.033335	1560	0.354865
1836	G	0.117803	0.099851	nan	nan	1559	0.355415
1837	A	0.000642	0.00011	0.403055	0.050003	0	0.0272113
1838	A	0.000202	0.000126	0.057579	0.034851	1556	0.360058
1839	G	0.00082	0.000171	0.491697	0.057579	1555	0.383085
1840	G	0.001176	0.000241	0.708377	0.071217	1554	0.356478
1841	G	0.001457	9.8e-05	1.02961	0.073489	1552	0.320641
1842	G	4.9e-05	7.7e-05	-0.021213	0.023486	1551	0.325331
1843	U	0.001889	0.000244	1.24629	0.087884	0	0.171557
1844	A	0.000228	6.8e-05	0.121977	0.033335	1550	0.342333
1845	U	0.00063	0.000336	0.223499	0.061367	1549	0.350154
1846	U	0.000922	5e-05	0.660647	0.058337	1548	0.354755
1847	U	0.002445	4.2e-05	1.82057	0.093188	0	0.350895
1848	A	7.3e-05	2.5e-05	0.036366	0.019698	2147	0.0882901
1849	A	4.4e-05	9e-05	-0.034851	0.026517	2146	0.0886122
1850	A	0.00037	0.000348	0.017425	0.06061	2145	0.0985321
1851	A	0.00065	0.000104	0.41442	0.059095	2144	0.0981738
1852	G	0.00265	0.002308	0.259107	0.150009	0	0.0119473
1853	A	0.000107	9.5e-05	0.009091	0.030305	0	0.0342381
1854	C	0.0008	2.8e-05	0.584885	0.056822	2137	0.104583
1855	A	0.00058	7.4e-05	0.383357	0.050761	2136	0.0299477
1856	G	0.000324	4.4e-05	0.212134	0.037124	2135	0.186112
1857	A	0.000132	3.4e-05	0.074247	0.025002	2134	0.227699
1858	A	0.000229	8.3e-05	0.110613	0.034093	0	0.22243
1859	A	0.000241	0.000221	0.014395	0.043942	2132	0.220445
1860	U	0.001411	3.3e-05	1.044	0.070459	2131	0.147677
1861	A	0.000553	6.6e-05	0.368962	0.046973	2129	0.0487146
1862	A	0.001376	0.000137	0.938695	0.071974	2128	0.0138529
1863	U	0.000665	3.3e-05	0.478818	0.049245	2127	0.0568753
1864	A	7.8e-05	0.00015	-0.054549	0.031063	2126	0.0512777
1865	G	0.002097	0.000495	1.21371	0.099249	0	0.0395011
1866	A	0.000456	9.9e-05	0.270471	0.0447	0	0.187844
1867	A	0.001328	0.001051	0.209862	0.099249	0	0.174478
1868	G	4.2e-05	3.3e-05	0.006819	0.017425	0	0.389889
1869	U	0.000312	2.5e-05	0.217438	0.034851	2121	0.434946
1870	A	7.4e-05	0.000166	-0.069701	0.03182	2120	0.234174
1871	C	0.001809	4.7e-05	1.33493	0.077278	2119	0.20698
1872	A	6.2e-05	7.9e-05	-0.012122	0.023486	2118	0.0124189
1873	G	0.000506	0.000265	0.182587	0.053034	0	0.185479
1874	A	0.000483	7.1e-05	0.312141	0.043185	0	0.187935
1875	A	0.000103	0.00016	-0.042427	0.032578	2113	0.188552
1876	G	0.000351	7.5e-05	0.209104	0.039396	2112	0.194495
1877	A	0.000633	8.3e-05	0.416693	0.050761	2111	0.136945
1878	A	7.6e-05	7.3e-05	0.002273	0.024244	2110	0.151589
1879	C	0.000641	3.3e-05	0.460635	0.048488	2109	0.179202
1880	A	0.000208	0.000132	0.057579	0.036366	0	0
1881	G	0.076632	0.002534	56.1376	0.518972	0	0
1882	A	0.013789	0.013596	0.146221	0.328808	0	0.00860916
1883	A	0.000484	5.5e-05	0.32502	0.043185	0	0.0202646
1884	A	4.7e-05	6.6e-05	-0.013637	0.021971	0	0.0255338
1885	A	8.9e-05	8.2e-05	0.005303	0.026517	0	0.0252202
1886	A	0.000594	3.3e-05	0.425026	0.046973	0	0.0407525
1887	A	0.000299	4.9e-05	0.189406	0.034851	0	0.0412091
1888	A	0.000347	6.6e-05	0.212892	0.038639	0	0.0342913
1889	A	4.7e-05	3.3e-05	0.011364	0.017425	0	0.0341728
1890	U	0.001519	4.1e-05	1.11977	0.073489	1923	0.219444
1891	C	0.000226	9.7e-05	0.097733	0.034851	1922	0.159661
1892	A	0.000162	5.7e-05	0.078793	0.02879	1921	0.303458
1893	G	0.001014	8e-06	0.762169	0.059852	1919	0.407398
1894	C	6.7e-05	6.6e-05	0.000758	0.023486	1918	0.290718
1895	A	2.4e-05	8.2e-05	-0.043942	0.021971	1917	0.290777
1896	G	0.001139	0.000701	0.331839	0.084854	0	0.2441
1897	A	4.2e-05	4.9e-05	-0.005303	0.018941	0	0.151809
1898	U	0.001676	5.6e-05	1.22735	0.077278	1915	0.205347
1899	G	0.001553	8e-05	1.11598	0.075762	1914	0.476018
1900	G	0.0001	3.9e-05	0.046215	0.022729	1913	0.476523
1901	A	0.000226	0.000138	0.065913	0.037124	0	0.3029
1902	G	1.8e-05	4.8e-05	-0.022729	0.016668	1912	0.465047
1903	A	0.000175	0.000116	0.0447	0.034093	1911	0.138866
1904	U	0.002517	0.000124	1.81299	0.098491	0	0.220772
1905	U	0.0006	8.7e-05	0.388661	0.050003	0	0.19959
1906	A	0.000202	0.000105	0.073489	0.033335	0	0.0675284
1907	C	0.000574	0.000315	0.196224	0.057579	0	0.103258
1908	C	6.7e-05	6.3e-05	0.00303	0.022729	0	0.306203
1909	A	0.000395	0.00019	0.155313	0.048488	0	0.322976
1910	U	0.000871	0.000177	0.52579	0.062883	0	0.375944
1911	U	0.00128	0.000126	0.874297	0.071217	1903	0.382542
1912	C	0.000894	2.3e-05	0.65989	0.056064	1902	0.252797
1913	C	0.000626	7.7e-05	0.415935	0.050003	1900	0.238612
1914	C	0.000916	0.000102	0.615947	0.06061	1899	0.122901
1915	A	8.6e-05	5.6e-05	0.023486	0.023486	1898	0.136014
1916	A	0.0012	0.00016	0.787928	0.070459	0	0.153077
1917	U	0.000824	3e-05	0.601553	0.053791	1895	0.317677
1918	G	0.001341	5.3e-05	0.976576	0.068944	1894	0.317988
1919	C	0.000931	0.000194	0.558368	0.062883	1893	0.140137
1920	C	7.1e-05	0.000107	-0.027274	0.026517	0	0.136066
1921	U	0.002962	0.000452	1.90163	0.109098	1892	0.266407
1922	G	0.000795	0.00054	0.193194	0.070459	1891	0.278927
1923	A	0.000472	6.1e-05	0.311383	0.043185	1890	0.352959
1924	A	0.000655	0.00064	0.011364	0.071217	0	0.16264
1925	C	0.000702	1.5e-05	0.519729	0.050003	0	0.179134
1926	U	0.000819	0.000314	0.3826	0.062883	0	0.309759
1927	U	0.001178	6.2e-05	0.84475	0.061367	0	0.335986
1928	C	2.1e-05	1.4e-05	0.005303	0.010607	0	0.434375
1929	C	8.1e-05	6.7e-05	0.010607	0.021971	1952	0.43443
1930	U	0.001097	9.5e-05	0.759138	0.059852	1951	0.337846
1931	C	0.000505	8.2e-05	0.320474	0.042427	1950	0.117989
1932	C	8.3e-05	5.5e-05	0.021213	0.021213	0	0.35783
1933	U	0.000451	6.2e-05	0.294715	0.040154	0	0.356283
1934	G	0.000442	3.9e-05	0.305322	0.037124	1947	0.42432
1935	C	0.000248	0.000136	0.084096	0.034851	1946	0.372685
1936	U	0.001341	0.000137	0.912178	0.065156	0	0.179545
1937	A	0.000905	0.000197	0.535639	0.057579	0	0.0482562
1938	U	0.001648	9.6e-05	1.17583	0.069701	0	0.150698
1939	U	0.000803	8.2e-05	0.546246	0.050003	0	0.0699776
1940	A	0.000138	7e-05	0.051518	0.025002	0	0.0625536
1941	A	0.000321	5.1e-05	0.204558	0.032578	0	0.112034
1942	G	0.000218	8.5e-05	0.100006	0.030305	0	0.112653
1943	A	0.00029	7.4e-05	0.163647	0.033335	0	0.0623105
1944	U	0.001723	0.00012	1.21447	0.072732	0	0.0893612
1945	U	0.003143	0.000859	1.73041	0.110613	0	0.105887
1946	G	0.000159	0.000296	-0.103794	0.039396	1935	0.171696
1947	C	3.3e-05	3.8e-05	-0.003788	0.015152	1934	0.222871
1948	U	0.001434	7.5e-05	1.02961	0.06364	0	0.0499104
1949	A	0.000935	6.8e-05	0.656859	0.051518	0	0.0610487
1950	G	0.001184	9.5e-05	0.824294	0.059852	1931	0.382024
1951	A	6.6e-05	6.4e-05	0.001515	0.020456	1930	0.359785
1952	G	0.000338	7.2e-05	0.201528	0.034851	1929	0.521107
1953	A	0.000552	0.000142	0.310625	0.0447	0	0.33186
1954	A	0.000785	0.000103	0.516699	0.050003	1993	0.0285201
1955	U	0.000501	5.1e-05	0.34093	0.038639	1992	0.00430513
1956	U	0.000644	9.6e-05	0.415177	0.045457	1991	0.00384427
1957	G	0.000838	9.2e-05	0.565187	0.051518	1990	0.00369606
1958	U	0.000658	7.3e-05	0.443967	0.045457	1989	0.00477192
1959	G	0.000802	4e-05	0.577309	0.049245	1988	0.00569122
1960	U	0.000284	8.6e-05	0.149252	0.034093	1986	0.192884
1961	C	0.000798	6.6e-05	0.55458	0.050003	1985	0.0034762
1962	U	0.000112	0.000139	-0.021213	0.028032	1984	0.00354206
1963	U	0.001814	5.5e-05	1.33266	0.070459	1983	0.0100564
1964	A	6.8e-05	0.00011	-0.03182	0.023486	0	0
1965	A	4.1e-05	0.000109	-0.052276	0.021971	0	0
1966	A	0.001098	0.000606	0.37275	0.069701	0	0
1967	C	3.3e-05	7.8e-05	-0.034093	0.019698	0	0
1968	A	0.000357	0.000277	0.061367	0.0447	0	0
1969	G	3e-05	4.8e-05	-0.013637	0.018183	1978	0.00960588
1970	U	0.001187	0.000171	0.769745	0.070459	1977	0.0111838
1971	U	0.002051	0.000139	1.44857	0.088642	1976	0.121477
1972	C	0.000198	8e-05	0.0894	0.029547	0	0
1973	A	0.000816	0.000331	0.368205	0.058337	0	0
1974	U	0.002881	7.8e-05	2.12362	0.0894	0	0
1975	G	0.001964	8.2e-05	1.42585	0.073489	0	0
1976	A	0.000106	9.9e-05	0.005303	0.025002	1971	0.121477
1977	A	0.000131	0.000119	0.009849	0.026517	1970	0.0111838
1978	C	0.000177	9.7e-05	0.06061	0.028032	1969	0.00960588
1979	C	0.000431	5.4e-05	0.285624	0.034851	0	0
1980	C	0.000744	0.000162	0.440937	0.048488	0	0
1981	A	0.000665	0.00012	0.412904	0.045457	0	0
1982	G	2.5e-05	3.6e-05	-0.007576	0.013637	0	0
1983	A	0.000222	7.8e-05	0.10834	0.02879	1963	0.0100564
1984	A	2.5e-05	5.4e-05	-0.021971	0.01591	1962	0.00354206
1985	G	5.3e-05	3.8e-05	0.011364	0.016668	1961	0.0034762
1986	A	8e-05	5.1e-05	0.021971	0.019698	1960	0.0661263
1987	A	6.2e-05	4.4e-05	0.013637	0.018183	0	0.126758
1988	C	0.001537	0.000519	0.77126	0.075762	1959	0.00569122
1989	G	0.000325	0.0002	0.094703	0.039396	1958	0.00477192
1990	C	0.0012	6e-06	0.903844	0.054549	1957	0.00369606
1991	A	4.2e-05	4.9e-05	-0.005303	0.016668	1956	0.00384427
1992	A	0.000223	0.000343	-0.090915	0.041669	1955	0.00430513
1993	U	0.000674	5e-05	0.471999	0.043185	1954	0.0511637
1994	U	0.002952	9.4e-05	2.16453	0.090915	0	0.245962
1995	U	0.001385	6.8e-05	0.997789	0.062883	0	0.344292
1996	C	0.00014	2e-05	0.091672	0.021213	0	0.328261
1997	A	0.000682	0.000948	-0.20077	0.070459	0	0.0133979
1998	A	0.000858	5.5e-05	0.608371	0.046973	0	0.0132001
1999	U	0.001072	1.2e-05	0.80308	0.050761	2011	0.234366
[truncated: 149 more rows]

## Sheet: HOTAIR_in_cellulo_rep2
Nucleotide	Sequence	Modified_rate	Untreated_rate	Norm_profile	Norm_stderr	Base_pair	Shannon
1	g	0	0	nan	nan	0	0
2	a	0	0	nan	nan	0	0
3	c	0	nan	nan	nan	286	0.45419
4	u	0	0	nan	nan	285	0.513634
5	c	0.045455	0.224138	nan	nan	284	0.518343
6	g	0	0	nan	nan	283	0.377377
7	c	0.433333	0.245283	nan	nan	282	0.363148
8	c	0	0	nan	nan	281	0.636611
9	u	0.028571	0.021739	nan	nan	274	0.513853
10	g	0	0	nan	nan	273	0.532956
11	u	0	0	nan	nan	272	0.380013
12	g	0.004963	0.002688	nan	nan	270	0.637741
13	c	0	0	nan	nan	269	0.539903
14	u	0	0	nan	nan	268	0.451276
15	c	0.00013	0	nan	nan	267	0.450734
16	u	0.001442	0.001188	nan	nan	266	0.505426
17	g	0.000501	0.000323	nan	nan	265	0.300651
18	g	0.000251	0.000328	nan	nan	264	0.300576
19	a	0.000587	0.00051	nan	nan	0	0.23524
20	g	0	0.000492	nan	nan	34	0.194407
21	c	9e-05	0	nan	nan	33	0.194221
22	u	0	0.000121	nan	nan	32	0.190386
23	u	0	0	nan	nan	31	0.196393
24	g	0.000336	0.000444	nan	nan	0	0
25	a	0.000136	0	nan	nan	0	0
26	u	0.001293	8.5e-05	nan	nan	0	0.151335
27	C	0.000584	8.5e-05	0.440116	0.186983	0	0.206404
28	C	6.5e-05	0.000339	-0.241667	0.160523	0	0.159507
29	G	6.4e-05	0.000167	-0.090846	0.118187	0	0.0855847
30	A	0	0	0	0	0	0.0337801
31	A	0.002061	0.002291	-0.202859	0.495682	23	0.0870038
32	A	5.2e-05	0.000258	-0.181691	0.122597	22	0.0668555
33	G	5e-05	6.2e-05	-0.010584	0.069678	21	0.157385
34	C	0	4.7e-05	-0.041454	0.041454	20	0.238323
35	U	0.002973	0.00057	2.11944	0.341332	0	0.252672
36	U	0.000785	0.000314	0.414538	0.186983	253	0.566261
37	C	7.6e-05	8.7e-05	-0.009702	0.072324	252	0.567192
38	C	3.8e-05	0	0.033516	0.033516	251	0.533423
39	A	7.2e-05	0.000248	-0.155231	0.099666	250	0.38291
40	C	0.002919	0.003009	-0.07938	0.376612	249	0.30907
41	A	0.001538	0.001107	0.38014	0.220499	0	0.0620956
42	G	2e-05	0	0.01764	0.01764	49	0.107512
43	U	0.001283	0.000443	0.740876	0.165815	48	0.123482
44	G	1.9e-05	0.002739	-2.39815	0.215207	0	0.0738355
45	A	0.001383	8.5e-05	1.14483	0.148175	0	0.0379738
46	G	0.001286	1.9e-05	1.11661	0.134945	0	0.0710777
47	G	0.000352	3.8e-05	0.276947	0.073206	0	0.0711555
48	A	0.00021	0.000171	0.034398	0.073206	43	0.107205
49	C	3.5e-05	3.8e-05	-0.002646	0.031752	42	0.116845
50	U	8.8e-05	0.000132	-0.03969	0.055566	64	0.216703
51	G	0.001145	0.000565	0.510676	0.149939	63	0.288195
52	C	0.000528	8.8e-05	0.388078	0.089082	62	0.593151
53	U	0.000132	5.3e-05	0.069678	0.049392	61	0.619624
54	C	1.6e-05	7e-05	-0.046746	0.033516	60	0.454804
55	C	1.6e-05	7e-05	-0.046746	0.034398	59	0.547188
56	G	3.3e-05	7e-05	-0.032634	0.037044	0	0.282525
57	U	0.002536	6.9e-05	2.17588	0.180809	0	0.258705
58	G	0.000256	0.000205	0.044982	0.076734	0	0.481779
59	G	0.000235	0.000202	0.029106	0.071442	55	0.621766
60	G	0.000772	0.000717	0.04851	0.125243	54	0.423971
61	G	0.000315	0.00015	0.145529	0.069678	53	0.559601
62	G	0.000172	8.3e-05	0.078498	0.052038	52	0.604957
63	U	0.001125	6.9e-05	0.931388	0.110249	51	0.564867
64	A	0.000158	9.7e-05	0.053802	0.052038	50	0.0837467
65	A	3.7e-05	9.1e-05	-0.047628	0.036162	0	0.100068
66	G	8.7e-05	0.000127	-0.03528	0.054684	176	0.290594
67	A	0.00026	0.000216	0.037926	0.081144	175	0.301889
68	G	0.000595	0.000368	0.200213	0.119069	174	0.474657
69	A	0.000418	0.001558	-1.00547	0.146411	173	0.438578
70	G	0.000995	6.9e-05	0.816728	0.104957	172	0.368189
71	C	0.000367	0.000172	0.171989	0.07056	171	0.381043
72	A	0.000209	0.000121	0.077616	0.054684	170	0.258368
73	C	0.000567	0.000494	0.064386	0.098784	169	0.360196
74	C	0.000151	7.3e-05	0.068796	0.044982	168	0.355764
75	A	0.000418	0.000339	0.069678	0.08379	0	0.204608
76	G	0.000589	0.000205	0.338686	0.084672	87	0.131542
77	G	0.000739	0.001058	-0.281357	0.126125	86	0.131387
78	C	0.000852	0.000516	0.296351	0.111131	85	0.0942997
79	A	0.000474	0.000364	0.09702	0.086436	0	0
80	C	0.00017	8.3e-05	0.077616	0.047628	0	0.0792674
81	U	0.000772	8e-05	0.610341	0.085554	0	0.0793182
82	G	0.00284	0.001265	1.38914	0.187865	0	0.078908
83	A	0.000153	9.1e-05	0.054684	0.045864	0	0
84	G	0.000609	5.4e-05	0.489508	0.074088	0	0.0745991
85	G	5.3e-05	0.000721	-0.589173	0.081144	78	0.113504
86	C	0.000127	9.8e-05	0.025578	0.043218	77	0.113505
87	C	5.3e-05	8.8e-05	-0.03087	0.034398	76	0.11362
88	U	0.001584	0.000251	1.1757	0.123479	0	0.267281
89	G	0.001329	0.000994	0.295469	0.139355	129	0.364327
90	G	8.4e-05	9.8e-05	-0.012348	0.038808	128	0.364906
91	G	9.2e-05	7.4e-05	0.015876	0.036162	127	0.23885
92	A	8.2e-05	8.5e-05	-0.002646	0.037044	126	0.186165
93	G	0.001854	0.000947	0.79997	0.150821	125	0.342936
94	U	0.001567	0.001021	0.48157	0.144647	124	0.460181
95	U	0.000576	0.000149	0.376612	0.076734	123	0.498537
96	C	5e-05	6.2e-05	-0.010584	0.029988	121	0.540256
97	C	0.00013	5.2e-05	0.068796	0.037926	120	0.343031
98	A	0.000298	0.000206	0.081144	0.062622	119	0.290591
99	C	7.1e-05	0.001549	-1.30359	0.115541	114	0.346047
100	A	0.000786	0.000813	-0.023814	0.112895	113	0.206916
101	G	0.001902	7.8e-05	1.60876	0.120833	112	0.270715
102	A	0.00028	0.000182	0.086436	0.058212	0	0.255259
103	C	0.000151	7.8e-05	0.064386	0.041454	0	0.29406
104	C	0.001758	6.9e-05	1.48969	0.116423	0	0.382453
105	A	9.6e-05	0.000122	-0.022932	0.043218	0	0.15398
106	A	0.001671	0.001091	0.511558	0.150821	0	0.2256
107	C	9.6e-05	6.7e-05	0.025578	0.037044	0	0.321546
108	A	0.000604	5e-05	0.489508	0.069678	0	0.131439
109	C	0.000183	0.000105	0.068796	0.045864	0	0.521949
110	C	5.4e-05	8.3e-05	-0.02646	0.03087	0	0.582077
111	C	0.000153	0.000158	-0.005292	0.046746	0	0.582041
112	C	0.000949	0.000141	0.712653	0.087318	101	0.687018
113	U	0.000745	9.4e-05	0.574179	0.077616	100	0.640177
114	G	0.000475	0.001495	-0.899636	0.118187	99	0.554718
115	C	3.5e-05	1.8e-05	0.014994	0.019404	0	0.525653
116	U	0.000174	4.5e-05	0.112895	0.038808	0	0.675206
117	C	0.000264	8.3e-05	0.159641	0.049392	0	0.474533
118	C	0.000327	0.000991	-0.585645	0.09702	0	0.508237
119	U	5.4e-05	7.5e-05	-0.018522	0.029988	98	0.646828
120	G	0.000385	0.000131	0.224027	0.059976	97	0.426863
121	G	0.001745	0.000984	0.671199	0.139355	96	0.429667
122	C	0.000295	0.000169	0.112013	0.05733	0	0.388655
123	G	6.3e-05	5.6e-05	0.005292	0.029106	95	0.481601
124	G	0.001049	9.3e-05	0.843188	0.089082	94	0.621475
125	C	5.3e-05	3.7e-05	0.014112	0.025578	93	0.641068
126	U	0.000505	7.4e-05	0.379258	0.063504	92	0.623083
127	C	0.000123	6.5e-05	0.052038	0.036162	91	0.531871
128	C	0.000984	5.5e-05	0.819374	0.084672	90	0.682272
129	C	5.3e-05	9.2e-05	-0.034398	0.031752	89	0.533671
130	A	0.000441	5.4e-05	0.34045	0.058212	0	0.183826
131	C	0.000139	6.4e-05	0.06615	0.037044	0	0.127872
132	C	0.001195	7.4e-05	0.988717	0.093492	166	0.170357
133	C	0.000233	0.000245	-0.010584	0.058212	165	0.14111
134	G	0.001359	0.00023	0.994891	0.106721	164	0.354727
135	G	0.000612	0.000114	0.439234	0.071442	163	0.402162
136	G	0.000694	7.4e-05	0.546837	0.072324	162	0.392631
137	G	0.00023	0.00034	-0.09702	0.062622	161	0.372471
138	C	0.000802	0.000179	0.549483	0.081144	0	0.217633
139	U	0.000769	0.000248	0.45952	0.08379	158	0.312
140	U	0.000741	2.8e-05	0.627981	0.073206	157	0.266056
141	A	0.000614	0.000276	0.298115	0.07938	156	0.222352
142	G	0.00065	0.000113	0.473632	0.075852	153	0.376666
143	A	0.001372	9.2e-05	1.12895	0.104957	152	0.11679
144	C	9.9e-05	7.4e-05	0.022932	0.037044	151	0.33817
145	C	0.000409	0.000354	0.04851	0.07497	150	0.339635
146	C	0.000233	0.000149	0.074088	0.05292	0	0.269812
147	U	0.000859	6.9e-05	0.696777	0.082026	0	0.245292
148	C	0.000123	0.000161	-0.033516	0.046746	0	0.215248
149	A	0.000371	0.000324	0.040572	0.073206	0	0.155365
150	G	9e-05	0.00034	-0.220499	0.056448	145	0.270185
151	G	4.4e-05	5.7e-05	-0.011466	0.02646	144	0.270145
152	U	0.000202	6.6e-05	0.119069	0.043218	143	0.319475
153	C	7.6e-05	7.3e-05	0.002646	0.031752	142	0.202469
154	C	0.000639	7.3e-05	0.49921	0.068796	0	0.0473825
155	C	0.00113	0.000195	0.824666	0.091728	0	0.3504
156	U	0.000531	0.000682	-0.133181	0.089964	141	0.350869
157	A	0.000999	0.000676	0.284885	0.105839	140	0.345634
158	A	3.5e-05	0.000813	-0.686193	0.07938	139	0.305997
159	U	0.000311	0.000841	-0.467458	0.095256	0	0
160	A	0.000251	0.000133	0.104076	0.053802	0	0.156949
161	U	0.000505	1e-05	0.436588	0.059094	137	0.346091
162	C	9.1e-05	3.6e-05	0.04851	0.029106	136	0.343713
163	C	0.000945	2.8e-05	0.80879	0.07938	135	0.359542
164	C	0.000235	0.000166	0.060858	0.052038	134	0.222894
165	G	0.00037	0.00048	-0.09702	0.076734	133	0.340004
166	G	0.000839	8.3e-05	0.666789	0.077616	132	0.308186
167	A	0.000127	8.4e-05	0.037926	0.037926	0	0.19636
168	G	0.000927	6.5e-05	0.76028	0.081144	74	0.549968
169	G	0.000399	0	0.351916	0.052038	73	0.450654
170	U	0.000768	4.7e-05	0.635919	0.074088	72	0.25067
171	G	0.00021	4.8e-05	0.142883	0.042336	71	0.43263
172	C	0.000728	0.000735	-0.006174	0.104957	70	0.653204
173	U	0.000268	0.000159	0.096138	0.05733	69	0.670332
174	C	7.6e-05	0.000115	-0.034398	0.038808	68	0.676761
175	U	0.002022	0.001417	0.533607	0.157877	67	0.687435
176	C	0.001083	2.9e-05	0.929624	0.0882	66	0.453139
177	A	9.9e-05	6e-05	0.034398	0.034398	0	0.0376866
178	A	0.000159	4.9e-05	0.09702	0.037926	188	0.200508
179	U	0.0001	6.4e-05	0.03087	0.033516	187	0.480356
180	C	2.4e-05	2.7e-05	-0.002646	0.018522	186	0.553167
181	A	0.000236	0.000189	0.041454	0.05292	0	0.195163
182	G	0.000241	0.000142	0.087318	0.050274	0	0.102334
183	A	0.000893	7.1e-05	0.725001	0.077616	0	0.0467519
184	A	0.000961	0.000959	0.001764	0.116423	0	0
185	A	0.000302	0.001037	-0.649149	0.098784	0	0.0538641
186	G	0.001452	0.000958	0.434824	0.128771	180	0.256896
187	G	0.000112	0.000113	-0.000882	0.037926	179	0.268851
188	U	7.2e-05	7.9e-05	-0.006174	0.031752	178	0.547447
189	C	9.5e-05	0.000104	-0.007938	0.036162	246	0.40473
190	C	7e-05	7.9e-05	-0.007938	0.03087	245	0.588682
191	U	0.000846	4.5e-05	0.705597	0.07497	244	0.423307
192	G	0.000166	0.000116	0.0441	0.043218	243	0.38152
193	C	0.001014	2.6e-05	0.871412	0.080262	242	0.191804
194	U	0.001204	9.2e-05	0.980779	0.0882	241	0.374035
195	C	0.000104	0.000142	-0.033516	0.040572	240	0.37839
196	C	0.000403	5.4e-05	0.307817	0.053802	239	0.378407
197	G	0.000318	0.000106	0.186983	0.052038	0	0.233378
198	C	0.001537	7e-05	1.29389	0.105839	237	0.305194
199	U	0.00083	0.00012	0.626217	0.082026	236	0.351498
200	U	0.001553	5e-05	1.32476	0.105839	0	0.0814896
201	C	0.000503	4.5e-05	0.403954	0.058212	0	0.0688409
202	G	0.000824	9.9e-05	0.639447	0.075852	232	0.146317
203	C	4.1e-05	7.4e-05	-0.029106	0.028224	231	0.204136
204	A	0.000147	7.3e-05	0.065268	0.037926	230	0.337379
205	G	0.000988	7.3e-05	0.807026	0.082026	228	0.445203
206	U	0.000858	0.001869	-0.890816	0.134945	227	0.367188
207	G	7.1e-05	6.2e-05	0.007938	0.029106	0	0.275433
208	G	0.000593	2.6e-05	0.500092	0.06174	0	0.38308
209	A	0.000127	0.000107	0.016758	0.038808	0	0.338108
210	A	0.000157	0.000106	0.044982	0.041454	0	0.152796
211	U	0.000159	6.3e-05	0.084672	0.037926	223	0.464847
212	G	0.000866	6.2e-05	0.709125	0.075852	222	0.490836
213	G	0.000731	0.000118	0.540663	0.073206	221	0.544222
214	A	0.000137	9.1e-05	0.040572	0.038808	220	0.404364
215	A	9.1e-05	0.000112	-0.018522	0.037044	0	0.126996
216	C	0.000583	0.000114	0.413656	0.068796	0	0.1211
217	G	0.000825	0.000521	0.268127	0.096138	0	0.301547
218	G	5.6e-05	9e-06	0.041454	0.020286	0	0.310472
219	A	0.000335	1.9e-05	0.278711	0.047628	0	0.405381
220	U	0.001148	5.7e-05	0.962257	0.089082	214	0.580415
221	U	0.00099	0.000306	0.603285	0.093492	213	0.648309
222	U	5.5e-05	7.2e-05	-0.014994	0.029106	212	0.623257
223	A	0.000346	0.00027	0.06615	0.062622	211	0.42229
224	G	0.001681	0.000121	1.37591	0.107603	0	0.21744
225	A	0.001098	0.000212	0.78233	0.094374	0	0
226	A	0.000258	0.00031	-0.045864	0.063504	0	0.038258
227	G	0.000837	7.2e-05	0.673845	0.081144	206	0.443544
228	C	5.5e-05	4.1e-05	0.012348	0.027342	205	0.558602
229	C	0.000835	3.1e-05	0.710007	0.078498	0	0.500286
230	U	0.00176	0.000775	0.869648	0.129653	204	0.370171
231	G	0.001004	0.000396	0.536253	0.096138	203	0.343252
232	C	0.00078	4.5e-05	0.648267	0.071442	202	0.175311
233	A	4e-05	0.000592	-0.487744	0.06615	0	0.132036
234	G	0.000166	9e-06	0.138473	0.031752	0	0.145764
235	U	0.002432	0.001363	0.942853	0.151703	0	0.138942
236	A	0.000313	0.000195	0.104076	0.055566	199	0.463733
237	G	0.000303	0.000294	0.007938	0.060858	198	0.496209
238	G	0.000841	0.000201	0.564477	0.078498	0	0.406518
239	G	0.00134	4.1e-05	1.14571	0.089082	196	0.513809
240	G	9.2e-05	0.000719	-0.553011	0.074088	195	0.43188
241	A	0.000221	0.000104	0.103194	0.044982	194	0.301986
242	G	0.001264	9e-06	1.10691	0.089082	193	0.533829
243	U	0.00016	4.6e-05	0.100548	0.036162	192	0.60376
244	G	0.000272	0.000238	0.029988	0.058212	191	0.446383
245	G	0.000206	0.00019	0.014112	0.051156	190	0.629592
246	G	9.3e-05	9.7e-05	-0.003528	0.03528	189	0.553866
247	G	0.000158	0.000135	0.020286	0.0441	0	0.485554
248	A	0.000243	0.000206	0.032634	0.053802	0	0.240895
249	G	5.5e-05	1.8e-05	0.032634	0.021168	40	0.462421
250	U	0.002113	0.000101	1.77458	0.118187	39	0.603559
251	G	0.000662	0.000848	-0.164051	0.099666	38	0.573738
252	G	0.000533	0.000925	-0.345742	0.09702	37	0.722195
253	A	0.00013	0.000707	-0.509794	0.07497	36	0.64278
254	G	0.001191	9.3e-05	0.968431	0.095256	0	0.594395
255	A	4.6e-05	4.2e-05	0.003528	0.025578	0	0.298933
256	G	0.000102	7.9e-05	0.020286	0.041454	0	0.294134
257	A	0.000809	0.000188	0.547719	0.09261	0	0.146133
258	G	0.001854	0.000166	1.48881	0.132299	0	0.361541
259	G	0.000626	0.000173	0.399544	0.073206	0	0.500286
260	G	0.001278	6.1e-05	1.07339	0.096138	0	0.569465
261	A	0.000411	0.000373	0.033516	0.076734	0	0.538859
262	G	0.000751	8.2e-05	0.590055	0.075852	0	0.562534
263	C	0.000674	0.000113	0.4948	0.07497	0	0.622554
264	C	0.000158	0.000163	-0.003528	0.04851	18	0.715014
265	C	0.000524	0.000113	0.361618	0.067032	17	0.595295
266	A	0.00077	0.000595	0.154349	0.100548	16	0.283754
267	G	0.001468	3e-05	1.26831	0.100548	15	0.290781
268	A	6.9e-05	2e-05	0.043218	0.024696	14	0.199038
269	G	0.000879	3.8e-05	0.741758	0.077616	13	0.440611
270	U	0.000428	0.000783	-0.313109	0.09261	12	0.497721
271	U	0.001773	0.000106	1.47029	0.110249	0	0.347296
272	A	4.9e-05	8.6e-05	-0.032634	0.03087	11	0.154909
273	C	4.1e-05	4.8e-05	-0.006174	0.024696	10	0.267954
274	A	0.000292	0.001098	-0.710889	0.099666	9	0.26858
275	G	5.1e-05	4.9e-05	0.000882	0.02646	0	0.262819
276	A	0.001232	0.000189	0.919922	0.097902	0	0.0870741
277	C	0.001032	3.2e-05	0.881996	0.086436	0	0.210432
278	G	0.000134	8.4e-05	0.0441	0.040572	0	0.540417
279	G	8.1e-05	5.3e-05	0.024696	0.031752	0	0.443446
280	C	0.002044	0.000274	1.56113	0.128771	0	0.178025
281	G	7.2e-05	8.4e-05	-0.011466	0.034398	8	0.57224
282	G	0.000147	0.000174	-0.023814	0.050274	7	0.663876
283	C	0.000534	7.6e-05	0.403072	0.067032	6	0.734113
284	G	0.000921	5.4e-05	0.76469	0.08379	5	0.384839
285	A	7.1e-05	7.3e-05	-0.001764	0.032634	4	0.207152
286	G	9.5e-05	5e-05	0.038808	0.03528	3	0.225267
287	A	0.000268	0.000143	0.111131	0.060858	0	0.244599
288	G	0.000645	0.000602	0.037926	0.106721	405	0.413537
289	G	5.4e-05	4.3e-05	0.009702	0.027342	404	0.433469
290	A	0.00018	0.00015	0.02646	0.050274	403	0.411641
291	A	0.00017	0.000192	-0.019404	0.05292	402	0.298718
292	G	0.001421	7.4e-05	1.18805	0.102312	401	0.3016
293	G	0.001376	6.3e-05	1.15806	0.100548	400	0.199826
294	A	0.000895	5.6e-05	0.739994	0.08379	0	0.216794
295	G	0.000919	0.00021	0.625335	0.093492	321	0.393883
296	G	0.000148	0.000179	-0.027342	0.05292	320	0.496181
297	G	6.2e-05	7.4e-05	-0.010584	0.034398	319	0.541599
298	G	0.000213	8.9e-05	0.109367	0.051156	318	0.481087
299	C	0.000191	0.000264	-0.064386	0.064386	317	0.292081
300	G	0.000506	0.000369	0.120833	0.087318	0	0.272256
301	U	0.001053	4.7e-05	0.887288	0.09261	0	0.380955
302	C	0.000112	9.6e-05	0.014112	0.042336	316	0.556248
303	U	0.002481	0.002684	-0.178163	0.208151	315	0.588089
304	U	0.000167	7.4e-05	0.082026	0.044982	314	0.583997
305	U	5.1e-05	2.4e-05	0.023814	0.025578	0	0.410323
306	A	0.090351	0.036923	47.1233	1.02047	0	0.0674672
307	U	0.005166	0.002556	2.30113	0.249605	0	0.0364987
308	U	0.001436	7.1e-05	1.20392	0.108485	0	0.136393
309	U	0.000119	7.1e-05	0.042336	0.03969	0	0.148959
310	U	0.000637	0.000121	0.45511	0.078498	0	0.140982
311	U	0.002901	0.001132	1.56113	0.182573	0	0.0717048
312	U	0.004233	0.001744	2.19529	0.223145	0	0.0184821
313	U	0.001505	8.4e-05	1.25332	0.104957	0	0.102023
314	A	0.002388	0.001285	0.973723	0.166697	304	0.181266
315	A	0.001194	0.000734	0.404836	0.120833	303	0.339584
316	G	0.001831	0.000956	0.771746	0.146411	302	0.339479
317	G	0.000136	3e-05	0.093492	0.033516	299	0.397079
318	C	0.000747	4e-05	0.622689	0.072324	298	0.395747
319	C	0.000634	5.9e-05	0.506266	0.067032	297	0.39539
320	C	0.000106	0.000117	-0.009702	0.03969	296	0.395305
321	C	0.001936	0.000173	1.55584	0.115541	295	0.395381
322	A	4e-05	2.8e-05	0.009702	0.021168	0	0.21505
323	A	7.2e-05	4.8e-05	0.021168	0.028224	0	0.207878
324	A	6.5e-05	7.7e-05	-0.010584	0.031752	0	0.0682708
325	G	0.000133	3.4e-05	0.087318	0.036162	0	0.205067
326	A	0.00271	0.001524	1.04605	0.185219	0	0.179853
327	G	0.001084	2.3e-05	0.93668	0.093492	344	0.279656
328	U	0.000638	0.000219	0.369556	0.080262	343	0.391957
329	C	5.3e-05	0.00058	-0.46393	0.07056	342	0.310097
330	U	0.001379	0.000747	0.557421	0.124361	341	0.409074
331	G	4.3e-05	5.2e-05	-0.007056	0.02646	0	0.273493
332	A	6e-05	7.2e-05	-0.010584	0.03087	0	0
333	U	9.5e-05	0.000104	-0.007938	0.038808	340	0.190467
334	G	0.000511	0	0.4507	0.064386	339	0.200027
335	U	0.003849	0.00043	3.01554	0.190511	0	0.0107736
336	U	0.002279	0.000136	1.88923	0.138473	0	0.036094
337	U	0.00122	0.001337	-0.104076	0.135827	0	0.0353785
338	A	4.2e-05	3.1e-05	0.009702	0.022932	0	0
339	C	7.8e-05	2.1e-05	0.050274	0.02646	334	0.178362
340	A	7.9e-05	0.000116	-0.033516	0.038808	333	0.159477
341	A	0.000261	0.000179	0.072324	0.056448	330	0.16616
342	G	1.8e-05	5.4e-05	-0.031752	0.023814	329	0.189205
343	A	7e-05	5.3e-05	0.014994	0.029988	328	0.189978
344	C	0.002096	5.5e-05	1.80015	0.123479	327	0.167504
345	C	0.000454	4.3e-05	0.3625	0.059094	352	0.3179
346	A	0.000192	0.000224	-0.028224	0.05733	351	0.31408
347	G	0.000464	5.5e-05	0.360736	0.060858	0	0.156271
348	A	0.000362	0.000876	-0.453346	0.099666	0	0.157442
349	A	3.7e-05	5.7e-05	-0.01764	0.027342	0	0
350	A	0.001107	0.000148	0.845834	0.100548	0	0
351	U	0.002024	0.000738	1.13425	0.158759	346	0.299741
352	G	0.002222	0.001668	0.488626	0.187865	345	0.366531
353	C	0.000706	0.000446	0.228437	0.098784	0	0.285062
354	C	0.000313	0.000118	0.171989	0.055566	0	0.246115
355	A	0.000303	0.000256	0.041454	0.064386	0	0.264751
356	C	0.000183	0.00014	0.037926	0.049392	399	0.361772
357	G	3.5e-05	9.7e-05	-0.054684	0.032634	398	0.397376
358	G	0.002667	9.6e-05	2.26761	0.137591	0	0.223859
359	C	0.000194	0.000217	-0.020286	0.056448	397	0.238055
360	C	0.000365	0.00011	0.224909	0.059094	396	0.221012
361	G	0.000855	0.000121	0.647385	0.08379	395	0.184251
362	C	0.000229	0.000163	0.058212	0.054684	0	0.210981
363	G	0.000208	0.000512	-0.269009	0.07497	394	0.378624
364	U	0.000846	6.3e-05	0.690603	0.078498	393	0.404496
365	C	6.8e-05	4.2e-05	0.022932	0.028224	392	0.215014
366	C	0.000515	6.3e-05	0.398662	0.062622	391	0.255014
367	U	0.000164	4.3e-05	0.107603	0.037926	390	0.310289
368	G	0.001265	0.000108	1.02047	0.09702	0	0.214218
369	G	0.000525	0.000228	0.261953	0.074088	0	0.185097
370	C	0.000158	5.7e-05	0.0882	0.040572	383	0.367148
371	A	7.3e-05	0.000102	-0.024696	0.037926	382	0.351523
372	G	0.000121	6.9e-05	0.045864	0.038808	381	0.343984
373	A	8.9e-05	6.6e-05	0.020286	0.034398	0	0.26893
374	G	8.7e-05	7.9e-05	0.007056	0.038808	0	0.283574
375	A	0.00219	0.000529	1.46588	0.152585	0	0
376	A	5.4e-05	7.9e-05	-0.021168	0.03528	0	0
377	A	0.000118	0.00037	-0.222263	0.063504	0	0.159751
378	A	0.002039	0.002511	-0.416302	0.190511	0	0.159754
379	G	0.000308	0.000202	0.093492	0.062622	0	0.321912
380	G	0.001166	8.8e-05	0.950791	0.093492	0	0.322042
381	C	4.5e-05	5.6e-05	-0.009702	0.028224	372	0.457825
382	U	0.001264	0.000282	0.86612	0.104957	371	0.335645
383	G	6.1e-05	9.7e-05	-0.031752	0.03528	370	0.392171
384	A	0.000133	7.7e-05	0.049392	0.03969	0	0.108877
385	A	0.000125	7.7e-05	0.042336	0.038808	0	0
386	A	6.9e-05	7.6e-05	-0.005292	0.033516	0	0.121435
387	U	2.6e-05	7.5e-05	-0.043218	0.028224	0	0.326999
388	G	4.3e-05	0.000693	-0.573297	0.076734	0	0.352108
389	G	0.000533	2.1e-05	0.451582	0.060858	0	0.286896
390	A	0.000761	0.000414	0.306053	0.093492	367	0.276354
391	G	0.000597	0.000169	0.377494	0.07497	366	0.287432
392	G	7.2e-05	6.8e-05	0.003528	0.033516	365	0.28732
393	A	0.001541	7.7e-05	1.29124	0.105839	364	0.148164
394	C	0.000574	6.4e-05	0.449818	0.067032	363	0.343305
395	C	9.5e-05	0.000114	-0.016758	0.03969	361	0.343021
396	G	0.000643	8.3e-05	0.493918	0.07056	360	0.391793
397	G	0.000854	9.1e-05	0.672963	0.07938	359	0.224965
398	C	0.000497	0.000121	0.33163	0.065268	357	0.495586
399	G	5.9e-05	2e-05	0.034398	0.022932	356	0.442307
400	C	8.4e-05	2e-05	0.056448	0.02646	293	0.427171
401	C	0.001038	0.000816	0.195803	0.115541	292	0.407037
402	U	0.000149	0.000109	0.03528	0.042336	291	0.3605
403	U	0.000782	0.0001	0.601521	0.076734	290	0.355727
404	C	0.000656	0.000432	0.197567	0.078498	289	0.208275
405	C	0.000983	1.6e-05	0.85289	0.073206	288	0.23414
406	U	0.00479	2.4e-05	4.20359	0.158759	0	0.0797946
407	U	0.001903	6.3e-05	1.62287	0.10143	0	0.0113097
408	A	7.3e-05	4.7e-05	0.02205	0.025578	0	0
409	U	0.002461	1.6e-05	2.15648	0.112895	0	0
410	A	5.3e-05	8.8e-05	-0.029988	0.028224	0	0
411	A	3.8e-05	6.9e-05	-0.027342	0.024696	0	0.00470915
412	G	0.001978	1.9e-05	1.72871	0.110249	0	0.109652
413	U	0.001757	3.8e-05	1.51703	0.104957	0	0.0344571
414	A	4.1e-05	5e-05	-0.007938	0.025578	0	0.0157524
415	U	0.003267	0.000127	2.76947	0.146411	0	0.038061
416	G	0.000895	8.8e-05	0.711771	0.07938	440	0.434105
417	C	0.000145	0.000193	-0.042336	0.04851	439	0.459451
418	A	0.000668	0.000581	0.076734	0.091728	438	0.299797
419	C	4.2e-05	3e-05	0.010584	0.022932	437	0.285075
420	A	0.001268	0.000352	0.807908	0.111131	0	0.0844078
421	U	0.001755	8.1e-05	1.47734	0.117305	0	0.206157
422	U	0.000298	1.2e-05	0.252251	0.04851	0	0.267206
423	G	0.000749	5.1e-05	0.615633	0.073206	0	0.41118
424	G	0.002641	0.001819	0.724119	0.179927	0	0.456987
425	C	0.000113	0.000103	0.00882	0.03969	0	0.393838
426	G	0.000524	7.2e-05	0.39778	0.064386	0	0.246855
427	A	0.001098	0.000163	0.825548	0.09261	0	0.141769
428	G	0.000528	3.5e-05	0.434824	0.06615	0	0.138848
429	A	0.000728	6.8e-05	0.581235	0.078498	0	0.0122014
430	G	0.000717	1.2e-05	0.621807	0.076734	0	0.0121865
431	A	0.001029	0.00023	0.703833	0.097902	0	0.00477737
432	A	0.000112	3.3e-05	0.07056	0.032634	0	0
433	U	0.002005	6.6e-05	1.71019	0.113777	0	0.0486428
434	U	0.001388	6.7e-05	1.16512	0.096138	0	0.258505
435	A	0.000141	0.000197	-0.049392	0.052038	0	0.283522
436	A	7.5e-05	0.000185	-0.09702	0.045864	0	0.280492
437	G	0.000905	4.4e-05	0.759398	0.08379	419	0.252341
438	U	0.001131	5.9e-05	0.945499	0.0882	418	0.434087
439	G	0.000451	8.8e-05	0.320164	0.059976	417	0.442085
440	C	0.001102	0.000417	0.604167	0.100548	416	0.381581
441	U	0.000782	0.000104	0.598875	0.07497	0	0.406498
442	G	0.000783	8.5e-05	0.615633	0.074088	510	0.421826
443	C	5.7e-05	4.8e-05	0.007938	0.02646	509	0.26526
444	A	8.2e-05	4.8e-05	0.029988	0.029988	0	0
445	A	7.2e-05	3.7e-05	0.03087	0.02646	0	0
446	C	0.000883	3.7e-05	0.746168	0.075852	0	0
447	C	0.001546	2.7e-05	1.33975	0.097902	0	0.0496907
448	U	0.000256	0.000208	0.042336	0.054684	0	0.0169301
449	A	7e-05	7.3e-05	-0.002646	0.03087	0	0.00830681
450	A	0.000482	0.001221	-0.651795	0.119069	0	0
451	A	0.000194	6.7e-05	0.112013	0.044982	501	0.156173
452	C	2.9e-05	4.4e-05	-0.01323	0.024696	500	0.176653
453	C	5e-05	9.8e-05	-0.042336	0.032634	499	0.33456
454	A	6.7e-05	5.9e-05	0.007056	0.029988	498	0.349066
455	G	0.000658	9.8e-05	0.493918	0.07056	497	0.422952
456	C	0.000962	1.9e-05	0.831722	0.077616	0	0.246548
457	A	0.00032	5.6e-05	0.232847	0.049392	0	0.172258
458	A	0.002705	0.000159	2.24556	0.133181	0	0
459	U	0.001063	0.000485	0.509794	0.099666	0	0.151269
460	U	0.001487	6.7e-05	1.25243	0.098784	0	0.264212
461	A	0.000104	0.000133	-0.025578	0.040572	0	0.241786
462	C	0.000486	4.7e-05	0.386314	0.058212	0	0.173817
463	A	7.5e-05	6.2e-05	0.011466	0.029988	0	0.100329
464	C	5.4e-05	5.5e-05	-0.000882	0.02646	0	0.160854
465	C	0.001141	8.3e-05	0.933152	0.087318	477	0.247356
466	C	9.7e-05	8.6e-05	0.009702	0.03528	476	0.300921
467	A	8.3e-05	0.000108	-0.02205	0.037044	475	0.292512
468	A	0.000156	5.9e-05	0.086436	0.037926	474	0.232509
469	G	0.000748	1.9e-05	0.642093	0.069678	0	0.139783
470	C	4.8e-05	2.8e-05	0.01764	0.022932	0	0.369075
471	U	0.000562	3.8e-05	0.462166	0.06174	0	0.378584
472	C	0.000152	0.000143	0.00882	0.044982	0	0.35595
473	G	0.00122	0.000127	0.964903	0.093492	0	0.0577281
474	U	0.002029	8.7e-05	1.71284	0.116423	468	0.320364
475	U	0.00042	5.7e-05	0.320164	0.055566	467	0.332798
476	G	0.001165	0.000103	0.937562	0.089082	466	0.346036
477	G	0.000536	0.000159	0.333394	0.067032	465	0.389432
478	G	8.6e-05	3.7e-05	0.043218	0.028224	487	0.422337
479	G	0.000192	0.000144	0.041454	0.046746	486	0.42601
480	C	0.000178	0.0002	-0.020286	0.050274	485	0.425548
481	C	8.5e-05	4.6e-05	0.034398	0.029106	0	0.22593
482	U	0.00089	8.2e-05	0.712653	0.076734	0	0.170833
483	A	0.000409	0.000173	0.208151	0.060858	0	0.0345554
484	A	0.000595	0.000107	0.430414	0.062622	0	0
485	G	3.5e-05	2.5e-05	0.009702	0.018522	480	0.337598
486	C	0.000228	0.00019	0.033516	0.050274	479	0.337307
487	C	3e-05	4.4e-05	-0.012348	0.02205	478	0.339252
488	A	0.001004	0.000226	0.686193	0.085554	0	0.146985
489	G	4.3e-05	5.9e-05	-0.014112	0.024696	496	0.484988
490	U	0.000726	1.7e-05	0.625335	0.064386	495	0.318303
491	A	0.000882	0.00011	0.680019	0.07497	0	0.102292
492	C	0.000635	6e-05	0.507148	0.067032	0	0
493	C	0.002072	0.000258	1.59994	0.123479	0	0
494	G	0.000653	7.1e-05	0.513322	0.069678	0	0
495	A	7.4e-05	6e-05	0.012348	0.03087	490	0.150919
496	C	2.5e-05	3e-05	-0.00441	0.020286	489	0.194862
497	C	9.4e-05	8.3e-05	0.009702	0.036162	455	0.352395
498	U	0.000859	0.000507	0.310463	0.099666	454	0.339834
499	G	0.000443	0.000322	0.105839	0.074088	453	0.339807
500	G	4.3e-05	3.1e-05	0.009702	0.022932	452	0.339807
501	U	0.000614	4.2e-05	0.504502	0.06615	451	0.340346
502	A	4.2e-05	5.2e-05	-0.007938	0.02646	0	0
503	G	0.007221	3.2e-05	6.33979	0.224909	0	0.0630907
504	A	0.00021	0.000661	-0.39778	0.084672	0	0.0997304
505	A	6.4e-05	6.6e-05	-0.001764	0.031752	0	0.0993729
506	A	0.000116	4.3e-05	0.064386	0.034398	0	0.204913
507	A	9.5e-05	0.000102	-0.007056	0.03969	0	0.187383
508	A	0.001023	0.000538	0.427768	0.111131	0	0.264868
509	G	2.9e-05	3.5e-05	-0.005292	0.022932	443	0.589946
510	C	0.00027	8.9e-05	0.159641	0.052038	442	0.485425
511	A	0.000238	0.000102	0.119951	0.052038	0	0.198736
512	A	0.000186	0.000313	-0.112013	0.065268	0	0
513	C	0.001418	0.000129	1.13689	0.110249	0	0.245485
514	C	2e-05	9.4e-05	-0.065268	0.031752	0	0.272398
515	A	2.9e-05	5.8e-05	-0.025578	0.027342	1055	0.404836
516	C	4.9e-05	5.8e-05	-0.007938	0.029988	1054	0.407036
517	G	5.8e-05	2.3e-05	0.03087	0.025578	1053	0.351071
518	A	0.000119	5.1e-05	0.060858	0.038808	0	0.0385835
519	A	7.7e-05	0.000102	-0.022932	0.040572	0	0.156853
520	G	0.000902	3.6e-05	0.763808	0.086436	1050	0.389945
521	C	0.000452	4.3e-05	0.360736	0.059094	1049	0.312826
522	U	0.001376	0.000241	1.00107	0.109367	1048	0.27078
523	A	6.4e-05	6.5e-05	-0.000882	0.031752	1047	0.176237
524	G	0.001565	0.000644	0.812318	0.130535	0	0
525	A	0.001824	4.3e-05	1.56995	0.115541	0	0
526	G	0.000786	7.5e-05	0.627099	0.084672	0	0.0241981
527	A	0.001515	0.000108	1.24097	0.112895	0	0.0916672
528	G	0.000349	0.000261	0.077616	0.078498	0	0.136553
529	A	0.000299	0.000183	0.102312	0.068796	0	0.359666
530	G	0.000163	4.5e-05	0.104076	0.045864	0	0.387148
531	A	0.000331	0.0002	0.115541	0.07497	1038	0.35243
532	G	0.00174	0.000106	1.44118	0.134945	1037	0.34479
533	C	0.000872	0.000487	0.339568	0.114659	1035	0.317247
534	C	0.000747	0.000976	-0.201977	0.126125	1034	0.317499
535	A	0.000329	0.000128	0.177281	0.063504	1033	0.254614
536	G	0.001073	0.000165	0.801734	0.102312	1032	0.31712
537	A	0.00219	0.000263	1.69961	0.142001	1031	0.124338
538	G	0.002572	0.000258	2.04094	0.150821	1030	0.118438
539	G	0	0.000755	-0.665907	0.086436	1029	0.344455
540	A	0.000145	0.000127	0.015876	0.049392	1028	0.345169
541	G	0.000301	0.000242	0.052038	0.069678	1027	0.42573
542	G	0.000446	6.4e-05	0.337804	0.065268	0	0.185445
543	G	0.003263	7.4e-05	2.8118	0.162287	0	0.060546
544	A	9.3e-05	0.000126	-0.029106	0.0441	0	0.0563404
545	A	0.001432	0.000101	1.17394	0.112013	0	0.0870227
546	G	0.000938	7.9e-05	0.757634	0.093492	0	0
547	A	4.5e-05	0.000687	-0.566241	0.087318	0	0.111848
548	G	0.00038	9.7e-05	0.250487	0.072324	0	0.0728117
549	A	9.4e-05	9.5e-05	0	0.050274	1016	0.109262
550	G	0.000904	0.000113	0.697659	0.112013	1015	0.113144
551	C	0.000199	6.6e-05	0.117305	0.053802	1014	0.167558
552	G	0.001909	0.000179	1.52585	0.141119	1013	0.176963
553	C	7.1e-05	8.9e-05	-0.014994	0.040572	1012	0.180931
554	C	8.8e-05	0.000121	-0.029106	0.044982	1011	0.132026
555	A	0.000219	9.4e-05	0.110249	0.05292	0	0.0384881
556	G	0.001027	1.4e-05	0.894344	0.095256	0	0.0193018
557	A	0.000123	2.7e-05	0.084672	0.037044	0	0
558	C	0.001316	2.8e-05	1.13601	0.109367	0	0
559	G	0.001985	2.7e-05	1.72695	0.130535	0	0.0940524
560	A	0.000142	0.000107	0.03087	0.04851	0	0.0406569
561	A	0.000272	0.000206	0.059094	0.065268	0	0.262064
562	G	0.000174	0.000113	0.053802	0.050274	575	0.444743
563	G	1e-05	8.8e-05	-0.068796	0.03087	574	0.444737
564	U	0.00097	0.00144	-0.413656	0.146411	573	0.450437
565	G	0.00032	4.9e-05	0.239021	0.054684	0	0.29047
566	A	0.000145	9.4e-05	0.0441	0.047628	0	0.211859
567	A	0.000869	0.000106	0.672963	0.09261	0	0
568	A	0.000281	0.000183	0.086436	0.065268	0	0
569	G	5.6e-05	0.000114	-0.052038	0.037926	0	0.140479
570	C	0.00015	0.000139	0.009702	0.04851	0	0.140456
571	G	8.5e-05	7e-05	0.01323	0.03528	0	0.140872
572	A	9.1e-05	8.7e-05	0.003528	0.03969	0	0
573	A	0.000475	0.000125	0.309581	0.07056	564	0.15957
574	C	3e-05	5e-05	-0.016758	0.02646	563	0.164149
575	C	0.000228	0.000258	-0.027342	0.063504	562	0.16415
576	A	6.5e-05	9.2e-05	-0.023814	0.036162	0	0
577	C	0.000673	1.2e-05	0.583881	0.071442	0	0.140872
578	G	0.000382	7.1e-05	0.274301	0.059094	589	0.298482
579	C	0.000209	2.5e-05	0.162287	0.043218	588	0.298488
580	A	0.001038	0.000107	0.820256	0.093492	587	0.153591
581	G	0.001275	6.9e-05	1.06369	0.098784	0	0.159771
582	A	7.1e-05	6.7e-05	0.003528	0.032634	0	0.184866
583	G	0.000621	4.7e-05	0.505384	0.071442	0	0.189584
584	A	0.000103	7.7e-05	0.022932	0.03969	0	0.159684
585	A	0.000115	0.000156	-0.037044	0.050274	0	0.159159
586	A	4e-05	8.8e-05	-0.042336	0.034398	0	0.0256408
587	U	0.001602	5.1e-05	1.36797	0.113777	580	0.153591
588	G	0.000952	5.1e-05	0.79556	0.089082	579	0.214331
589	C	0.000476	0.000235	0.211679	0.078498	578	0.21651
590	A	0.000642	0.000554	0.077616	0.103194	0	0.0929135
591	G	9.2e-05	0.000104	-0.010584	0.042336	893	0.271737
592	G	4e-05	1.3e-05	0.023814	0.021168	892	0.213996
593	C	6e-05	1.3e-05	0.041454	0.024696	891	0.192167
594	A	7.1e-05	3.8e-05	0.028224	0.03087	890	0.152558
595	A	9e-05	3.8e-05	0.045864	0.032634	889	0.159823
596	G	0.000901	0.000101	0.705597	0.089082	888	0.197239
597	G	3.9e-05	0.000112	-0.064386	0.037044	887	0.191041
598	G	0.077836	0.135249	nan	nan	886	0.197556
599	A	0.000724	0.000115	0.537135	0.082026	885	0.254342
600	G	8e-05	7.7e-05	0.001764	0.037044	884	0.429833
601	C	0.00148	0.000108	1.21098	0.113777	883	0.433065
602	A	0.000463	0.000224	0.210797	0.076734	0	0.128342
603	A	0.0014	0.000146	1.10691	0.112013	0	0.129503
604	G	8e-05	4e-05	0.036162	0.031752	0	0.158853
605	G	0.001533	4.1e-05	1.31594	0.112013	0	0.158415
606	C	0.000969	8.2e-05	0.78233	0.09261	0	0.117553
607	G	0.001963	0.000384	1.39355	0.141119	0	0.0541103
608	G	0.000592	0.000122	0.414538	0.077616	0	0.285613
609	C	8.2e-05	6.8e-05	0.012348	0.037044	0	0.284953
610	A	3e-05	2.7e-05	0.002646	0.022932	0	0
611	G	0.002343	2.8e-05	2.04094	0.140237	0	0.187863
612	U	0.002175	0.000685	1.31417	0.160523	0	0.053017
613	U	0.002437	7.1e-05	2.0868	0.145529	0	0.17145
614	C	0.000122	5.5e-05	0.059976	0.03969	882	0.048022
615	C	5.1e-05	0.000109	-0.051156	0.03969	881	0.0480234
616	C	0.000585	0.000297	0.253133	0.0882	880	0.0480005
617	G	0.000215	6.9e-05	0.128771	0.049392	879	0.0190694
618	G	0.000515	0.000149	0.32281	0.07497	878	0.09993
619	A	7.2e-05	0.000111	-0.034398	0.042336	0	0
620	A	2.1e-05	5.6e-05	-0.03087	0.028224	0	0
621	C	0.000318	4.3e-05	0.242549	0.055566	0	0.00375156
622	A	8.4e-05	0	0.074088	0.02646	0	0.00373742
623	A	0.002625	0.001344	1.13072	0.201977	0	0
624	A	0.000103	6.2e-05	0.036162	0.040572	0	0
625	C	0.000822	6.2e-05	0.670317	0.089964	0	0.00752634
626	G	0.002459	1.4e-05	2.15648	0.141119	0	0.173586
627	U	0.000113	0.000992	-0.775274	0.108485	877	0.0414039
628	G	0.000572	7e-05	0.443644	0.073206	876	0.0403826
629	G	0.000213	0.000235	-0.020286	0.065268	875	0.0391985
630	C	0.000707	9.8e-05	0.537135	0.082026	874	0.0254389
631	A	0.000625	4.2e-05	0.514204	0.074088	0	0
632	G	6.3e-05	5.8e-05	0.00441	0.034398	870	0.021554
633	A	5.3e-05	0.000102	-0.0441	0.03969	869	0.0214119
634	G	0.000143	0.000127	0.014112	0.050274	868	0.0242909
635	G	0.000784	8.6e-05	0.616515	0.085554	867	0.0636401
636	G	0.001486	0.000627	0.757634	0.137591	866	0.251206
637	C	0.000218	0.000129	0.078498	0.056448	864	0.14269
638	A	7.2e-05	5.7e-05	0.01323	0.03528	0	0.00687728
639	A	0.000237	0.000128	0.096138	0.05733	0	0
640	G	0.000876	1.5e-05	0.759398	0.085554	0	0
641	A	0.000287	0.000118	0.149057	0.060858	0	0.0504211
642	C	0.000288	0.000165	0.107603	0.068796	0	0.184339
643	G	0.000132	0.00011	0.019404	0.049392	862	0.544906
644	G	8.8e-05	0.000126	-0.033516	0.04851	861	0.531509
645	G	0.000143	0.000408	-0.233729	0.078498	860	0.516132
646	C	0.000967	6.2e-05	0.798206	0.094374	859	0.43448
647	A	0.000714	6.1e-05	0.575943	0.081144	0	0
648	C	0	2.9e-05	-0.025578	0.018522	660	0.0242771
649	U	8e-05	5.8e-05	0.019404	0.036162	659	0.0240097
650	C	0.001059	4.4e-05	0.895226	0.093492	658	0.0463857
651	A	0.00015	0.000131	0.016758	0.051156	0	0.0492438
652	C	0.000494	0.000147	0.305171	0.07497	0	0.0287943
653	A	0.000711	0.0001	0.538899	0.080262	0	0.0301686
654	G	0.000414	0.000455	-0.036162	0.089964	0	0.0495347
655	A	0.000262	4.3e-05	0.193157	0.049392	0	0.049662
656	C	0.001513	0	1.33446	0.119951	0	0.0494391
657	A	0.001541	7.5e-05	1.29301	0.125243	0	0
658	G	0.001414	8e-05	1.17658	0.124361	650	0.019778
659	A	6.5e-05	0.000822	-0.667671	0.116423	649	0.019182
660	G	0.000111	3.9e-05	0.063504	0.040572	648	0.0194511
661	G	0.000714	3e-05	0.603285	0.106721	773	0.23345
662	U	0.001864	0.002005	-0.124361	0.287531	772	0.212416
663	U	0.000167	0.0001	0.059094	0.072324	771	0.211515
664	U	0.00336	4.2e-05	2.92646	0.186983	770	0.103555
665	A	1.3e-05	8.1e-05	-0.059976	0.037044	769	0.0830737
666	U	0.000103	8.1e-05	0.018522	0.04851	768	0.179931
667	G	0.000939	0.000208	0.645621	0.113777	767	0.18591
668	U	0.000626	5.1e-05	0.50803	0.09261	0	0.229806
669	A	0.007024	0.000105	6.10253	0.299879	0	0.0343575
670	U	0.001646	7.7e-05	1.38385	0.147293	0	0
671	U	0.002416	0.001163	1.10514	0.235493	0	0
672	U	0.003147	0.00043	2.39638	0.222263	0	0
673	U	0.000236	2.7e-05	0.184337	0.060858	0	0
674	U	0.000843	2.6e-05	0.720591	0.104957	0	0.0343575
675	A	0.024419	5.2e-05	21.4916	0.555657	0	0
676	U	0.000494	0.000526	-0.028224	0.134063	0	0.40614
677	U	6.9e-05	5.6e-05	0.011466	0.046746	0	0.412386
678	U	0.000697	0.000402	0.260189	0.141119	0	0.266002
679	U	0.002164	0.000354	1.59641	0.195803	0	0
680	U	0.000527	0	0.464812	0.086436	0	0
681	U	0.017348	0.004207	11.5912	0.551247	0	0
682	A	0.000367	2.6e-05	0.300761	0.071442	0	0.342389
683	A	6.8e-05	2.8e-05	0.03528	0.038808	0	0.466284
684	A	0.001824	0.000463	1.2004	0.183455	0	0.329753
685	A	3.4e-05	2.7e-05	0.005292	0.031752	0	0.161142
686	U	0.000984	2.5e-05	0.845834	0.112013	0	0
687	C	0.000708	5e-05	0.581235	0.09702	0	0.0252048
688	U	0.002037	7.3e-05	1.73224	0.158759	0	0
689	G	5.7e-05	2.3e-05	0.029988	0.032634	0	0
690	A	0.002221	2.5e-05	1.93686	0.163169	0	0
691	U	0.000405	5.8e-05	0.306053	0.082908	0	0.254082
692	U	0.00021	0.000231	-0.018522	0.089964	0	0.304013
693	U	0.001161	2.8e-05	1.00018	0.126125	766	0.458872
694	G	0.000789	0.001	-0.186983	0.164051	765	0.518331
695	G	0.000892	2.3e-05	0.766454	0.102312	764	0.526564
696	U	0.00133	6.9e-05	1.1122	0.127007	763	0.356665
697	G	0.000148	9.5e-05	0.046746	0.059094	762	0.333379
698	U	0.000906	0.000141	0.674727	0.113777	0	0.133818
699	U	0.001711	0.000164	1.36445	0.149939	715	0.282435
700	C	5.7e-05	9.1e-05	-0.029988	0.047628	714	0.49994
701	C	0.000433	2.3e-05	0.361618	0.072324	713	0.47027
702	A	0.001385	0	1.22156	0.124361	0	0.175627
703	U	0.001201	0.000206	0.877586	0.130535	0	0.0406444
704	G	0.002194	4.5e-05	1.89541	0.157877	0	0.0887365
705	A	0.000137	6.5e-05	0.063504	0.051156	0	0.0485158
706	G	0.021056	0.012194	7.81625	0.655323	0	0
707	G	0.019214	0.015961	2.86913	0.687075	0	0.0213025
708	A	0.001564	0.000284	1.12895	0.147293	0	0
709	A	4.1e-05	2.2e-05	0.01764	0.028224	0	0
710	A	0.000202	0.000135	0.058212	0.067914	0	0
711	A	0.001365	0.000405	0.846716	0.149939	0	0.0232349
712	G	0.000471	0.0002	0.239021	0.093492	0	0.332421
713	G	0.001264	8.7e-05	1.03811	0.122597	701	0.61532
714	G	0.000964	6.5e-05	0.792914	0.107603	700	0.426228
715	A	0.000752	0.000475	0.243431	0.127007	699	0.179818
716	A	0.000765	0.000418	0.306053	0.125243	0	0.0671349
717	A	0.00127	0.00052	0.661497	0.153467	0	0
718	A	9.7e-05	0.000101	-0.003528	0.056448	0	0.0241115
719	U	7.9e-05	0.000123	-0.038808	0.058212	0	0.205236
720	C	0.00041	2.4e-05	0.341332	0.072324	759	0.309467
721	U	0.000812	4.1e-05	0.679137	0.096138	758	0.243578
722	A	0.001272	0.00031	0.84848	0.135827	757	0.0931412
723	G	0.001054	0.000238	0.720591	0.124361	756	0.183863
724	G	4.2e-05	8.7e-05	-0.03969	0.0441	755	0.212104
725	G	0.000757	0.000109	0.571533	0.10143	754	0.21377
726	A	0.001154	0	1.01782	0.114659	0	0.0305648
727	A	0.000116	0.00011	0.005292	0.056448	0	0.00650602
728	C	0.00164	0.000838	0.707361	0.179927	751	0.0476902
729	G	0.000668	0.000269	0.351916	0.107603	750	0.042641
730	G	0.001063	0.00073	0.293705	0.146411	749	0.143973
731	G	0.000837	0.000189	0.571533	0.105839	748	0.159435
732	A	0.00014	0.00011	0.02646	0.054684	0	0.102459
733	G	0.001508	5.4e-05	1.28242	0.124361	0	0
734	U	0.002043	1.8e-05	1.78516	0.142001	0	0
735	A	0.000937	0.001091	-0.135827	0.156995	0	0
736	C	0.001188	7.5e-05	0.982543	0.114659	0	0
737	A	0.000854	0.000182	0.592701	0.104957	0	0
738	G	0.000882	9.7e-05	0.693249	0.104076	0	0
739	A	0.001188	0.000288	0.793796	0.129653	0	0
740	G	0.001561	8.9e-05	1.2983	0.143765	0	0
741	A	0.00142	0.001346	0.065268	0.204623	0	0
742	G	0.00105	0.000115	0.823784	0.127007	0	0
743	A	3.2e-05	2.1e-05	0.009702	0.027342	0	0
744	A	9.8e-05	4.4e-05	0.04851	0.044982	0	0
745	U	0.001628	7.6e-05	1.36886	0.136709	0	0
746	A	0.001051	0.000118	0.82202	0.116423	0	0
747	A	0.001405	7.4e-05	1.17394	0.126125	0	0
748	U	0.000964	1.8e-05	0.834368	0.10143	731	0.160418
749	C	0.000225	0.000105	0.105839	0.060858	730	0.144399
750	C	8.3e-05	0.00011	-0.023814	0.049392	729	0.143691
751	G	0.002609	0.000297	2.03917	0.180809	728	0.0476902
752	G	0.001109	0.001777	-0.589173	0.205505	0	0.114501
753	G	0.001021	0.000101	0.811436	0.118187	0	0.114559
754	U	0.000698	6e-05	0.562713	0.09702	725	0.206196
755	C	0.000162	8.7e-05	0.06615	0.053802	724	0.0921581
756	C	0.001465	5.2e-05	1.24538	0.126125	723	0.092232
757	U	0.000855	7.4e-05	0.687957	0.103194	722	0.115613
758	A	0.000101	9.3e-05	0.007056	0.050274	721	0.0896027
759	G	0.00172	5.5e-05	1.46764	0.142001	720	0.100132
760	C	4.1e-05	1.7e-05	0.020286	0.025578	0	0
761	U	0.003067	3.5e-05	2.67421	0.182573	0	0
762	C	0.001396	0.000105	1.13866	0.127889	697	0.186967
763	G	4.2e-05	5.3e-05	-0.009702	0.034398	696	0.3492
764	C	1.4e-05	0.000136	-0.107603	0.0441	695	0.612789
765	C	6.8e-05	8.5e-05	-0.014994	0.043218	694	0.549969
766	A	0.000854	0	0.753224	0.095256	693	0.287864
767	C	0	0.0001	-0.0882	0.036162	667	0.137154
768	A	7.6e-05	5.6e-05	0.01764	0.041454	666	0.123613
769	U	0.000106	0.000112	-0.005292	0.053802	665	0.150335
770	G	0.001038	5.6e-05	0.865238	0.114659	664	0.159139
771	A	0.000157	0.000117	0.03528	0.060858	663	0.126715
772	A	0.000689	0.000201	0.430414	0.109367	662	0.125992
773	C	0.002339	0.000118	1.95979	0.176399	661	0.141944
774	G	8.2e-05	6.7e-05	0.01323	0.042336	0	0.193336
775	C	0.000931	0.000299	0.556539	0.117305	0	0.323828
776	C	0.000931	3.3e-05	0.792032	0.10143	0	0.203178
777	C	0.000689	0.000103	0.51685	0.094374	0	0.312481
778	A	0.000138	5.1e-05	0.077616	0.046746	0	0.246099
779	G	0.000738	0.000103	0.560067	0.097902	0	0.247864
780	A	8.3e-05	0.0001	-0.014994	0.046746	0	0.161768
781	G	0.001545	1.9e-05	1.34681	0.137591	0	0.0597981
782	A	0.000186	0.000111	0.06615	0.06174	0	0.0192761
783	A	8e-05	0.000188	-0.096138	0.060858	0	0.0193118
784	C	0.000805	5.2e-05	0.664143	0.099666	0	0.037428
785	G	0.001337	0.000103	1.08838	0.128771	833	0.0566652
786	C	8.9e-05	7e-05	0.016758	0.044982	832	0.141732
787	U	0.001079	0.000619	0.405718	0.145529	831	0.141755
788	G	0.000177	0.000122	0.049392	0.060858	830	0.120257
789	G	0.013502	0.000104	11.8179	0.394252	0	0.0748419
790	A	0.001681	0.000331	1.19069	0.154349	0	0.0232036
791	A	0.000134	0.001225	-0.962257	0.134945	0	0
792	A	0.000362	1.8e-05	0.303407	0.067032	0	0
793	A	9.3e-05	7.2e-05	0.018522	0.045864	0	0
794	A	4.6e-05	1.8e-05	0.024696	0.028224	829	0.0359936
795	C	0.001225	0	1.08045	0.120833	828	0.00655189
796	C	6.1e-05	1.8e-05	0.037926	0.031752	827	0.00565871
797	U	0.000261	0.000161	0.0882	0.073206	826	0.00565883
798	G	7.6e-05	3.5e-05	0.036162	0.037044	825	0.00566191
799	A	7.5e-05	3.5e-05	0.03528	0.036162	824	0.0275697
800	G	0.000523	0.000504	0.016758	0.113777	823	0.0275222
801	C	0.000122	5.3e-05	0.060858	0.046746	822	0.125427
802	G	0.000263	0.000163	0.0882	0.074088	820	0.0270602
803	G	0.000884	0.000211	0.593583	0.114659	819	0.0301705
804	G	6e-05	1.7e-05	0.037044	0.03087	818	0.0303243
805	U	0.000455	0.000172	0.249605	0.086436	817	0.0303262
806	G	0.001722	5.1e-05	1.47382	0.142001	816	0.030446
807	C	0.001706	0.000992	0.629745	0.180809	815	0.0145484
808	C	0.001551	0.000223	1.17129	0.143765	0	0
809	G	0.000661	0.001158	-0.438352	0.151703	0	0.0247102
810	G	0.000981	0.000235	0.657969	0.119069	0	0.0247133
811	G	0.000875	3.4e-05	0.741758	0.10143	0	0.0247137
812	G	0.000115	8.4e-05	0.027342	0.04851	0	0.0247139
813	C	0.000573	8.6e-05	0.430414	0.087318	0	0.0247121
814	A	0.000278	0.000205	0.064386	0.076734	0	0.0228557
815	G	0.001115	3.4e-05	0.953437	0.113777	807	0.0379491
816	C	0.000522	0.000524	-0.000882	0.112895	806	0.0296205
817	A	0.000262	5.1e-05	0.186101	0.059976	805	0.0290579
818	C	7.5e-05	1.8e-05	0.051156	0.033516	804	0.0303514
819	C	0.000105	0.000105	0	0.051156	803	0.0304936
820	C	0.001373	0.00014	1.08838	0.133181	802	0.033129
821	G	0.00095	0.000173	0.685311	0.115541	0	0.0911008
822	G	0.000853	0.000394	0.404836	0.122597	801	0.0311663
823	C	0.000103	3.4e-05	0.060858	0.040572	800	0.0057331
824	U	0.002728	0.000258	2.17853	0.186101	799	0.00586064
825	C	0.000536	8.7e-05	0.396016	0.085554	798	0.0223458
826	G	0.000195	0.000228	-0.029106	0.073206	797	0.0303262
827	G	9.1e-05	8.7e-05	0.003528	0.047628	796	0.0303272
828	G	0.001793	0.000304	1.31329	0.161405	795	0.03122
829	U	6.3e-05	0	0.055566	0.028224	794	0.120223
830	C	6.3e-05	0.000127	-0.05733	0.050274	788	0.0476846
831	A	0.000637	0.000181	0.40219	0.10143	787	0.0473558
832	G	6.2e-05	3.6e-05	0.022932	0.03528	786	0.122294
833	C	0.000229	0.000124	0.09261	0.06615	785	0.12232
834	C	0.000771	5.5e-05	0.632391	0.10143	0	0.010839
835	A	0.000558	0.000333	0.198449	0.108485	0	0
836	C	6.5e-05	5.6e-05	0.007938	0.040572	0	0.0837661
837	U	0.00183	3.7e-05	1.58142	0.152585	0	0.0526179
838	G	0.000694	6.1e-05	0.558303	0.090846	851	0.374585
839	C	5.5e-05	0.000138	-0.072324	0.047628	850	0.363479
840	C	0.000624	6.1e-05	0.496564	0.086436	849	0.407375
841	C	0.000381	0.000217	0.144647	0.082026	848	0.422193
842	C	0.000176	0.000145	0.027342	0.06174	0	0.131067
843	A	9.9e-05	4.6e-05	0.046746	0.040572	0	0.00708436
844	C	0.000569	1.5e-05	0.487744	0.080262	0	0.0315255
845	A	0.000169	1.5e-05	0.134945	0.044982	0	0.0246394
846	C	5e-05	0.000132	-0.071442	0.051156	0	0.0327939
847	C	0.001021	0.000133	0.783212	0.124361	0	0.0978293
848	G	0.000186	0.000133	0.047628	0.06615	841	0.447673
849	G	0.000334	0.000316	0.015876	0.094374	840	0.444688
850	G	0.001967	5.5e-05	1.68638	0.161405	839	0.369925
851	C	0.000232	7.4e-05	0.139355	0.063504	838	0.309584
852	C	0.002646	0.001488	1.02135	0.236375	0	0.0103272
853	C	0.000113	0.000143	-0.027342	0.058212	0	0.149341
854	A	4.7e-05	3.4e-05	0.010584	0.031752	0	0.1391
855	C	0.000621	3.4e-05	0.517732	0.089082	0	0.139143
856	C	0.000818	0.000469	0.307817	0.127889	0	0.139143
857	A	8.1e-05	0.000787	-0.622689	0.109367	0	0.132722
858	A	0.000695	0.000492	0.179045	0.126125	0	0.122998
859	G	0.00011	5.1e-05	0.051156	0.044982	646	0.417518
860	C	0.000153	5e-05	0.090846	0.050274	645	0.322753
861	C	0.001066	3.4e-05	0.911102	0.114659	644	0.410047
862	C	0.000606	0.000205	0.352798	0.100548	643	0.486179
863	C	0.000851	8.6e-05	0.674727	0.107603	0	0.195812
864	G	0.000546	5.1e-05	0.435706	0.085554	637	0.326591
865	C	0.001088	0.000269	0.722355	0.128771	0	0.153393
866	C	0.000344	1.6e-05	0.289295	0.065268	636	0.1516
867	C	0.000348	0.000467	-0.104957	0.100548	635	0.0429876
868	C	0.000648	1.7e-05	0.556539	0.0882	634	0.0382646
869	U	0.000311	0.000262	0.043218	0.082908	633	0.0353826
870	C	0.000566	4.9e-05	0.45511	0.084672	632	0.0355458
871	G	0.001021	0.000574	0.394252	0.138473	0	0.0249473
872	C	0.000149	0.000165	-0.014112	0.06174	0	0.0249451
873	G	6e-05	3.3e-05	0.023814	0.033516	0	0
874	G	0.001881	0.001432	0.396016	0.201977	630	0.0360985
875	C	3e-05	5e-05	-0.01764	0.031752	629	0.0357363
876	C	4.6e-05	3.4e-05	0.010584	0.031752	628	0.0357326
877	A	9.1e-05	0.000185	-0.082908	0.059094	627	0.0118185
878	C	0.000698	0.000118	0.511558	0.098784	618	0.23596
879	C	0.00135	0.000295	0.930506	0.139355	617	0.0108906
880	G	0.000223	0.000165	0.051156	0.068796	616	0.0106397
881	G	0.000132	9.7e-05	0.03087	0.052038	615	0.0106405
882	G	1.5e-05	0.000129	-0.10143	0.042336	614	0.0107091
883	G	0.000729	0.000628	0.089082	0.127007	601	0.422857
884	C	0.00095	9.7e-05	0.752342	0.109367	600	0.34556
885	U	0.002326	8e-05	1.98096	0.164933	599	0.178572
886	U	7.9e-05	2.9e-05	0.0441	0.034398	598	0.0560706
887	C	6.7e-05	7.4e-05	-0.006174	0.03969	597	0.187041
888	C	4e-05	5.9e-05	-0.016758	0.033516	596	0.187058
889	U	0.001469	0.000102	1.20657	0.127007	595	0.185044
890	U	0.001128	7.2e-05	0.931388	0.111131	594	0.183264
891	G	0.000198	0.000132	0.058212	0.059094	593	0.220697
892	C	3.9e-05	1.5e-05	0.02205	0.023814	592	0.220962
893	U	8e-05	0.000105	-0.02205	0.044982	591	0.224152
894	C	5e-05	4.2e-05	0.007056	0.03087	0	0.227567
895	U	0.001415	0.000451	0.851126	0.138473	0	0.34948
896	U	0.001241	5.5e-05	1.04605	0.112013	0	0.201687
897	C	0.00057	1.4e-05	0.49039	0.074088	0	0.201872
898	U	0.001364	5.3e-05	1.1563	0.114659	0	0.217705
899	U	0.000832	2.6e-05	0.710889	0.089082	0	0.197258
900	A	5.8e-05	5.3e-05	0.005292	0.032634	0	0
901	U	0.00247	0.000743	1.52321	0.173753	0	0.208966
902	C	5e-05	7e-05	-0.01764	0.03528	0	0.20599
903	A	0.000748	0.000127	0.548601	0.093492	0	0.181276
904	U	0.000111	8.2e-05	0.025578	0.0441	923	0.354804
905	C	0.00072	2.7e-05	0.612105	0.08379	922	0.357781
906	U	0.00154	0.000103	1.26743	0.121715	921	0.326118
907	C	0.001359	3.8e-05	1.16423	0.112013	0	0.166506
908	C	1.2e-05	1.3e-05	-0.001764	0.015876	920	0.0237904
909	A	0.000331	0.00012	0.186101	0.065268	919	0.010075
910	U	0.000377	0.00029	0.076734	0.078498	918	0.0100146
911	C	2.4e-05	6.7e-05	-0.037926	0.03087	917	0.0100253
912	U	0.002234	0.000148	1.83984	0.149057	0	0
913	U	0.000141	6.7e-05	0.065268	0.044982	0	0
914	U	0.003062	3.7e-05	2.66804	0.159641	0	0
915	A	0.00066	7.2e-05	0.518614	0.077616	0	0
916	U	0.002046	2.4e-05	1.7834	0.129653	0	0
917	G	0.000356	0	0.31399	0.05292	911	0.0423716
918	A	6.3e-05	7.2e-05	-0.007938	0.034398	910	0.0423671
919	U	0.000891	1.2e-05	0.775274	0.086436	909	0.0424284
920	G	6.4e-05	4.8e-05	0.014112	0.031752	908	0.101885
921	A	9.6e-05	8.5e-05	0.009702	0.03969	906	0.188129
922	G	7.2e-05	7.1e-05	0.001764	0.03528	905	0.350618
923	G	2.1e-05	0.000943	-0.8132	0.095256	904	0.369429
924	C	0.000558	4.8e-05	0.449818	0.07056	935	0.198095
925	U	0.00114	0.000216	0.815846	0.105839	934	0.187736
926	U	0.000162	0.000151	0.009702	0.051156	933	0.184646
927	G	1e-05	6.1e-05	-0.0441	0.025578	932	0.185141
928	U	0.000754	7.3e-05	0.600639	0.082908	0	0.103481
929	U	0.001692	7.3e-05	1.42795	0.119951	0	0.0526221
930	A	0.001517	0.000763	0.665907	0.149057	0	0
931	A	7.2e-05	9.8e-05	-0.022932	0.041454	0	0
932	C	0.001033	2.8e-05	0.886406	0.099666	927	0.0532598
933	A	0.00024	0.000241	-0.001764	0.063504	926	0.0527407
934	A	0.001865	0.001621	0.215207	0.166697	925	0.0533471
935	G	0.000946	0.000101	0.746168	0.089964	924	0.0757246
936	A	0.000531	0.000124	0.358972	0.071442	0	0
937	C	0.00076	3.4e-05	0.641211	0.077616	948	0.17996
938	C	5.9e-05	8e-05	-0.019404	0.034398	947	0.17568
939	A	9.7e-05	8e-05	0.014994	0.037926	946	0.0653185
940	G	0.000586	0.000275	0.274301	0.082908	945	0.115198
941	A	9.8e-05	2.3e-05	0.06615	0.03087	0	0.0481261
942	G	0.000689	2.7e-05	0.584763	0.07938	0	0.0530857
943	A	5.6e-05	9.2e-05	-0.031752	0.037926	0	0.0527802
944	G	0.00142	2.8e-05	1.22774	0.115541	0	0.0398877
945	C	0.001191	6.2e-05	0.995773	0.10143	940	0.107981
946	U	0.001267	0.00016	0.976369	0.108485	939	0.0596525
947	G	0.000106	0.000101	0.00441	0.040572	938	0.0801473
948	G	0.000388	0.000177	0.186101	0.06615	937	0.0920532
949	C	5.7e-05	7.8e-05	-0.018522	0.032634	1008	0.265164
950	C	9.5e-05	0.000145	-0.043218	0.0441	1007	0.284684
951	A	0.000162	8.9e-05	0.064386	0.0441	1006	0.17206
952	A	0.000259	3.4e-05	0.198449	0.046746	0	0.154676
953	G	0.001707	3.4e-05	1.47558	0.114659	1005	0.174127
954	C	7.7e-05	4.5e-05	0.028224	0.03087	0	0.0815408
955	A	5.2e-05	4.9e-05	0.002646	0.029988	0	0.0228814
956	C	0.000157	9e-05	0.058212	0.044982	1002	0.227375
957	C	0.000733	6.9e-05	0.586527	0.07938	1001	0.280789
958	U	0.000846	0.000119	0.642093	0.084672	1000	0.204099
959	C	0.000218	3e-05	0.165815	0.041454	999	0.188249
960	U	0.000325	5.9e-05	0.234611	0.051156	998	0.187199
961	A	0.000213	0.000155	0.051156	0.052038	997	0.177636
962	U	0.000974	8.1e-05	0.788504	0.084672	996	0.208728
963	C	0.000337	4.1e-05	0.261071	0.051156	995	0.1248
964	U	0.001009	6e-05	0.837896	0.085554	0	0.143758
965	C	0.001806	0.000175	1.43853	0.118187	0	0.157453
966	A	0.000601	0.000268	0.293705	0.07938	0	0.148549
967	G	6.4e-05	4.2e-05	0.019404	0.028224	993	0.229983
968	C	6.4e-05	8.3e-05	-0.01764	0.033516	992	0.236356
969	C	0.000891	8.4e-05	0.711771	0.08379	991	0.228377
970	G	0.001688	0.000914	0.682665	0.139355	990	0.0794223
971	C	0.000406	2.1e-05	0.34045	0.054684	989	0.073754
972	G	0.000231	0.000142	0.078498	0.052038	987	0.0867125
973	C	2.7e-05	8.1e-05	-0.047628	0.028224	986	0.265904
974	C	6.2e-05	7e-05	-0.007056	0.03087	0	0.192429
975	C	0.00015	0.00012	0.02646	0.0441	984	0.247281
976	G	0.000494	0.000207	0.253133	0.07056	983	0.215261
977	C	0.000849	2e-05	0.731175	0.076734	981	0.37605
978	U	0.001518	6.8e-05	1.27889	0.103194	0	0.172442
979	C	7.1e-05	4e-05	0.027342	0.028224	0	0.190689
980	A	2.7e-05	8.1e-05	-0.047628	0.029106	0	0.124358
981	G	0.001766	7.8e-05	1.48881	0.112013	977	0.206696
982	C	0.000178	0.000153	0.02205	0.04851	0	0.211882
983	C	0.000903	7.7e-05	0.728529	0.081144	976	0.258863
984	G	0.000153	7.7e-05	0.067914	0.03969	975	0.281912
985	A	6.8e-05	7.7e-05	-0.007938	0.031752	0	0.159441
986	G	0.001125	2.9e-05	0.966667	0.087318	973	0.111255
987	C	0.000332	0.000115	0.191393	0.055566	972	0.155352
988	A	5.9e-05	9.6e-05	-0.031752	0.033516	0	0
989	G	0.000706	4e-05	0.588291	0.071442	971	0.073754
990	C	0.000235	0.000118	0.102312	0.050274	970	0.114624
991	G	0.001977	0.001526	0.396898	0.156995	969	0.114652
992	G	0.000598	1e-05	0.518614	0.063504	968	0.159041
993	U	0.000461	0.000885	-0.373084	0.098784	967	0.239076
994	C	0.000994	0.000401	0.523023	0.097902	0	0.125496
995	G	9.3e-05	6.7e-05	0.023814	0.033516	963	0.248572
996	G	0.000507	4.6e-05	0.407482	0.059976	962	0.24402
997	U	0.000561	0.000174	0.34045	0.069678	961	0.246973
998	G	0.000764	0.000841	-0.067914	0.104076	960	0.241277
999	G	0.0002	0.000212	-0.010584	0.052038	959	0.253999
1000	G	0.000409	0.000133	0.243431	0.059094	958	0.23796
1001	G	0.000234	0.000169	0.05733	0.051156	957	0.262975
1002	G	8.6e-05	6e-05	0.022932	0.029988	956	0.279536
1003	G	3.2e-05	2.6e-05	0.005292	0.019404	0	0.188779
1004	A	0.000911	0.000139	0.681783	0.082908	0	0
1005	C	6.1e-05	3e-05	0.027342	0.025578	953	0.201125
1006	U	0.000489	1.9e-05	0.414538	0.058212	951	0.430583
1007	G	0.000299	0.000128	0.150821	0.05292	950	0.335471
1008	G	9.1e-05	5.5e-05	0.032634	0.03087	949	0.384415
1009	G	0.001047	7.5e-05	0.858182	0.086436	0	0.244269
1010	A	0.000156	0.000115	0.036162	0.043218	0	0.143102
1011	G	3.5e-05	1.9e-05	0.014112	0.019404	554	0.20104
1012	G	0.000747	3.9e-05	0.624453	0.074088	553	0.19427
1013	C	0.000493	5.9e-05	0.382786	0.062622	552	0.154976
1014	G	0.00017	9.9e-05	0.063504	0.0441	551	0.171149
1015	C	0.000485	3.7e-05	0.394252	0.059094	550	0.0862691
1016	U	0.000948	4.7e-05	0.793796	0.082026	549	0.0941137
1017	A	0.000567	0.000102	0.410128	0.06615	0	0.00527284
1018	A	0.000136	4e-05	0.084672	0.036162	0	0
1019	U	0.003989	6e-05	3.46536	0.167579	0	0.0592417
1020	U	0.000936	3.9e-05	0.79115	0.082026	0	0.106066
1021	A	0.000817	5.8e-05	0.669435	0.076734	0	0
1022	A	0.001242	6.8e-05	1.03635	0.094374	0	0
1023	U	0.002184	2.9e-05	1.89982	0.122597	0	0.137645
1024	U	0.001802	3.7e-05	1.55672	0.108485	0	0.1387
1025	G	0.000187	3e-05	0.138473	0.038808	0	0.0824972
1026	A	0.000727	5.9e-05	0.588291	0.074088	0	0.103716
1027	U	0.001573	9e-05	1.30888	0.107603	541	0.159381
1028	U	0.000475	6.5e-05	0.360736	0.059976	540	0.348617
1029	C	5.3e-05	2.5e-05	0.024696	0.02205	539	0.386634
1030	C	0.000208	0.00011	0.086436	0.045864	538	0.456819
1031	U	7.5e-05	0.000157	-0.071442	0.040572	537	0.425587
1032	U	0.003011	0.001449	1.37679	0.175517	536	0.389273
1033	U	0.001002	4.4e-05	0.844952	0.081144	535	0.294165
1034	G	3.9e-05	0.000887	-0.747932	0.07938	534	0.39316
1035	G	3.1e-05	5.9e-05	-0.025578	0.023814	533	0.393205
1036	A	0.000835	0.000745	0.07938	0.099666	0	0.204582
1037	C	3.2e-05	3.6e-05	-0.003528	0.021168	532	0.378926
1038	U	0.001256	5.3e-05	1.06104	0.090846	531	0.389761
1039	G	0.001851	5.7e-05	1.58318	0.103194	0	0.00862664
1040	U	0.001445	7.3e-05	1.2101	0.09261	0	0.00810525
1041	A	0.000157	0.000104	0.046746	0.038808	0	0
1042	A	8.1e-05	4.1e-05	0.034398	0.029988	0	0
1043	A	0.000764	9.4e-05	0.591819	0.078498	0	0
1044	A	8.3e-05	2.2e-05	0.054684	0.028224	0	0
1045	U	0.001365	7.7e-05	1.13601	0.09261	0	0.0209289
1046	A	0.000567	3.5e-05	0.469222	0.059976	0	0
1047	U	0.000999	1.8e-05	0.86612	0.078498	523	0.335536
1048	G	7.7e-05	9e-06	0.059976	0.022932	522	0.508036
1049	G	0.000123	7.8e-05	0.03969	0.03528	521	0.508104
1050	C	0.000917	0.000373	0.479806	0.089964	520	0.316071
1051	G	0.001146	0.000762	0.338686	0.110249	0	0.322109
1052	G	3.1e-05	0.000122	-0.080262	0.031752	0	0.325009
1053	C	0.00022	0.00011	0.09702	0.044982	517	0.481298
1054	G	5e-05	4.5e-05	0.00441	0.025578	516	0.32798
1055	U	0.000678	7.3e-05	0.533607	0.07056	515	0.374206
1056	C	0.000856	0.000127	0.643857	0.080262	0	0.165018
1057	U	0.001736	3.3e-05	1.50204	0.100548	0	0.17164
1058	A	6.4e-05	5.7e-05	0.007056	0.02646	0	0.162569
1059	C	8.6e-05	2.4e-05	0.054684	0.025578	0	0.158817
1060	A	0.000165	0.000106	0.05292	0.03969	0	0.158929
1061	C	0.000865	0.000135	0.643857	0.076734	1153	0.319443
1062	G	0.001138	0.000205	0.822902	0.089964	1152	0.154645
1063	G	6.7e-05	9.3e-05	-0.022932	0.031752	1151	0.282385
1064	A	0.000121	8.6e-05	0.03087	0.036162	1150	0.278724
1065	A	0.000105	9.4e-05	0.009702	0.03528	1149	0.278987
1066	C	5.9e-05	5e-05	0.007056	0.025578	1148	0.342668
1067	C	9.4e-05	7.4e-05	0.01764	0.031752	1147	0.217424
1068	C	0.001858	0.000123	1.52938	0.105839	1146	0.206235
1069	A	6.4e-05	7.3e-05	-0.007938	0.029106	0	0.089041
1070	U	0.001301	6.5e-05	1.09015	0.087318	1107	0.243095
1071	G	8e-05	0.000141	-0.053802	0.037044	1106	0.39753
1072	G	7.3e-05	5.9e-05	0.01323	0.028224	0	0.192339
1073	A	0.000992	0.000109	0.778802	0.080262	1104	0.327943
1074	C	1.5e-05	2.5e-05	-0.009702	0.015876	1103	0.361961
1075	U	0.001061	8.4e-05	0.862592	0.081144	1102	0.364188
1076	C	0.000113	7.3e-05	0.03528	0.032634	1101	0.396429
1077	A	6.6e-05	6.7e-05	-0.001764	0.028224	1100	0.280318
1078	U	0.002013	7.7e-05	1.70754	0.110249	1099	0.186207
1079	A	2.2e-05	4.2e-05	-0.01764	0.020286	0	0
1080	A	0.001624	0.001069	0.489508	0.148175	0	0
1081	A	0.001587	0.000129	1.28595	0.115541	0	0.0405471
1082	C	3.9e-05	8.2e-05	-0.037926	0.032634	1095	0.30881
1083	A	5e-05	8e-06	0.037044	0.018522	1094	0.305986
1084	A	8.3e-05	5.6e-05	0.022932	0.028224	1093	0.159596
1085	U	0.001539	7.5e-05	1.29036	0.095256	1092	0.119793
1086	A	0.000883	0.000103	0.687075	0.075852	0	0.0350231
1087	U	0.003158	0.000629	2.23057	0.146411	0	0
1088	A	3.4e-05	4.8e-05	-0.012348	0.02205	0	0
1089	U	0.001083	0.000765	0.280475	0.100548	0	0.0824045
1090	C	0.000291	4.9e-05	0.214325	0.043218	0	0.101942
1091	U	0.000907	6.5e-05	0.74264	0.072324	0	0.327265
1092	G	0.001319	0.000325	0.876704	0.09702	1085	0.365373
1093	U	0.002754	0.001215	1.35827	0.152585	1084	0.490483
1094	U	0.000718	3.4e-05	0.603285	0.064386	1083	0.580712
1095	G	0.001057	0.000163	0.788504	0.08379	1082	0.610132
1096	G	5e-05	5.1e-05	-0.000882	0.024696	0	0.464392
1097	G	0.000827	5.1e-05	0.684429	0.07056	0	0.453194
1098	C	0.000836	0.000128	0.624453	0.074088	0	0.156594
1099	G	0.00028	4.4e-05	0.208151	0.043218	1078	0.161841
1100	U	0.001069	0.001012	0.050274	0.110249	1077	0.319784
1101	G	6.2e-05	3.9e-05	0.020286	0.027342	1076	0.315112
1102	A	0.000225	9.5e-05	0.113777	0.046746	1075	0.312588
1103	G	5.4e-05	7e-05	-0.014112	0.03087	1074	0.312602
1104	U	0.000727	6.7e-05	0.582999	0.06615	1073	0.154849
1105	G	0.001546	5e-05	1.31947	0.094374	0	0.0688329
1106	C	0.000811	6.5e-05	0.658851	0.068796	1071	0.232847
1107	A	0.00138	0.001006	0.329866	0.116423	1070	0.159047
1108	C	0.000195	3.3e-05	0.142001	0.03528	0	0.0111016
1109	U	0.000496	4.9e-05	0.394252	0.053802	1136	0.190842
1110	G	2.2e-05	1.8e-05	0.003528	0.015876	1135	0.260326
1111	U	0.000891	7.1e-05	0.723237	0.07497	1134	0.228555
1112	C	7.5e-05	3.6e-05	0.034398	0.02646	1133	0.159732
1113	U	0.000981	7.6e-05	0.798206	0.076734	1132	0.159029
1114	C	0.001083	0.000634	0.396016	0.099666	0	0.157395
1115	U	0.000249	7.3e-05	0.155231	0.042336	0	0.15738
1116	C	6.2e-05	9.2e-05	-0.02646	0.029988	0	0.188666
1117	A	6.4e-05	0.000103	-0.034398	0.032634	0	0.27726
1118	A	0.000698	0.000151	0.482452	0.073206	0	0.165567
1119	A	0.000604	0.000169	0.383668	0.069678	0	0.194511
1120	U	0.00204	0.001125	0.807026	0.144647	0	0
1121	A	3.7e-05	5.3e-05	-0.014112	0.023814	0	0
1122	A	0.00225	1.8e-05	1.96862	0.113777	0	0
1123	U	0.001401	0.000151	1.1025	0.095256	0	0.03483
1124	U	0.001445	4.6e-05	1.23391	0.094374	0	0.204851
1125	U	0.000785	8.3e-05	0.619161	0.072324	0	0.337089
1126	U	0.000829	8.8e-05	0.653559	0.073206	0	0.437447
1127	U	0.001801	0.000105	1.49587	0.104076	0	0.333521
1128	C	0.000268	0.000628	-0.317518	0.075852	0	0.32527
1129	C	0.000744	8.2e-05	0.582999	0.07056	0	0.319327
1130	A	6.9e-05	8.4e-05	-0.01323	0.031752	0	0.0580445
1131	U	0.000639	9.4e-05	0.480688	0.067032	0	0.216221
1132	A	5.9e-05	3.6e-05	0.020286	0.024696	1113	0.316661
1133	G	0.001404	0.000153	1.10338	0.09261	1112	0.470016
1134	G	9.7e-05	0.00016	-0.055566	0.03969	1111	0.485041
1135	C	2.8e-05	3.4e-05	-0.005292	0.019404	1110	0.373415
1136	A	8.4e-05	8.4e-05	0.000882	0.033516	1109	0.382315
1137	A	0.001301	0.000125	1.03723	0.098784	0	0.227095
1138	A	0.000797	0.002737	-1.71107	0.164933	0	0.108134
1139	U	0.000499	1.9e-05	0.423358	0.056448	0	0.181464
1140	G	0.0008	3.3e-05	0.675609	0.06615	0	0.211941
1141	U	0.000722	5.9e-05	0.584763	0.065268	0	0.237809
1142	C	0.000525	7.9e-05	0.39337	0.059094	0	0.225184
1143	A	0.000457	0.00041	0.041454	0.073206	0	0.169143
1144	G	0.000775	7.1e-05	0.620925	0.069678	0	0.156949
1145	A	0.000111	0.000793	-0.601521	0.076734	0	0.157883
1146	G	0.000612	0.00014	0.417184	0.06615	1068	0.159126
1147	G	0.000739	1.7e-05	0.636801	0.064386	1067	0.154707
1148	G	2.1e-05	9e-06	0.011466	0.01323	1066	0.154708
1149	U	0.002023	0.000217	1.59377	0.112895	1065	0.160305
1150	U	0.000565	0.000487	0.068796	0.080262	1064	0.318344
1151	C	0.000434	9.3e-05	0.299879	0.054684	1063	0.317411
1152	U	6.3e-05	7.6e-05	-0.012348	0.029106	1062	0.317346
1153	G	0.000839	5.1e-05	0.695895	0.069678	1061	0.316928
1154	G	0.000128	4.3e-05	0.074088	0.031752	0	0.158753
1155	A	0.005298	6.5e-05	4.61637	0.177281	0	0.0348714
1156	U	0.000118	6.8e-05	0.0441	0.03528	0	0.0204716
1157	U	0.001064	4.8e-05	0.896108	0.082026	0	0.0552157
1158	U	0.001262	1.8e-05	1.09632	0.085554	0	0.0282617
1159	U	0.0029	0.000872	1.78869	0.148175	1752	0.0158425
1160	U	0.000409	6.2e-05	0.306053	0.052038	1751	0.174081
1161	A	0.000173	9.3e-05	0.07056	0.041454	1750	0.163952
1162	G	0.000376	1e-05	0.32281	0.04851	1749	0.161911
1163	U	0.002581	0.000117	2.17324	0.128771	0	0.259652
1164	U	0.000522	7.3e-05	0.395134	0.059094	1746	0.310135
1165	G	7.2e-05	0.000106	-0.029988	0.033516	1745	0.310445
1166	C	0.000641	3.6e-05	0.533607	0.062622	1744	0.34883
1167	U	0.000331	3.5e-05	0.261071	0.045864	0	0.430233
1168	A	2.9e-05	3.6e-05	-0.006174	0.020286	0	0.320083
1169	A	0.000255	5.4e-05	0.177281	0.042336	0	0
1170	G	0.000618	5.4e-05	0.497446	0.062622	1179	0.319146
1171	G	0.000517	3.5e-05	0.425122	0.055566	1178	0.319131
1172	A	9.2e-05	9e-06	0.073206	0.023814	1177	0.319316
1173	A	0.000907	0.000385	0.460402	0.0882	0	0.157655
1174	A	0.000936	0.000355	0.511558	0.090846	0	0.179829
1175	G	0.000129	7.9e-05	0.0441	0.037926	0	0.17281
1176	A	0.000606	7.6e-05	0.467458	0.065268	0	0.03483
1177	U	6.8e-05	5.6e-05	0.011466	0.028224	1172	0.479919
1178	C	0.000103	6.3e-05	0.03528	0.032634	1171	0.485283
1179	C	0.000112	0.00012	-0.006174	0.038808	1170	0.485317
1180	A	0.000141	2.9e-05	0.098784	0.032634	0	0.160042
1181	A	7.2e-05	7.9e-05	-0.006174	0.032634	0	0.140845
1182	A	0.000813	4.1e-05	0.680901	0.074088	0	0.0493601
1183	U	0.000549	2e-05	0.466576	0.060858	1205	0.20976
1184	G	0.000326	0.000107	0.193157	0.055566	1204	0.250109
1185	G	0.001041	7.4e-05	0.85289	0.086436	1203	0.379936
1186	G	5.9e-05	0.000115	-0.049392	0.036162	1202	0.374136
1187	A	0.00072	0.000686	0.029988	0.10143	0	0.15989
1188	C	5.1e-05	3.1e-05	0.016758	0.023814	1201	0.307795
1189	C	0.000134	7.2e-05	0.053802	0.037926	1200	0.301433
1190	A	0.001107	0.000677	0.379258	0.112013	0	0
1191	A	0.00068	0.000125	0.489508	0.07056	0	0
1192	U	0.002201	9.7e-05	1.85572	0.119069	0	0
1193	U	0.001388	3.8e-05	1.19069	0.09261	0	0
1194	U	0.001947	8.5e-05	1.64228	0.110249	0	0
1195	U	0.002892	0.001258	1.44118	0.159641	0	0
1196	A	0.000193	0.00011	0.073206	0.043218	0	0
1197	G	0.000314	2.8e-05	0.253133	0.044982	0	0.149568
1198	G	0.00188	3.8e-05	1.62464	0.107603	0	0.148174
1199	A	0.000935	0.000162	0.681783	0.085554	0	0
1200	G	2.5e-05	4.1e-05	-0.014112	0.02205	1189	0.163108
1201	G	0.000475	7.2e-05	0.355444	0.059976	1188	0.327457
1202	C	7.3e-05	0.000367	-0.260189	0.05733	1186	0.332463
1203	C	0.000653	2.9e-05	0.550365	0.065268	1185	0.332288
1204	C	0.000239	0.000135	0.090846	0.050274	1184	0.318368
1205	A	0.000191	7.7e-05	0.100548	0.042336	1183	0.31876
1206	A	0.000286	7.2e-05	0.189629	0.049392	0	0.12191
1207	A	0.000776	5.1e-05	0.640329	0.074088	0	0.042114
1208	C	1.7e-05	3.2e-05	-0.01323	0.019404	0	0.258585
1209	A	0.001269	1.9e-05	1.1025	0.089964	0	0.241466
1210	G	7.5e-05	0.000974	-0.793796	0.090846	1742	0.161859
1211	A	8.8e-05	8.8e-05	0	0.03528	1741	0.239815
1212	G	3.2e-05	1e-05	0.019404	0.016758	1740	0.224246
1213	U	7.2e-05	3.9e-05	0.029106	0.027342	1739	0.219067
1214	C	0.000994	0.000101	0.787622	0.084672	1738	0.221693
1215	C	0.00078	0.000919	-0.122597	0.110249	1737	0.251007
1216	G	0.000909	9.2e-05	0.719709	0.082026	1735	0.345101
1217	U	0.000175	9.1e-05	0.074088	0.043218	1734	0.249156
1218	U	0.000759	7.3e-05	0.605049	0.07497	1733	0.262946
1219	C	0.001941	6.1e-05	1.65727	0.116423	0	0.135592
1220	A	5.3e-05	5.2e-05	0	0.028224	0	0.091379
1221	G	0.00117	0.000277	0.788504	0.098784	1666	0.209285
1222	U	0.000989	4.7e-05	0.831722	0.07938	1665	0.132093
1223	G	0.000575	3.6e-05	0.475396	0.059976	1664	0.197929
1224	U	0.001149	6.4e-05	0.956965	0.085554	1663	0.217639
1225	C	7.5e-05	7.2e-05	0.002646	0.03087	1662	0.0854978
1226	A	0.00033	0.000239	0.080262	0.060858	0	0.221201
1227	G	0.001212	7.5e-05	1.00283	0.089082	0	0.173873
1228	A	0.00018	0.000103	0.067914	0.043218	1659	0.082688
1229	A	9.9e-05	9.9e-05	0	0.037044	1658	0.0333612
1230	A	0.00163	0.000132	1.32123	0.104957	0	0
1231	A	0.000871	4e-05	0.732938	0.077616	1656	0.187447
1232	U	7.6e-05	0.000102	-0.022932	0.036162	1655	0.370768
1233	G	3.5e-05	5.2e-05	-0.014994	0.025578	1654	0.371428
1234	C	0.001613	3e-05	1.39532	0.104076	1653	0.374419
1235	U	0.000367	0.000298	0.059976	0.068796	1651	0.479981
1236	U	0.000514	0.000178	0.295469	0.068796	1650	0.200834
1237	C	0.000965	0.000144	0.724119	0.084672	1649	0.447599
1238	C	0.000366	3.7e-05	0.290177	0.050274	0	0.519656
1239	C	0.000665	0.000157	0.448054	0.071442	0	0.565655
1240	C	7.2e-05	0.000134	-0.054684	0.037926	0	0.404516
1241	A	0.000511	0.000103	0.359854	0.065268	0	0.303292
1242	A	0.00016	2.3e-05	0.120833	0.037044	0	0.301667
1243	A	0.000189	0.000103	0.075852	0.047628	1594	0.299883
1244	G	0.000152	0.000112	0.036162	0.043218	1593	0.57848
1245	G	0.000621	3.7e-05	0.515968	0.062622	1591	0.576862
1246	G	0.000282	4.5e-05	0.209033	0.049392	1590	0.568711
1247	U	0.002892	9e-05	2.47135	0.147293	0	0.0958034
1248	U	0.001091	7.8e-05	0.893462	0.09261	1589	0.119048
1249	G	0.00087	5.5e-05	0.718827	0.07497	1588	0.211074
1250	G	0.000679	0.000261	0.369556	0.077616	0	0.134377
1251	C	0.000251	0.000116	0.119069	0.049392	1586	0.213477
1252	A	8.9e-05	9.6e-05	-0.006174	0.036162	1585	0.212793
1253	G	7.5e-05	2e-05	0.04851	0.025578	0	0.0280061
1254	U	0.00026	5.8e-05	0.177281	0.045864	1583	0.201697
1255	G	1.6e-05	3.7e-05	-0.019404	0.019404	1582	0.201866
1256	U	0.000474	9e-06	0.409246	0.053802	1581	0.201875
1257	G	0.001097	3.7e-05	0.934916	0.082908	1580	0.193486
1258	U	0.000446	3.2e-05	0.365146	0.05733	1579	0.167452
1259	U	0.002549	0.000166	2.1018	0.135827	1578	0.270572
1260	U	0.000745	6.2e-05	0.602403	0.074088	1577	0.339026
1261	U	5.5e-05	2.8e-05	0.023814	0.022932	1576	0.339934
1262	G	0.002245	0.000846	1.23303	0.147293	1575	0.0870308
1263	U	0.000483	6.3e-05	0.370438	0.06174	0	0.18309
1264	U	0.001762	8.4e-05	1.47999	0.112895	0	0.244129
1265	G	0.131571	0.102474	nan	nan	0	0.0201898
1266	G	0.022751	0.000123	19.9578	0.378376	0	0
1267	A	0.002788	0.001813	0.859946	0.174635	0	0.0224182
1268	A	4.8e-05	3.7e-05	0.00882	0.023814	0	0.12407
1269	A	7.1e-05	3.7e-05	0.029988	0.02646	0	0.228735
1270	A	8e-05	4.7e-05	0.029106	0.029106	0	0.296168
1271	A	9.5e-05	6.3e-05	0.029106	0.033516	0	0.311055
1272	A	3.5e-05	0.000136	-0.089082	0.037044	0	0.143578
1273	G	0.000926	5.2e-05	0.770864	0.082026	1319	0.12633
1274	C	2.4e-05	3.8e-05	-0.011466	0.020286	1318	0.270118
1275	U	0.00157	0.000984	0.51685	0.132299	1317	0.445892
1276	U	0.001018	0.000759	0.229319	0.111131	0	0.293214
1277	G	0.000164	0.000145	0.015876	0.045864	1316	0.223952
1278	G	0.000106	0.000126	-0.01764	0.038808	1315	0.22395
1279	G	0.000503	1.8e-05	0.427768	0.055566	1314	0.22343
1280	U	0.001519	7.3e-05	1.27448	0.098784	1313	0.261082
1281	U	0.000713	5.6e-05	0.579471	0.069678	0	0.037766
1282	A	0.000841	7.4e-05	0.676491	0.07497	0	0.00782381
1283	U	8.7e-05	2.1e-05	0.059094	0.027342	1300	0.218416
1284	A	0.000257	0.000182	0.067032	0.056448	1299	0.25756
1285	G	0.00134	6.1e-05	1.12807	0.097902	1297	0.246769
1286	G	4.7e-05	4.6e-05	0.000882	0.024696	1296	0.169856
1287	A	0.000226	0.00016	0.05733	0.051156	1295	0.0478831
1288	A	5.7e-05	3.8e-05	0.016758	0.025578	1294	0.0513416
1289	A	0.000244	0.000179	0.05733	0.054684	1293	0.077839
1290	G	9e-05	4.8e-05	0.037044	0.03087	0	0
1291	C	0.000616	3.9e-05	0.508912	0.065268	0	0.149151
1292	C	0.000114	0.000103	0.00882	0.038808	0	0.149359
1293	U	0.000167	0.000111	0.050274	0.043218	1289	0.224977
1294	U	0.000856	0.0001	0.666789	0.076734	1288	0.165824
1295	U	0.001261	0.000147	0.981661	0.094374	1287	0.193715
1296	C	6.3e-05	7.4e-05	-0.00882	0.029988	1286	0.210515
1297	C	4e-05	6.5e-05	-0.02205	0.02646	1285	0.228156
1298	C	0.000731	0.000103	0.554775	0.073206	0	0.295407
1299	U	0.000135	4.6e-05	0.078498	0.034398	1284	0.364416
1300	G	0.001307	5.6e-05	1.10338	0.09261	1283	0.275355
1301	C	8.8e-05	6.5e-05	0.019404	0.031752	1312	0.11803
1302	U	0.000634	9e-06	0.551247	0.062622	1311	0.0379769
1303	A	3.1e-05	8.2e-05	-0.044982	0.027342	1310	0.0293765
1304	C	0.001306	5.4e-05	1.10426	0.090846	1309	0.0305082
1305	U	0.001939	0.000137	1.58936	0.112895	0	0
1306	U	0.003241	9.8e-05	2.77211	0.141119	0	0
1307	G	0.001273	0.000222	0.926978	0.089964	0	0
1308	U	0.000762	3.9e-05	0.637683	0.065268	0	0.00581451
1309	G	0.001353	0.000138	1.07251	0.089964	1304	0.0964884
1310	U	0.000679	3.2e-05	0.570651	0.062622	1303	0.094703
1311	A	0.001307	0.000749	0.493036	0.108485	1302	0.0951079
1312	G	2.8e-05	6.4e-05	-0.032634	0.023814	1301	0.140439
1313	A	0.000462	5.7e-05	0.357208	0.053802	1280	0.182289
1314	C	7.6e-05	3.5e-05	0.036162	0.02646	1279	0.178315
1315	C	0.000554	5.8e-05	0.436588	0.063504	1278	0.148197
1316	C	0.00045	0.000356	0.082908	0.076734	1277	0.218945
1317	A	0.000191	8.7e-05	0.091728	0.043218	1275	0.402085
1318	G	0.000111	0.000113	-0.001764	0.038808	1274	0.423868
1319	C	0.002209	0.000686	1.34328	0.136709	1273	0.262229
1320	C	0.000612	4.7e-05	0.498328	0.064386	0	0.25194
1321	C	0.00056	0.000246	0.276947	0.074088	0	0.252436
1322	A	0.000428	0.000128	0.264599	0.060858	0	0.0283231
1323	A	0.000531	5.2e-05	0.422476	0.063504	0	0.0400509
1324	U	4.4e-05	3.2e-05	0.010584	0.023814	0	0.134352
1325	U	0.001668	7.4e-05	1.4059	0.109367	0	0.130993
1326	U	0.00171	5.9e-05	1.45617	0.106721	0	0.107404
1327	A	0.00019	0.000128	0.055566	0.046746	0	0.131524
1328	A	6.7e-05	8.9e-05	-0.020286	0.033516	0	0.130258
1329	G	0.002026	5e-05	1.74282	0.116423	0	0.0214315
1330	A	0.000132	6.9e-05	0.055566	0.037044	0	0.069413
1331	A	0.002729	0.001382	1.18805	0.167579	0	0.0656093
1332	U	0.000972	0.000169	0.708243	0.084672	1358	0.279132
1333	U	7.8e-05	7.4e-05	0.002646	0.031752	1357	0.460617
1334	A	6.9e-05	7.3e-05	-0.003528	0.03087	1356	0.416027
1335	C	1.5e-05	7.3e-05	-0.050274	0.024696	1355	0.377746
1336	A	0.001088	0.000915	0.153467	0.114659	1354	0.410888
1337	A	9.4e-05	5.6e-05	0.033516	0.03087	0	0.188041
1338	G	7.9e-05	6.6e-05	0.011466	0.03087	0	0.136461
1339	G	0.001138	2.8e-05	0.979897	0.08379	0	0.0764175
1340	A	0.000628	4.9e-05	0.511558	0.06615	0	0.00974961
1341	A	0.000185	0.000192	-0.006174	0.051156	1352	0.168736
1342	G	4.8e-05	3.8e-05	0.00882	0.023814	1351	0.206488
1343	C	0.000373	4.6e-05	0.288413	0.051156	1350	0.204459
1344	G	0.002374	9.3e-05	2.01183	0.123479	0	0.0124109
1345	A	0.000537	0.000508	0.025578	0.08379	0	0.0301532
1346	A	0.000321	0.000158	0.142883	0.055566	0	0.0307466
1347	G	0.000723	0.000228	0.43747	0.078498	0	0.0866939
1348	G	0.000212	0.000159	0.046746	0.049392	0	0.17419
1349	G	0.000526	0.000122	0.357208	0.064386	0	0.171847
1350	G	0.001504	5.7e-05	1.27625	0.098784	1343	0.240506
1351	U	0.000363	0.00012	0.214325	0.055566	1342	0.354876
1352	U	0.000614	0.001098	-0.426886	0.107603	1341	0.36277
1353	G	0.001186	0.000107	0.951673	0.084672	0	0.225498
1354	U	0.000719	4.9e-05	0.590937	0.065268	1336	0.26334
1355	G	0.000816	8.1e-05	0.648267	0.07056	1335	0.290263
1356	U	0.001016	5.7e-05	0.845834	0.076734	1334	0.181513
1357	A	0.001033	6.6e-05	0.85289	0.078498	1333	0.201729
1358	G	6.4e-05	7.4e-05	-0.00882	0.029106	1332	0.334466
1359	G	7.2e-05	3.3e-05	0.034398	0.024696	0	0.188717
1360	C	0.001526	0.000126	1.23568	0.09702	1409	0.00540081
1361	C	0.000259	0.000828	-0.501856	0.085554	1408	0.000169487
1362	G	0.000564	0.000107	0.403954	0.063504	1407	0.000152894
1363	G	8.2e-05	1.8e-05	0.05733	0.024696	1406	0.000223795
1364	A	3.7e-05	0.000148	-0.097902	0.03528	0	0.154164
1365	A	0.000119	7e-05	0.043218	0.034398	1405	0.101436
1366	G	0.000555	5.3e-05	0.442762	0.059976	1404	0.000632088
1367	C	0.000105	6.2e-05	0.037926	0.032634	1403	0.00066265
1368	C	0.000241	0.000219	0.019404	0.05733	0	0
1369	U	0.001097	0.000122	0.859064	0.087318	0	0
1370	C	3.2e-05	6.7e-05	-0.03087	0.02646	1400	0.00437368
1371	U	0.000625	6.8e-05	0.491272	0.062622	1399	0.00428213
1372	C	4.5e-05	4.4e-05	0.000882	0.023814	1398	0.0043342
1373	U	0.000866	5.2e-05	0.717945	0.072324	0	0
1374	G	0.000839	4.2e-05	0.702069	0.07056	1395	0.000933586
1375	U	0.000552	8.2e-05	0.414538	0.059094	1394	7.11611e-05
1376	C	0.000496	5e-05	0.39337	0.055566	1393	0.000124427
1377	C	0.000137	0.000162	-0.02205	0.043218	1392	0.000584706
1378	C	0.000155	0.000148	0.006174	0.043218	1391	0.00232958
1379	G	0.00063	0.000871	-0.212561	0.09702	0	0
1380	G	0.00243	0.00011	2.04623	0.119951	1388	0.145147
1381	C	0.000102	7.7e-05	0.02205	0.032634	1387	0.301531
1382	U	3.7e-05	7.1e-05	-0.029106	0.02646	0	0.156099
1383	G	0.002702	8e-05	2.31259	0.127889	0	0.156128
1384	G	0.001267	4.4e-05	1.0778	0.087318	0	0
1385	A	5.9e-05	7.8e-05	-0.01764	0.029106	0	0
1386	U	0.000959	7.9e-05	0.776156	0.077616	0	0
1387	G	0.000811	7.9e-05	0.644739	0.072324	1381	0.144995
1388	C	0.000145	9.9e-05	0.040572	0.03969	1380	0.301275
1389	A	0.000627	0.000172	0.401308	0.07056	0	0.156099
1390	G	0.001525	0.000261	1.11484	0.104076	0	0.156537
1391	G	0.000663	0.000108	0.489508	0.068796	1378	0.00232958
1392	G	0.001173	6.3e-05	0.979015	0.085554	1377	0.000584706
1393	G	1.5e-05	4.4e-05	-0.025578	0.019404	1376	0.000124427
1394	A	4.4e-05	2.6e-05	0.015876	0.021168	1375	7.11611e-05
1395	C	0.000548	4.3e-05	0.444526	0.058212	1374	0.000933586
1396	U	0.001183	0.000124	0.934034	0.0882	0	0
1397	U	0.001074	0.000177	0.79115	0.086436	0	0
1398	G	9e-05	7.1e-05	0.016758	0.031752	1372	0.0043342
1399	A	0.000207	0.000245	-0.033516	0.053802	1371	0.00428213
1400	G	2.3e-05	5.5e-05	-0.028224	0.022932	1370	0.00437368
1401	C	0.000105	5.8e-05	0.041454	0.032634	0	0
1402	U	0.000871	1.9e-05	0.75146	0.07497	0	0
1403	G	0.000146	0.000166	-0.01764	0.049392	1367	0.00066265
1404	C	4.6e-05	3.3e-05	0.011466	0.024696	1366	0.000632088
1405	U	0.000153	0.00014	0.012348	0.049392	1365	0.2556
1406	C	0.001174	3e-05	1.009	0.0882	1363	0.000223795
1407	C	0.000252	0.000146	0.093492	0.053802	1362	0.000152894
1408	G	0.000107	8.6e-05	0.018522	0.037926	1361	0.000169487
1409	G	0.001274	5.4e-05	1.07604	0.096138	1360	0.00540081
1410	A	0.000627	9.6e-05	0.46834	0.071442	0	0
1411	A	3e-05	6e-05	-0.02646	0.028224	0	0
1412	U	0.001841	0.000289	1.36886	0.130535	0	0
1413	U	0.001425	9.4e-05	1.17394	0.107603	0	0
1414	U	0.002654	8.3e-05	2.26761	0.135827	0	0
1415	G	0.000313	6.1e-05	0.222263	0.050274	1574	0.240546
1416	A	0.000335	7.1e-05	0.232847	0.052038	1573	0.202479
1417	G	0.001308	0.001059	0.219617	0.134063	1572	0.215133
1418	A	0.000108	2.2e-05	0.076734	0.03087	1571	0.207229
1419	G	0.000102	8.9e-05	0.011466	0.038808	1570	0.248879
1420	G	8.5e-05	5.1e-05	0.029988	0.03087	1569	0.25371
1421	A	0.000339	0.000183	0.137591	0.060858	1563	0.193189
1422	A	0.00011	0.000133	-0.020286	0.040572	1562	0.156901
1423	C	4.8e-05	3.8e-05	0.007938	0.023814	1561	0.135456
1424	A	0.000737	0.000137	0.529197	0.07497	1560	0.221573
1425	U	9.9e-05	3e-05	0.060858	0.029106	0	0.228624
1426	A	5e-05	2e-05	0.02646	0.02205	0	0.201686
1427	G	0.001534	4.6e-05	1.31241	0.108485	0	0.246475
1428	A	0.000518	8.8e-05	0.379258	0.07056	1450	0.0754253
1429	A	0.000111	0.000149	-0.033516	0.05292	1449	0.0365239
1430	G	0.002324	3.6e-05	2.01801	0.136709	1448	0.000616429
1431	C	3e-05	0	0.02646	0.014994	1447	1.23442e-05
1432	A	5.2e-05	0.000219	-0.147293	0.045864	1446	7.22627e-06
1433	A	0.000247	0.000155	0.081144	0.058212	1445	2.17799e-05
1434	A	0.001974	0.001131	0.743522	0.164051	1444	0.000147515
1435	G	0.000176	0.00014	0.031752	0.051156	1443	1.31483e-05
1436	G	0.000666	6.3e-05	0.531843	0.071442	1442	0.00132432
1437	U	0.001164	8.2e-05	0.954319	0.091728	0	0.147876
1438	C	0.0036	0.000234	2.9688	0.161405	0	0
1439	C	8.5e-05	0.000131	-0.03969	0.03969	0	0
1440	A	0.000135	0.000119	0.014112	0.042336	0	0
1441	G	0.001651	0.000233	1.25067	0.111131	0	0.147876
1442	C	0.000754	2.9e-05	0.639447	0.07056	1436	0.00132432
1443	C	0.000372	3.2e-05	0.299879	0.053802	1435	1.31483e-05
1444	U	0.000613	7.6e-05	0.473632	0.07056	1434	0.000147515
1445	U	6.4e-05	9.8e-05	-0.029988	0.036162	1433	2.17799e-05
1446	U	0.00101	0.000742	0.236375	0.112895	1432	7.22627e-06
1447	G	0.001278	0.000184	0.964903	0.099666	1431	1.23442e-05
1448	C	9.7e-05	6.3e-05	0.029988	0.034398	1430	0.000616429
1449	U	0.001541	0.000296	1.09808	0.120833	1429	0.0365239
1450	U	0.000898	7.7e-05	0.724119	0.089964	1428	0.0754253
1451	C	0.002177	0.000125	1.80985	0.136709	0	0.133676
1452	G	9.5e-05	0.000114	-0.016758	0.041454	1538	0.0369238
1453	U	7.6e-05	3.4e-05	0.037044	0.029106	1537	0.0437923
1454	G	7.6e-05	5.8e-05	0.015876	0.032634	1536	0.0437933
1455	C	7.5e-05	5.7e-05	0.015876	0.032634	1535	0.00950226
1456	U	0.00113	6.7e-05	0.937562	0.093492	1534	0.0191013
1457	G	0.00103	4.4e-05	0.869648	0.087318	1533	0.0322468
1458	A	0.00183	2.2e-05	1.59377	0.115541	1532	0.14114
1459	U	0.001085	3e-05	0.930506	0.084672	0	0.0291119
1460	U	0.001319	3.1e-05	1.13601	0.094374	0	0.0308594
1461	C	0.000101	6.2e-05	0.034398	0.034398	1530	0.0421398
1462	C	0.00103	5.2e-05	0.862592	0.084672	1529	0.0415673
1463	U	0.000464	4.2e-05	0.372202	0.059094	1528	0.0445257
1464	A	3.4e-05	4.2e-05	-0.007056	0.023814	0	0.027055
1465	G	0.000505	0.000544	-0.03528	0.091728	0	0.0270739
1466	A	8.1e-05	0.000132	-0.045864	0.041454	0	0.0258106
1467	C	0.002013	5e-05	1.73136	0.127889	0	0
1468	U	0.003692	0.001704	1.75253	0.205505	1527	0.0796805
1469	U	0.000927	3.6e-05	0.785858	0.084672	1526	0.025376
1470	A	7.7e-05	4.8e-05	0.02646	0.031752	1525	0.0169931
1471	A	1.9e-05	0.000141	-0.107603	0.037926	1524	0.0166938
1472	G	5.1e-05	0	0.044982	0.020286	1523	0.0167247
1473	A	0.000102	7.4e-05	0.023814	0.038808	1522	0.0565624
1474	U	0.001407	0.000216	1.04957	0.116423	0	0.034795
1475	U	0.000873	9.6e-05	0.684429	0.087318	0	0.176241
1476	C	0.010448	4.9e-05	9.17187	0.286649	0	0
1477	A	0.000119	9.3e-05	0.022932	0.0441	0	0.107542
1478	A	0.000169	4.4e-05	0.109367	0.045864	0	0.173651
1479	A	1.2e-05	5.8e-05	-0.040572	0.027342	0	0.258045
1480	A	1.2e-05	6.1e-05	-0.043218	0.029106	0	0.247133
1481	A	2.3e-05	4.2e-05	-0.016758	0.025578	0	0.222958
1482	C	0.000861	2.7e-05	0.735584	0.087318	0	0.133218
1483	A	1.8e-05	3.3e-05	-0.01323	0.020286	0	0
1484	A	9.2e-05	4.5e-05	0.041454	0.032634	0	0.0297148
1485	A	0.006063	2.3e-05	5.32726	0.210797	0	0
1486	U	0.001946	0.00093	0.896108	0.149939	0	0.221562
1487	U	0.001468	0.000158	1.1563	0.109367	0	0.303438
1488	U	0.001752	2.3e-05	1.52497	0.112895	0	0.31209
1489	U	0.001116	4.5e-05	0.944617	0.090846	0	0.245308
1490	U	0.003701	0.000494	2.82944	0.175517	0	0.0923887
1491	A	0.000384	0.000177	0.181691	0.065268	0	0.0279723
1492	A	6.9e-05	5.9e-05	0.00882	0.032634	0	0.0703998
1493	A	5e-05	7.2e-05	-0.019404	0.032634	0	0.0340094
1494	A	0.000909	4.6e-05	0.762044	0.084672	0	0.0379718
1495	G	5.4e-05	3.2e-05	0.018522	0.025578	1521	0.325152
1496	U	0.001667	8.7e-05	1.39355	0.111131	1520	0.337737
1497	G	0.002027	0.000108	1.69255	0.122597	0	0.18857
1498	A	0.000206	0.000794	-0.518614	0.089964	0	0.0730258
1499	A	3.6e-05	7.6e-05	-0.03528	0.029988	0	0.120801
1500	A	0.001252	5.5e-05	1.05575	0.096138	0	0.00420911
1501	C	0.001697	4.4e-05	1.45794	0.110249	1517	0.172371
1502	C	0.000145	5.4e-05	0.07938	0.038808	1516	0.27507
1503	A	0.000246	0.000176	0.06174	0.05733	1515	0.257891
1504	G	0.000923	1e-05	0.805262	0.077616	1511	0.40765
1505	C	9.9e-05	0.000119	-0.01764	0.03969	1510	0.411653
1506	C	3.3e-05	0.000109	-0.067032	0.032634	0	0.195519
1507	C	0.000109	0.000161	-0.045864	0.0441	0	0.274245
1508	U	0.000744	0.000121	0.549483	0.076734	0	0.115185
1509	A	0.000109	7e-05	0.034398	0.03528	0	0.0792518
1510	G	0.00066	1.9e-05	0.564477	0.06615	1505	0.167026
1511	C	4e-05	4.8e-05	-0.007056	0.024696	1504	0.187441
1512	C	0.000983	4.2e-05	0.829076	0.084672	0	0.0346816
1513	U	0.000741	0.000243	0.439234	0.08379	0	0.0143201
1514	U	0.004521	0.000127	3.87549	0.179045	0	0.0089857
1515	U	0.000191	8e-05	0.097902	0.043218	1503	0.236587
1516	G	8.1e-05	3.9e-05	0.037044	0.028224	1502	0.419598
1517	G	0.000428	1.9e-05	0.359854	0.05292	1501	0.409138
1518	A	0.000381	0.00011	0.239021	0.058212	0	0.011517
1519	A	0.000144	5e-05	0.082908	0.036162	0	0.0347031
1520	G	0.001103	0.000112	0.874058	0.090846	1496	0.32115
1521	C	0.000174	0.000127	0.041454	0.049392	1495	0.285869
1522	U	0.001061	5.8e-05	0.884642	0.091728	1473	0.205468
1523	C	0.000338	0.000119	0.193157	0.060858	1472	0.090636
1524	U	9.8e-05	8.4e-05	0.012348	0.037044	1471	0.0905448
1525	U	0.001012	8.4e-05	0.818492	0.087318	1470	0.0594888
1526	G	4e-05	8.4e-05	-0.038808	0.029106	1469	0.0663464
1527	A	0.000961	0.000109	0.750578	0.081144	1468	0.0849335
1528	A	0.000152	7.1e-05	0.071442	0.037044	1463	0.0193663
1529	G	9.1e-05	7.1e-05	0.01764	0.031752	1462	0.0490035
1530	G	0.000584	0.000111	0.417184	0.06174	1461	0.0495521
1531	U	0.001133	9.6e-05	0.91463	0.082026	0	0.0306546
1532	U	0.001099	1.6e-05	0.955201	0.076734	1458	0.14114
1533	C	0.000524	6.5e-05	0.404836	0.05733	1457	0.0253793
1534	A	0.000727	0.000336	0.34486	0.078498	1456	0.0124639
1535	G	0.000753	3.3e-05	0.635037	0.06615	1455	0.00950226
1536	C	0.000124	0.000168	-0.038808	0.041454	1454	0.00950076
1537	A	0.000103	8.7e-05	0.014112	0.032634	1453	0.0351832
1538	C	0.000368	0.000124	0.215207	0.05292	1452	0.0365911
1539	C	0.000719	8.1e-05	0.562713	0.06615	0	0.100179
1540	C	0.0003	9.8e-05	0.178163	0.047628	0	0.113802
1541	A	0.000853	6.4e-05	0.695895	0.07056	0	0.142412
1542	C	0.000482	5.5e-05	0.376612	0.05292	0	0.175593
1543	C	0.000287	4.7e-05	0.211679	0.042336	0	0.175736
1544	C	8.6e-05	0.000109	-0.019404	0.033516	1557	0.307119
1545	A	0.000205	6.2e-05	0.127007	0.037926	1556	0.303898
1546	G	9.8e-05	3.8e-05	0.05292	0.027342	1555	0.303741
1547	G	6.5e-05	8.3e-05	-0.015876	0.028224	1554	0.264524
1548	A	5.2e-05	6e-05	-0.007056	0.024696	0	0.00716264
1549	A	7.8e-05	3.8e-05	0.03528	0.024696	0	0
1550	U	0.000898	9.7e-05	0.706479	0.071442	0	0.00581252
1551	C	0.000875	0.000104	0.679137	0.07056	0	0.00595518
1552	C	5.8e-05	5.2e-05	0.00441	0.024696	0	0.00595495
1553	A	0.000175	0.000128	0.041454	0.040572	0	0.00592065
1554	C	0.001382	5.3e-05	1.17217	0.085554	1547	0.0721633
1555	C	0.000372	6.4e-05	0.271655	0.04851	1546	0.0711635
1556	U	0.000997	7.1e-05	0.816728	0.075852	1545	0.0713443
1557	G	0.000784	5.4e-05	0.642975	0.06615	1544	0.074642
1558	C	0.000259	7.4e-05	0.164051	0.041454	0	0.0496338
1559	C	0.00096	6e-05	0.793796	0.072324	0	0.135059
1560	U	9.7e-05	7.5e-05	0.019404	0.03087	1424	0.269902
1561	G	3.1e-05	0.000153	-0.107603	0.031752	1423	0.264899
1562	U	0.000438	7e-05	0.324574	0.049392	1422	0.203287
1563	U	6.2e-05	3.6e-05	0.022932	0.02205	1421	0.160208
1564	A	0.000793	0.000178	0.542427	0.068796	0	0.0584342
1565	C	8.1e-05	6.5e-05	0.014112	0.027342	0	0
1566	A	0.000937	0.000127	0.713535	0.071442	0	0
1567	C	0.000267	0.000224	0.037926	0.050274	0	0
1568	G	0.000235	6.5e-05	0.149939	0.038808	0	0.0674448
1569	C	9.7e-05	7e-06	0.07938	0.02205	1420	0.127648
1570	C	0.000282	0.000297	-0.012348	0.056448	1419	0.12763
1571	U	0.001571	0.000188	1.2198	0.095256	1418	0.0678078
1572	C	5.2e-05	0.000148	-0.084672	0.03087	1417	0.123298
1573	U	0.001563	0.000127	1.26655	0.08379	1416	0.122043
1574	C	0.003363	0.001031	2.05681	0.134945	1415	0.122476
1575	C	8.4e-05	0.000118	-0.03087	0.029988	1262	0.105476
1576	A	0.00067	0.000133	0.473632	0.058212	1261	0.08297
1577	A	0.000149	7.9e-05	0.062622	0.031752	1260	0.0923293
1578	G	0.000973	0.000506	0.41101	0.082908	1259	0.102799
1579	A	0.00015	0.000246	-0.084672	0.043218	1258	0.0863034
1580	C	6.7e-05	3.5e-05	0.028224	0.022932	1257	0.0781293
1581	A	0.001366	0.000395	0.856418	0.090846	1256	0.0782065
1582	C	1.2e-05	5.3e-05	-0.037044	0.018522	1255	0.0781116
1583	A	0.000237	0.000262	-0.02205	0.049392	1254	0.175053
1584	G	0.00071	1.9e-05	0.609459	0.056448	0	0.119986
1585	U	0.000155	0.000108	0.041454	0.034398	1252	0.143724
1586	G	0.00073	7e-05	0.582117	0.059094	1251	0.247991
1587	G	7.8e-05	0.001086	-0.889052	0.075852	0	0.110538
1588	C	6.7e-05	7.7e-05	-0.00882	0.02646	1249	0.192923
1589	A	0.000726	0.000134	0.522142	0.06174	1248	0.19283
1590	C	0.000567	2.6e-05	0.478042	0.051156	1246	0.154789
1591	C	0.000564	0.000376	0.165815	0.065268	1245	0.219617
1592	G	0.000676	9.5e-05	0.51244	0.058212	0	0.107976
1593	C	0.000766	0.000126	0.564477	0.062622	1244	0.264271
1594	U	0.000775	0.000177	0.528315	0.064386	1243	0.347818
1595	U	0.000975	8.1e-05	0.788504	0.067032	0	0.296382
1596	U	0.001239	0.000128	0.979897	0.080262	1648	0.21151
1597	U	0.000548	3.4e-05	0.453346	0.052038	1647	0.0152708
1598	C	0.000914	4e-05	0.769982	0.06615	1646	0.00486288
1599	U	0.000253	6.8e-05	0.163169	0.037044	1645	0.00485098
1600	A	0.000158	0.000145	0.011466	0.037926	1644	0.00584082
1601	A	0.000525	7.9e-05	0.39337	0.052038	1642	0.0914087
1602	C	5.6e-05	2.6e-05	0.02646	0.019404	1641	0.230286
1603	U	0.000678	6.1e-05	0.544191	0.055566	1640	0.254486
1604	G	0.001267	8.6e-05	1.04164	0.07497	1632	0.251354
1605	G	0.000325	0.000176	0.132299	0.046746	1631	0.0962159
1606	C	0.000836	6.7e-05	0.678255	0.060858	1630	0.0961073
1607	A	0.000519	0.000368	0.133181	0.06174	1629	0.100927
1608	G	0.000622	3.5e-05	0.517732	0.051156	0	0
1609	C	0.001032	5.3e-05	0.863474	0.06615	0	0
1610	A	0.000911	7.6e-05	0.736466	0.062622	0	0
1611	C	0.000664	7.9e-05	0.515968	0.055566	0	0.140522
1612	A	0.000253	0.000146	0.094374	0.041454	1622	0.220457
1613	G	0.000451	0.000113	0.298115	0.04851	1621	0.218314
1614	A	0.000125	9.7e-05	0.024696	0.03087	1620	0.0783638
1615	G	0.001383	1.2e-05	1.20922	0.07497	1619	0.0827122
1616	C	0.000828	4.4e-05	0.691485	0.060858	0	0
1617	A	5.9e-05	4.4e-05	0.01323	0.021168	0	0
1618	A	0.00133	0.000488	0.74264	0.08379	0	0.0596919
1619	C	0.000276	6.1e-05	0.189629	0.03528	1615	0.140526
1620	U	4e-05	3.3e-05	0.007056	0.016758	1614	0.202162
1621	C	4.2e-05	5.8e-05	-0.014112	0.019404	1613	0.218224
1622	U	0.000284	5.8e-05	0.199331	0.034398	1612	0.220464
1623	A	8.9e-05	5.1e-05	0.033516	0.02205	0	0.139832
1624	U	0.003243	4.1e-05	2.82415	0.102312	0	0
1625	A	0.001018	0.000194	0.727647	0.063504	0	0
1626	A	6.4e-05	3.5e-05	0.025578	0.019404	0	0.144146
1627	U	0.000903	3e-05	0.769982	0.059094	0	0.167376
1628	A	0.000152	9.9e-05	0.046746	0.032634	0	0.166938
1629	U	0.001169	3.9e-05	0.996655	0.069678	1607	0.123616
1630	G	0.00115	0.000981	0.148175	0.094374	1606	0.122633
1631	C	0.000592	4.4e-05	0.483334	0.049392	1605	0.12293
1632	U	0.000829	7.4e-05	0.665907	0.059094	1604	0.137439
1633	U	0.000917	0.000253	0.585645	0.067914	0	0.178047
1634	A	1.9e-05	2.4e-05	-0.005292	0.01323	0	0.200893
1635	U	5.2e-05	3.7e-05	0.01323	0.019404	0	0.174328
1636	A	0.000727	0.000221	0.44629	0.060858	0	0.0296641
1637	U	0.003052	3e-05	2.66451	0.105839	0	0.00500523
1638	U	0.00078	3.8e-05	0.655323	0.055566	0	0.174132
1639	A	0.000159	0.000156	0.001764	0.037044	0	0.196458
1640	G	0.001249	0.000434	0.718827	0.082026	1603	0.267748
1641	G	1.7e-05	4e-05	-0.019404	0.014994	1602	0.306398
1642	U	0.001101	0.000426	0.595347	0.07497	1601	0.185266
1643	C	0.000728	5.7e-05	0.591819	0.052038	0	0
1644	U	8e-05	4.4e-05	0.031752	0.021168	1600	0.00584082
1645	A	0.000353	7.1e-05	0.247841	0.037926	1599	0.00485098
1646	G	6.2e-05	3e-05	0.029106	0.018522	1598	0.00486288
1647	A	7.2e-05	4.1e-05	0.02646	0.021168	1597	0.0217948
1648	A	0.000129	0.000518	-0.343096	0.05292	1596	0.191606
1649	G	0.000374	2.4e-05	0.308699	0.037926	1237	0.346972
1650	A	0.00092	7.2e-05	0.748814	0.059976	1236	0.319912
1651	A	0.000174	0.000115	0.052038	0.034398	1235	0.210265
1652	U	0.001255	9.7e-05	1.02135	0.069678	0	0.093126
1653	G	0.000508	4.9e-05	0.404836	0.044982	1234	0.0991457
1654	C	0.000783	4.4e-05	0.650913	0.055566	1233	0.0961477
1655	A	0.001362	0.000387	0.859946	0.086436	1232	0.092878
1656	U	0.000541	0.000214	0.289295	0.055566	1231	0.142066
1657	C	0.000862	7.5e-05	0.694131	0.059094	0	0.103359
1658	U	0.000599	8.6e-05	0.451582	0.049392	1229	0.0797644
1659	U	0.000523	6.3e-05	0.405718	0.044982	1228	0.0392605
1660	G	0.000804	6.2e-05	0.654441	0.054684	0	0.0260945
1661	A	0.00084	7.3e-05	0.675609	0.055566	0	0
1662	G	0.004512	0.002098	2.12914	0.159641	1225	0.00300061
1663	A	0.00018	0.000191	-0.009702	0.038808	1224	0.0115897
1664	C	6e-05	6e-06	0.047628	0.015876	1223	0.0360478
1665	A	0.00011	8.1e-05	0.025578	0.027342	1222	0.0994043
1666	C	4.8e-05	4.1e-05	0.007056	0.018522	1221	0.105068
1667	A	0.000455	0.000218	0.209033	0.050274	0	0.0768468
1668	U	0.00103	0.000142	0.783212	0.064386	0	0.204689
1669	G	0.000208	0.000189	0.01764	0.03969	1676	0.269888
1670	G	0.000638	0.000103	0.471868	0.051156	1675	0.22799
1671	G	0.000888	3.5e-05	0.752342	0.056448	0	0.173412
1672	U	0.002027	6e-05	1.73577	0.085554	0	0.019198
1673	A	9.1e-05	9e-05	0.000882	0.027342	0	0
1674	A	4.5e-05	4.7e-05	-0.002646	0.019404	0	0.0355283
1675	C	3.5e-05	4.6e-05	-0.009702	0.01764	1670	0.288297
1676	C	0.000675	8.2e-05	0.523023	0.052038	1669	0.261106
1677	U	0.000232	5.8e-05	0.153467	0.032634	0	0.312073
1678	A	6.2e-05	7.1e-05	-0.007938	0.023814	1711	0.264088
1679	A	5.8e-05	3.6e-05	0.019404	0.019404	1710	0.165849
1680	U	0.000186	7.1e-05	0.10143	0.03087	1709	0.184957
1681	U	3.9e-05	4.6e-05	-0.006174	0.018522	1708	0.191696
1682	A	0.000619	0.00069	-0.062622	0.07056	1707	0.0969984
1683	U	0.000113	2.9e-05	0.074088	0.022932	1706	0.0972136
1684	A	0.001	0.000186	0.718827	0.06615	0	0.0064053
1685	U	0.000668	0.000714	-0.040572	0.075852	0	0.00954143
1686	A	5.1e-05	4.2e-05	0.007938	0.019404	0	0.10573
1687	A	0.000316	0.000233	0.073206	0.046746	0	0.119786
1688	U	0.001271	2.3e-05	1.10073	0.067032	0	0.131987
1689	G	0.001246	2.9e-05	1.07251	0.067032	0	0
1690	C	0.000265	6.2e-05	0.179045	0.036162	1704	0.000641609
1691	U	8.8e-05	6.7e-05	0.018522	0.025578	1703	0.000542798
1692	U	6.8e-05	7.8e-05	-0.009702	0.024696	1702	0.000538202
1693	G	3.2e-05	0.000133	-0.0882	0.02646	1701	0.0663498
1694	U	0.000411	0.000618	-0.183455	0.065268	1700	0.00152703
1695	U	0.000643	0.000533	0.09702	0.068796	0	0
1696	C	0.001227	7e-05	1.02047	0.069678	0	0
1697	C	0.001642	0.000388	1.10514	0.0882	0	0
1698	A	0.000468	7.5e-05	0.346624	0.043218	0	0
1699	U	0.000837	3.8e-05	0.705597	0.054684	0	0
1700	A	0.000865	4.9e-05	0.719709	0.056448	1694	0.00152703
1701	C	5.5e-05	4e-05	0.014112	0.019404	1693	0.0663498
1702	A	0.000225	0.000249	-0.021168	0.043218	1692	0.000538202
1703	G	4.1e-05	7.3e-05	-0.028224	0.021168	1691	0.000542798
1704	G	5.6e-05	0.00024	-0.162287	0.03528	1690	0.000641609
1705	A	0.000652	0.000108	0.479806	0.05292	0	0
1706	G	0.000659	2.4e-05	0.560067	0.051156	1683	0.165647
1707	U	0.000518	9.3e-05	0.373966	0.04851	1682	0.130437
1708	G	0.000661	5.1e-05	0.537135	0.051156	1681	0.0959155
1709	A	4.5e-05	2.2e-05	0.019404	0.015876	1680	0.0571043
1710	U	0.001467	7.8e-05	1.22509	0.074088	1679	0.0670157
1711	U	0.000895	4e-05	0.754988	0.058212	1678	0.107772
1712	A	0.002016	0.000663	1.19334	0.099666	0	0.128961
1713	U	0.000745	7.3e-05	0.592701	0.054684	0	0.154635
1714	G	0.00029	6.3e-05	0.200213	0.036162	1731	0.0121606
1715	C	0.000119	0.000105	0.012348	0.029988	1730	0.0121569
1716	A	0.000108	6.4e-05	0.03969	0.02646	1729	0.012167
1717	G	4.3e-05	0.000106	-0.055566	0.025578	1728	0.0121404
1718	U	0.000492	1.8e-05	0.418066	0.0441	1727	0.0031671
1719	G	0.000829	0.000124	0.621807	0.060858	1726	0.00789978
1720	G	0.000893	8.3e-05	0.714417	0.060858	1725	0.0114595
1721	G	4.8e-05	4.8e-05	0.000882	0.020286	0	0
1722	A	0.000398	0.000135	0.231965	0.045864	0	0
1723	C	7e-05	7.4e-05	-0.003528	0.024696	0	0
1724	C	0.000887	0.000202	0.603285	0.06615	0	0
1725	C	0.000666	0.000156	0.449818	0.058212	1720	0.0207625
1726	U	6.5e-05	8.7e-05	-0.018522	0.025578	1719	0.0172156
1727	G	0.000309	6.8e-05	0.212561	0.038808	1718	0.0124831
1728	C	0.000635	3.7e-05	0.526551	0.052038	1717	0.0121159
1729	U	0.000364	0.000106	0.227555	0.0441	1716	0.00285122
1730	G	0.001391	4.4e-05	1.18805	0.075852	1715	0.0124624
1731	C	6.6e-05	4.4e-05	0.019404	0.02205	1714	0.0125163
1732	A	0.000908	6.2e-05	0.746168	0.06174	0	0.164269
1733	A	0.000104	5.2e-05	0.045864	0.029988	1218	0.146737
1734	A	6.2e-05	0.00012	-0.051156	0.033516	1217	0.119094
1735	C	0.002815	5.2e-05	2.43784	0.124361	1216	0.116745
1736	G	0.000936	0.000423	0.452464	0.075852	0	0.0823815
1737	G	8.7e-05	0.000101	-0.012348	0.029106	1215	0.0791883
1738	G	6.1e-05	4.4e-05	0.014994	0.021168	1214	0.0842487
1739	A	0.000456	9.2e-05	0.321046	0.046746	1213	0.0648399
1740	C	1.2e-05	3.6e-05	-0.02205	0.015876	1212	0.067459
1741	U	0.001513	5.2e-05	1.2886	0.085554	1211	0.0450501
1742	U	0.000556	0.000226	0.291059	0.062622	1210	0.0524377
1743	U	0.000982	7.6e-05	0.799088	0.065268	0	0.238656
1744	G	0.000429	5.7e-05	0.328102	0.044982	1166	0.335084
1745	C	0.000297	0.000284	0.010584	0.05292	1165	0.311924
1746	A	0.000494	0.000358	0.119951	0.063504	1164	0.253523
1747	C	0.00065	0.000587	0.055566	0.074088	0	0.265051
1748	U	0.00191	2.4e-05	1.66433	0.084672	0	0.253253
1749	C	0.000886	3.4e-05	0.750578	0.05733	1162	0.288117
1750	U	4.1e-05	5.2e-05	-0.009702	0.019404	1161	0.319934
1751	A	0.000126	6.2e-05	0.056448	0.027342	1160	0.233166
1752	A	8.9e-05	9.5e-05	-0.005292	0.028224	1159	0
1753	A	0.000599	6.2e-05	0.474514	0.050274	0	0
1754	U	0.002312	4.1e-05	2.00301	0.090846	0	0
1755	A	0.00191	7.8e-05	1.61582	0.084672	0	0
1756	U	0.000902	7.7e-05	0.727647	0.06174	0	0.149666
1757	A	0.001114	0.000102	0.89258	0.068796	0	0.187431
1758	G	0.000324	7.7e-05	0.217853	0.040572	0	0.249722
1759	G	0.000132	2e-05	0.098784	0.024696	0	0.255991
1760	C	0.000715	0.000178	0.473632	0.060858	0	0.0992117
1761	C	0.000468	9.5e-05	0.328984	0.049392	1771	0.0914012
1762	C	0.000146	0.000182	-0.03087	0.03969	1770	0.0910692
1763	C	0.00081	0.000395	0.366028	0.073206	1769	0.0607739
1764	A	0.000129	6e-05	0.060858	0.029106	1768	0.101828
1765	G	0.00031	3.3e-05	0.244313	0.037044	0	0
1766	C	0.001295	2e-05	1.12454	0.073206	0	0
1767	U	0.002398	0.00012	2.0083	0.10143	0	0
1768	U	0.000941	7.5e-05	0.763808	0.064386	1764	0.101828
1769	G	0.000135	0.000115	0.01764	0.033516	1763	0.0910342
1770	G	0.001739	0.001994	-0.224909	0.132299	1762	0.0912022
1771	G	0.000127	0.000105	0.020286	0.032634	1761	0.0917411
1772	A	0.000951	6.9e-05	0.777038	0.065268	0	0
1773	C	6.5e-05	4.3e-05	0.019404	0.022932	0	0.24026
1774	A	0.000175	0.000131	0.037926	0.037926	0	0.287735
1775	A	0.000146	9.5e-05	0.044982	0.034398	0	0.28222
1776	A	7.2e-05	7.2e-05	0	0.02646	0	0.185939
1777	A	0.00016	0.000136	0.021168	0.037926	0	0.170572
1778	G	0.001273	1.4e-05	1.11043	0.073206	0	0.103963
1779	U	0.002667	0.000366	2.02947	0.114659	0	0.1377
1780	U	0.000566	5.6e-05	0.449818	0.051156	0	0.235503
1781	G	0.001958	2.8e-05	1.70225	0.090846	0	0.207571
1782	C	0.001113	2.8e-05	0.956083	0.069678	0	0.0536858
1783	A	0.001141	6.3e-05	0.950791	0.071442	0	0
1784	G	0.000831	3.5e-05	0.702069	0.059976	0	0.0439257
1785	U	0.001601	4.2e-05	1.37503	0.082908	0	0.0164647
1786	A	5.9e-05	3.5e-05	0.020286	0.021168	0	0.0280173
1787	G	0.012493	0.001591	9.61552	0.248723	0	0
1788	A	0.002396	0.000207	1.93069	0.105839	0	0
1789	A	5.8e-05	6.4e-05	-0.00441	0.024696	0	0.0440345
1790	A	0.000157	8.4e-05	0.064386	0.033516	0	0.0333525
1791	A	0.000368	2.1e-05	0.306053	0.040572	0	0
1792	A	0.000589	2.8e-05	0.493918	0.050274	0	0
1793	U	0.002434	0.000189	1.98008	0.106721	0	0.0280173
1794	A	0.000242	5e-05	0.169343	0.03528	0	0.0302143
1795	G	0.001094	4.4e-05	0.926978	0.069678	0	0
1796	A	0.000115	9.9e-05	0.01323	0.031752	0	0
1797	C	0.001885	2.9e-05	1.63787	0.089082	0	0.0312431
1798	A	0.000786	0.000511	0.243431	0.07938	0	0.012868
1799	U	0.001474	5.8e-05	1.24891	0.080262	0	0.089643
1800	A	0.000552	0.000452	0.0882	0.069678	0	0.131981
1801	G	0.000256	2.2e-05	0.207269	0.034398	0	0.234912
1802	G	0.000636	3e-05	0.534489	0.05292	0	0.204102
1803	A	0.000108	9e-05	0.016758	0.031752	2113	0.248923
1804	G	0.000751	3.9e-05	0.627981	0.059094	2112	0.289482
1805	A	8e-05	8.6e-05	-0.006174	0.029988	2111	0.212727
1806	A	0.000929	0.000704	0.197567	0.090846	2110	0.183775
1807	C	5.9e-05	0.000723	-0.585645	0.067032	2109	0.277974
1808	A	0.002274	0.00094	1.1757	0.123479	0	0.159658
1809	C	4.9e-05	3.9e-05	0.00882	0.021168	0	0.303677
1810	U	0.004522	0.000266	3.75377	0.144647	0	0.229476
1811	U	0.001008	9.4e-05	0.806144	0.069678	0	0.0968046
1812	A	1.7e-05	5e-05	-0.028224	0.020286	0	0.0946872
1813	A	4.9e-05	6.9e-05	-0.018522	0.02646	0	0.069514
1814	A	6.2e-05	0.000107	-0.038808	0.032634	0	0.060613
1815	U	0.000706	0.000125	0.51244	0.065268	0	0.137565
1816	A	4.7e-05	2.5e-05	0.018522	0.019404	0	0.151673
1817	A	0.000959	0.000258	0.618279	0.077616	0	0.301689
1818	G	1.8e-05	4.3e-05	-0.02205	0.019404	0	0.404199
1819	U	0.00145	7.7e-05	1.21186	0.084672	0	0.359235
1820	G	0.000134	2.5e-05	0.095256	0.027342	0	0.438796
1821	A	0.000766	7.6e-05	0.608577	0.062622	0	0.176233
1822	U	0.000208	0.000127	0.072324	0.042336	2108	0.377759
1823	G	0.000313	6e-05	0.223145	0.043218	2107	0.338922
1824	C	0.000305	4e-05	0.233729	0.03969	2106	0.381586
1825	A	8.3e-05	8.1e-05	0.001764	0.029106	2105	0.374218
1826	U	5.2e-05	9.3e-05	-0.03528	0.028224	2104	0.414266
1827	G	0.000338	9.4e-05	0.216089	0.0441	2103	0.271236
1828	U	0.001251	7.1e-05	1.04076	0.07497	0	0.309976
1829	A	5.8e-05	0.000101	-0.037926	0.029106	0	0.350092
1830	G	0.001142	0.000191	0.838778	0.078498	0	0.354021
1831	A	0.000721	6.3e-05	0.579471	0.059094	0	0.266243
1832	C	0.001829	2.5e-05	1.59112	0.090846	0	0
1833	A	0.000543	0.000257	0.253133	0.062622	2096	0.218439
1834	C	0.000515	2.5e-05	0.432178	0.04851	2095	0.336021
1835	A	0.000102	0.000108	-0.005292	0.033516	2094	0.340827
1836	G	0.118048	0.102768	nan	nan	0	0.115482
1837	A	0.000116	0.000103	0.011466	0.034398	0	0.027376
1838	A	0.000139	0.000164	-0.02205	0.041454	0	0.119707
1839	G	0.000877	8.6e-05	0.697659	0.06615	0	0.101093
1840	G	0.000241	0.00017	0.063504	0.04851	0	0.183899
1841	G	0.000119	0.000172	-0.046746	0.043218	1948	0.310441
1842	G	5.5e-05	8.1e-05	-0.02205	0.029988	1947	0.303919
1843	U	0.000782	0.000167	0.542427	0.07056	1946	0.243678
1844	A	6.7e-05	5e-05	0.014112	0.02646	1945	0.110179
1845	U	0.001933	0.000262	1.47382	0.105839	0	0.0121866
1846	U	0.00263	4e-05	2.28349	0.112895	0	0.145199
1847	U	0.000732	5e-05	0.601521	0.062622	1940	0.185969
1848	A	6.7e-05	4e-05	0.023814	0.024696	1939	0.185794
1849	A	8.7e-05	6e-05	0.023814	0.032634	1938	0.169487
1850	A	0.001361	0.000293	0.941971	0.103194	0	0.133516
1851	A	0.00012	3.7e-05	0.073206	0.032634	1936	0.230139
1852	G	0.002011	0.001521	0.432178	0.152585	1935	0.210712
1853	A	4e-05	3.3e-05	0.005292	0.02205	0	0.0882797
1854	C	0	3.3e-05	-0.029106	0.016758	1934	0.210643
1855	A	0.000118	6.6e-05	0.046746	0.034398	1933	0.211044
1856	G	3.8e-05	3.2e-05	0.005292	0.021168	1932	0.122
1857	A	9.1e-05	8.2e-05	0.007938	0.032634	0	0.151076
1858	A	0.000308	6e-05	0.218735	0.043218	0	0.149563
1859	A	0.000309	9.2e-05	0.190511	0.046746	0	0
1860	U	0.002101	3e-05	1.82573	0.099666	0	0.0217303
1861	A	5.9e-05	6.1e-05	-0.001764	0.027342	0	0
1862	A	0.000121	6.9e-05	0.045864	0.032634	0	0
1863	U	0.001726	5e-05	1.47822	0.090846	0	0.0233403
1864	A	8.9e-05	4.1e-05	0.043218	0.027342	0	0.0748101
1865	G	0.001606	0.001938	-0.291941	0.153467	1928	0.0983843
1866	A	5.9e-05	9e-05	-0.027342	0.03087	1927	0.0333141
1867	A	0.001189	0.000935	0.224027	0.115541	1926	0.0331247
1868	G	3.6e-05	4e-05	-0.003528	0.02205	1925	0.111281
1869	U	0.00179	3e-05	1.55231	0.093492	1924	0.113198
1870	A	0.000987	5.7e-05	0.820256	0.068796	0	0
1871	C	2.8e-05	7.4e-05	-0.040572	0.025578	0	0.134628
1872	A	0.000227	7.6e-05	0.133181	0.03969	0	0.134481
1873	G	2.8e-05	4.7e-05	-0.016758	0.021168	0	0.133511
1874	A	0.000479	3.8e-05	0.38896	0.049392	0	0
1875	A	0.002147	2.9e-05	1.86807	0.099666	0	0
1876	G	0.001245	3e-05	1.07163	0.077616	0	0.0853656
1877	A	4.2e-05	6e-05	-0.015876	0.025578	0	0.081046
1878	A	8.8e-05	9.7e-05	-0.007938	0.033516	0	0.0780706
1879	C	3e-05	2e-05	0.00882	0.016758	0	0.078188
1880	A	0.000191	7.9e-05	0.099666	0.038808	0	0
1881	G	0.058943	0.003029	49.3159	0.541545	0	0.0261656
1882	A	0.013986	0.017723	-3.29602	0.442762	0	0
1883	A	0.000781	5.7e-05	0.638565	0.062622	0	0
1884	A	5.3e-05	5.9e-05	-0.005292	0.02646	0	0
1885	A	5.9e-05	3e-05	0.02646	0.02205	0	0
1886	A	5.9e-05	3.9e-05	0.01764	0.023814	0	0
1887	A	7e-05	4.9e-05	0.018522	0.02646	0	0
1888	A	0.001016	2.9e-05	0.87053	0.069678	0	0
1889	A	5.9e-05	8.8e-05	-0.025578	0.03087	0	0.020905
1890	U	0.000868	6.8e-05	0.705597	0.067032	1923	0.18214
1891	C	8.3e-05	5.8e-05	0.02205	0.028224	1922	0.209891
1892	A	0.000102	1.9e-05	0.072324	0.024696	1921	0.102838
1893	G	3e-05	2e-05	0.009702	0.016758	1919	0.195977
1894	C	1.2e-05	2e-05	-0.006174	0.014112	1918	0.031507
1895	A	6.6e-05	2e-05	0.041454	0.021168	1917	0.0321682
1896	G	8.9e-05	1.9e-05	0.06174	0.023814	0	0.0253134
1897	A	5.9e-05	0.000116	-0.049392	0.033516	0	0
1898	U	0.000373	2.9e-05	0.303407	0.0441	1915	0.0764069
1899	G	6.5e-05	0.000124	-0.052038	0.03528	1914	0.239095
1900	G	2.9e-05	1.9e-05	0.00882	0.015876	1913	0.242677
1901	A	0.000137	0.000155	-0.015876	0.041454	0	0.161898
1902	G	0.00056	3.8e-05	0.460402	0.053802	1912	0.35264
1903	A	0.000522	0.000129	0.346624	0.059094	1911	0.220626
1904	U	0.000314	9.9e-05	0.189629	0.047628	0	0.105166
1905	U	0.000482	0.000814	-0.292823	0.090846	0	0
1906	A	0.000158	8.9e-05	0.059976	0.036162	0	0
1907	C	0.000439	0.000118	0.282239	0.05292	0	0
1908	C	0.000892	0.000103	0.695895	0.069678	0	0.0233783
1909	A	0.000935	0.000186	0.660615	0.076734	0	0.128776
1910	U	0.000418	0.000239	0.157877	0.060858	0	0.26342
1911	U	0.000166	0.000112	0.047628	0.03969	1903	0.37809
1912	C	0.000145	0.000109	0.031752	0.037926	1902	0.253263
1913	C	5.8e-05	0.000118	-0.05292	0.033516	1900	0.217337
1914	C	0.000166	0.000185	-0.016758	0.045864	1899	0.0793865
1915	A	6.6e-05	7.5e-05	-0.007938	0.029106	1898	0.0970671
1916	A	0.00018	0.000262	-0.072324	0.052038	0	0.0235144
1917	U	0.000761	5.3e-05	0.624453	0.060858	1895	0.0303825
1918	G	0.000226	6.1e-05	0.145529	0.037926	1894	0.0294899
1919	C	0.001075	5.2e-05	0.902282	0.071442	1893	0.0567873
1920	C	0.000115	9.7e-05	0.015876	0.034398	0	0.247305
1921	U	0.003303	0.000419	2.54368	0.132299	1892	0.211944
1922	G	6.2e-05	7.8e-05	-0.014112	0.028224	1891	0.211378
1923	A	8e-05	0.000106	-0.02205	0.032634	1890	0.0794905
1924	A	5.7e-05	0.000123	-0.058212	0.032634	1869	0.0831604
1925	C	1.7e-05	5.3e-05	-0.031752	0.021168	1868	0.0850617
1926	U	0.001017	0.000295	0.636801	0.07938	1867	0.0949741
1927	U	0.000717	0.000134	0.514204	0.060858	1866	0.111519
1928	C	6.6e-05	5.5e-05	0.010584	0.024696	1865	0.137306
1929	C	0.000381	3.1e-05	0.308699	0.040572	0	0.26749
1930	U	0.000132	6.9e-05	0.054684	0.03087	0	0.352777
1931	C	0.002457	7.7e-05	2.09915	0.100548	0	0.243308
1932	C	6.1e-05	7e-05	-0.007938	0.025578	1856	0.409654
1933	U	8.2e-05	4.7e-05	0.03087	0.024696	1855	0.409565
1934	G	0.000206	7.4e-05	0.116423	0.034398	1854	0.390595
1935	C	1.9e-05	5.2e-05	-0.029106	0.019404	1852	0.381683
1936	U	0.000111	9e-05	0.018522	0.03087	1851	0.32648
1937	A	0.0006	0.000272	0.289295	0.06174	0	0.224505
1938	U	0.001024	0.000117	0.79997	0.06615	1849	0.283948
1939	U	0.00059	5.1e-05	0.475396	0.049392	1848	0.220399
1940	A	0.000987	7.3e-05	0.806144	0.063504	1847	0.216865
1941	A	7.6e-05	6.6e-05	0.00882	0.025578	0	0.186528
1942	G	0.000102	6.7e-05	0.029988	0.028224	0	0.174666
1943	A	8.3e-05	0.000114	-0.027342	0.031752	0	0.25396
1944	U	0.001522	0.000152	1.20833	0.082026	0	0.183878
1945	U	0.000831	0.000495	0.296351	0.078498	1844	0.265082
1946	G	0.000324	0.000231	0.081144	0.050274	1843	0.376011
1947	C	0.00016	2.9e-05	0.114659	0.027342	1842	0.355654
1948	U	0.00084	0.000107	0.646503	0.059976	1841	0.194755
1949	A	9.1e-05	6.3e-05	0.024696	0.025578	0	0.183085
1950	G	0.001317	6.5e-05	1.10426	0.072324	1996	0.397726
1951	A	5.7e-05	5.8e-05	-0.001764	0.022932	0	0.1614
1952	G	0.000593	6.7e-05	0.463048	0.051156	1995	0.364188
1953	A	0.000157	0.000251	-0.082908	0.044982	1994	0.23396
1954	A	7.6e-05	0.000103	-0.023814	0.029988	1993	0.195441
1955	U	0.001548	5.1e-05	1.32035	0.076734	1992	0.29146
1956	U	0.000719	9.5e-05	0.550365	0.056448	1991	0.256622
1957	G	0.001298	5.2e-05	1.09897	0.072324	1990	0.167232
1958	U	0.000667	6e-05	0.535371	0.053802	1989	0.253858
1959	G	3e-05	2.3e-05	0.006174	0.015876	1988	0.231332
1960	U	0.000414	9e-05	0.285767	0.045864	1987	0.281165
1961	C	0.001757	8.9e-05	1.47117	0.084672	1985	0.259951
1962	U	0.000115	6.8e-05	0.041454	0.027342	1984	0.340762
1963	U	0.00088	5.6e-05	0.726765	0.058212	1983	0.379571
1964	A	6.3e-05	4.2e-05	0.019404	0.021168	0	0.108123
1965	A	0.000107	8.2e-05	0.02205	0.028224	0	0.0906882
1966	A	0.000725	7.4e-05	0.574179	0.053802	0	0
1967	C	1.4e-05	3.6e-05	-0.019404	0.015876	0	0.0610579
1968	A	0.000243	0.000245	-0.001764	0.047628	0	0.0617295
1969	G	6.4e-05	2.7e-05	0.032634	0.02205	1978	0.113951
1970	U	0.00161	0.000139	1.29742	0.091728	1977	0.112002
1971	U	0.001367	0.00013	1.09015	0.085554	0	0.057799
1972	C	0.000633	9e-05	0.479806	0.053802	0	0
1973	A	0.000304	0.00021	0.082908	0.047628	0	0
1974	U	0.000103	4.3e-05	0.052038	0.024696	0	0.0617295
1975	G	0.000633	8.4e-05	0.484216	0.052038	0	0.0610579
1976	A	0.00058	5.5e-05	0.463048	0.047628	0	0.057799
1977	A	7.2e-05	8.5e-05	-0.010584	0.025578	1970	0.196475
1978	C	0.000369	4.7e-05	0.284885	0.038808	1969	0.197375
1979	C	0.000651	7.3e-05	0.509794	0.050274	0	0.0834404
1980	C	0.000602	0.000112	0.43306	0.051156	0	0.0836971
1981	A	0.000677	0.000125	0.486862	0.053802	0	0
1982	G	4.7e-05	4e-05	0.007056	0.019404	0	0.00688555
1983	A	0.000854	3.3e-05	0.724119	0.054684	1963	0.140713
1984	A	6e-05	7.2e-05	-0.010584	0.023814	1962	0.28982
1985	G	5.4e-05	8.3e-05	-0.025578	0.025578	1961	0.438441
1986	A	0.000131	7e-05	0.053802	0.029106	0	0.321805
1987	A	0.000216	0.000195	0.018522	0.042336	1960	0.422467
1988	C	0.000202	0.000312	-0.097902	0.04851	1959	0.300597
1989	G	0.000573	0.000233	0.298997	0.056448	1958	0.43445
1990	C	6.7e-05	3.4e-05	0.028224	0.020286	1957	0.438018
1991	A	3.5e-05	4e-05	-0.00441	0.018522	1956	0.438416
1992	A	0.000322	0.000418	-0.084672	0.056448	1955	0.16946
1993	U	0.00127	2.8e-05	1.09544	0.067914	1954	0.163159
1994	U	0.00084	5.2e-05	0.695013	0.058212	1953	0.283863
1995	U	0.000899	0.000104	0.700305	0.062622	1952	0.296012
1996	C	0.001098	5.8e-05	0.917276	0.065268	1950	0.306881
1997	A	0.001145	0.001324	-0.156995	0.104076	0	0.111848
1998	A	8.2e-05	8e-05	0.001764	0.02646	0	0.0454771
1999	U	0.001624	4.6e-05	1.39179	0.07497	0	0.344166
[truncated: 149 more rows]

## Sheet: HOTAIR_in_cellulo_avg
Nucleotide	Sequence	Norm_profile	Base_pair	Shannon
1	g	nan	0	0.00631301
2	a	nan	0	0.00868996
3	c	nan	428	0.523165
4	u	nan	427	0.632966
5	c	nan	426	0.640268
6	g	nan	425	0.575761
7	c	nan	424	0.445629
8	c	nan	423	0.657407
9	u	nan	420	0.451475
10	g	nan	419	0.493065
11	u	nan	418	0.414956
12	g	nan	417	0.526442
13	c	nan	416	0.455781
14	u	nan	0	0.32263
15	c	nan	0	0.321098
16	u	nan	39	0.382552
17	g	nan	38	0.291522
18	g	nan	37	0.291592
19	a	nan	36	0.18899
20	g	nan	34	0.299628
21	c	nan	33	0.299609
22	u	nan	32	0.31209
23	u	nan	31	0.314985
24	g	nan	0	0
25	a	nan	0	0
26	u	nan	0	0.389813
27	C	0.252636	0	0.473704
28	C	0.079558	0	0.371606
29	G	1.79409	0	0.010748
30	A	0.0636405	0	0
31	A	-0.323034	23	0.156556
32	A	-0.106377	22	0.156446
33	G	-0.0018825	21	0.264551
34	C	0.457333	20	0.484531
35	U	2.40715	0	0.267576
36	U	0.710331	19	0.508999
37	C	0.03303	18	0.513016
38	C	0.0360775	17	0.503874
39	A	0.020118	16	0.423097
40	C	0.141382	0	0.422181
41	A	0.587064	50	0.159618
42	G	0.0342005	49	0.475027
43	U	0.272326	48	0.490777
44	G	-0.975953	0	0.335139
45	A	0.805005	0	0.0177807
46	G	0.778014	0	0.211155
47	G	0.167642	0	0.211065
48	A	0.569128	43	0.257481
49	C	0.589244	42	0.529864
50	U	-0.0365125	41	0.637577
51	G	0.738702	283	0.554144
52	C	0.201994	282	0.378039
53	U	-0.078047	281	0.410293
54	C	0.0073105	279	0.368819
55	C	0.109211	278	0.412438
56	G	0.520837	277	0.184103
57	U	1.7948	0	0.125536
58	G	0.189926	113	0.224287
59	G	0.25131	112	0.361049
60	G	0.23298	111	0.353862
61	G	0.294748	110	0.400825
62	G	0.0025045	109	0.411769
63	U	1.07785	108	0.416671
64	A	0.219337	0	0.102431
65	A	0.208776	0	0.169542
66	G	-0.395694	0	0.251802
67	A	-0.08521	0	0.146766
68	G	0.724009	96	0.345967
69	A	-0.508419	95	0.296696
70	G	0.573905	94	0.296728
71	C	0.0996315	93	0.343732
72	A	0.040702	0	0.218412
73	C	0.0393905	90	0.284454
74	C	0.399572	89	0.13747
75	A	0.430318	88	0.195833
76	G	0.24662	87	0.184946
77	G	0.557092	86	0.1845
78	C	0.215225	85	0.183545
79	A	0.347013	0	0
80	C	0.201697	0	0.0895098
81	U	1.33592	0	0.0909096
82	G	0.987393	0	0.114234
83	A	0.03757	0	0.019272
84	G	0.687963	0	0.132615
85	G	-0.202535	78	0.228448
86	C	0.182497	77	0.229257
87	C	0.472474	76	0.195536
88	U	0.872716	75	0.257733
89	G	0.187131	74	0.268432
90	G	0.459386	73	0.312806
91	G	0.017787	0	0.225209
92	A	-0.031628	0	0.121959
93	G	0.762887	71	0.275809
94	U	0.921131	70	0.468599
95	U	0.231111	69	0.524176
96	C	-0.185985	68	0.533878
97	C	0.0253065	0	0.432211
98	A	0.125047	0	0.321993
99	C	-0.32185	0	0.371902
100	A	0.066886	0	0.110576
101	G	0.997574	0	0.110483
102	A	-0.212858	0	0.0617355
103	C	0.601168	0	0.28685
104	C	1.37367	0	0.271008
105	A	0.0680845	0	0.0452015
106	A	0.309191	0	0.168055
107	C	-0.0046365	0	0.395192
108	A	0.264831	63	0.324356
109	C	0.062809	62	0.704698
110	C	-0.081416	61	0.666549
111	C	-0.08106	60	0.666235
112	C	0.407845	59	0.665326
113	U	0.801894	58	0.490672
114	G	-0.193362	270	0.534148
115	C	0.00977	269	0.615848
116	U	0.148877	268	0.631159
117	C	0.0938365	267	0.436333
118	C	-0.223121	0	0.462489
119	U	0.227496	266	0.502333
120	G	0.353316	265	0.506901
121	G	0.213243	0	0.629662
122	C	0.23632	0	0.413982
123	G	0.201901	264	0.395244
124	G	0.53448	263	0.758495
125	C	0.077136	262	0.727094
126	U	0.796485	261	0.522793
127	C	0.250275	260	0.59886
128	C	0.421809	259	0.851026
129	C	0.0081815	258	0.655656
130	A	0.186135	0	0.18065
131	C	0.0323175	151	0.341515
132	C	0.865593	150	0.362056
133	C	0.212903	0	0.192832
134	G	1.02513	148	0.662355
135	G	0.390082	146	0.809753
136	G	0.320013	145	0.797059
137	G	-0.189049	144	0.631988
138	C	0.266787	0	0.314488
139	U	0.983973	0	0.372469
140	U	0.582568	0	0.245082
141	A	0.289975	0	0.193558
142	G	0.220527	0	0.327344
143	A	0.752747	0	0.155972
144	C	0.001238	137	0.576046
145	C	0.290559	136	0.587541
146	C	0.0620455	135	0.495156
147	U	0.956381	0	0.387774
148	C	-0.0254705	134	0.385713
149	A	0.0574095	0	0.188373
150	G	-0.108355	132	0.42648
151	G	0.172309	131	0.42555
152	U	0.620175	248	0.457388
153	C	-0.13164	247	0.304129
154	C	0.486362	246	0.146748
155	C	0.377861	245	0.424535
156	U	0.164863	244	0.448173
157	A	-0.009082	243	0.447842
158	A	-0.285139	0	0.300898
159	U	0.071972	0	0.0361041
160	A	0.008096	0	0.152715
161	U	0.542178	241	0.484803
162	C	0.098881	240	0.49736
163	C	0.410077	239	0.513715
164	C	0.063007	238	0.381891
165	G	-0.0833605	0	0.372889
166	G	0.648187	0	0.375605
167	A	0.063284	0	0.266408
168	G	0.675234	230	0.639599
169	G	0.065345	229	0.54993
170	U	1.30779	0	0.163297
171	G	0.304032	228	0.300599
172	C	0.0200205	227	0.419875
173	U	-0.014435	226	0.556845
174	C	-0.009244	224	0.450218
175	U	0.42742	223	0.452221
176	C	0.571637	0	0.102008
177	A	-0.0778825	221	0.15731
178	A	0.0579805	220	0.293363
179	U	0.027178	219	0.305025
180	C	0.271042	218	0.338261
181	A	0.0339855	0	0.0806584
182	G	0.179652	0	0.0775572
183	A	0.546224	0	0.052683
184	A	-0.021468	0	0
185	A	-0.308665	0	0.0534546
186	G	0.457958	0	0.212192
187	G	-0.002714	0	0.238965
188	U	0.407544	214	0.296641
189	C	-0.0191215	213	0.118881
190	C	0.511215	212	0.220988
191	U	0.65509	0	0.111841
192	G	0.513369	0	0.168177
193	C	0.572078	0	0
194	U	0.846472	209	0.0829985
195	C	0.201816	208	0.0520654
196	C	0.133074	207	0.0520483
197	G	0.368887	206	0.0504893
198	C	0.806802	205	0.0124509
199	U	0.524486	204	0.193
200	U	1.2037	0	0.0394166
201	C	0.30918	0	0.0398682
202	G	0.503068	0	0.0162718
203	C	0.241902	0	0
204	A	0.654263	199	0.158118
205	G	0.584963	198	0.0124509
206	U	-0.163573	197	0.0278462
207	G	-0.007774	196	0.0339948
208	G	0.25838	195	0.0511028
209	A	0.436057	194	0.0786192
210	A	0.0115055	0	0.0165071
211	U	0.71056	0	0.146577
212	G	0.360623	190	0.186869
213	G	0.276392	189	0.186841
214	A	0.034302	188	0.141636
215	A	0.0221805	0	0
216	C	0.550789	0	0.115341
217	G	0.433325	0	0.245615
218	G	0.0279245	180	0.379234
219	A	0.167766	179	0.363382
220	U	0.334529	178	0.365586
221	U	0.535748	177	0.366254
222	U	0.385331	0	0.20384
223	A	0.0944425	175	0.307845
224	G	1.0554	174	0.307434
225	A	0.654818	0	0.106012
226	A	-0.01081	173	0.23863
227	G	0.527844	172	0.624337
228	C	0.24975	171	0.625976
229	C	0.495542	169	0.599541
230	U	0.474978	168	0.377895
231	G	1.12727	0	0.329626
232	C	0.411639	0	0.232023
233	A	-0.255236	0	0.33518
234	G	0.251823	0	0.462875
235	U	0.556281	0	0.343709
236	A	0.0751455	0	0.191795
237	G	1.09078	0	0.323677
238	G	0.101166	164	0.631548
239	G	0.785748	163	0.617504
240	G	-0.054143	162	0.560344
241	A	0.398589	161	0.302682
242	G	1.09288	0	0.468766
243	U	-0.0550355	157	0.605655
244	G	0.0218125	156	0.5864
245	G	0.119942	155	0.692982
246	G	-0.054419	154	0.643506
247	G	-0.005767	153	0.542841
248	A	0.029954	152	0.30722
249	G	0.151553	0	0.538481
250	U	0.910395	0	0.555819
251	G	0.553242	0	0.552356
252	G	-0.0289225	0	0.544889
253	A	-0.734472	0	0.522425
254	G	0.491413	0	0.510189
255	A	-0.0031605	0	0.136988
256	G	0.010522	0	0.16879
257	A	0.97466	0	0.0640753
258	G	1.38346	129	0.317967
259	G	0.209242	128	0.60256
260	G	0.54465	127	0.740549
261	A	0.044411	126	0.591125
262	G	0.423445	125	0.503843
263	C	0.0776925	124	0.555227
264	C	-0.011992	123	0.563193
265	C	0.349001	120	0.481814
266	A	0.0714925	119	0.390344
267	G	0.75689	117	0.438646
268	A	0.023882	116	0.264069
269	G	0.290192	115	0.492092
270	U	0.668118	114	0.495584
271	U	1.70642	0	0.13609
272	A	0.865935	0	0.1417
273	C	-0.160294	0	0.284481
274	A	-0.213769	0	0.286066
275	G	0.018624	0	0.356693
276	A	0.483069	0	0.203369
277	C	0.444786	56	0.436979
278	G	0.0265955	55	0.482873
279	G	0.507455	54	0.348907
280	C	1.24878	0	0.108374
281	G	0.0238145	53	0.704279
282	G	0.121056	52	0.717918
283	C	0.222749	51	0.760728
284	G	0.639558	0	0.312677
285	A	0.179811	0	0.213117
286	G	0.218659	0	0.295918
287	A	0.10519	0	0.225681
288	G	0.270873	405	0.271423
289	G	0.298051	404	0.278098
290	A	0.313249	403	0.140445
291	A	-0.155165	402	0.152774
292	G	0.606146	401	0.168893
293	G	0.597971	400	0.108517
294	A	0.657515	0	0.0865491
295	G	0.352822	321	0.142901
296	G	-0.061401	320	0.148166
297	G	0.291318	319	0.214561
298	G	0.414554	318	0.201488
299	C	0.015537	317	0.122726
300	G	0.20929	0	0.0691859
301	U	0.681159	0	0.142124
302	C	0.0017525	0	0.298993
303	U	-0.154994	0	0.299655
304	U	0.372852	0	0.300058
305	U	0.018347	0	0.133556
306	A	46.5502	0	0.068093
307	U	3.35184	0	0
308	U	1.32473	0	0.00677752
309	U	0.32952	0	0.00720571
310	U	0.355972	0	0.00712998
311	U	1.32643	0	0
312	U	1.32228	0	0
313	U	0.888796	0	0.0828501
314	A	1.16986	0	0.159522
315	A	0.2528	0	0.252221
316	G	1.46435	0	0.270073
317	G	0.0683385	299	0.190086
318	C	0.320815	298	0.188671
319	C	0.271695	297	0.183983
320	C	0.021287	296	0.183934
321	C	0.926036	295	0.184079
322	A	0.0362925	0	0.108805
323	A	0.014372	0	0.0853548
324	A	-0.239397	0	0
325	G	0.527401	0	0.102412
326	A	0.496128	0	0.102236
327	G	0.474401	344	0.158904
328	U	0.448809	343	0.178606
329	C	0.327539	342	0.0884119
330	U	0.788212	341	0.258891
331	G	-0.0008765	0	0.21988
332	A	0.286393	0	0
333	U	0.125584	0	0.233774
334	G	0.54393	0	0.234626
335	U	2.15175	0	0.0156078
336	U	1.44995	0	0.0367536
337	U	0.49042	0	0.0453631
338	A	0.0442475	0	0.0158832
339	C	0.305837	0	0.261519
340	A	0.021502	0	0.216398
341	A	0.0410865	330	0.0684699
342	G	3.4e-05	329	0.0844392
343	A	0.074168	328	0.0963978
344	C	0.986066	327	0.0570454
345	C	0.167991	352	0.238864
346	A	-0.175864	351	0.240605
347	G	0.96375	0	0.0390912
348	A	-0.355847	0	0.0312085
349	A	-0.0061685	0	0
350	A	0.442994	0	0
351	U	1.24406	346	0.248657
352	G	0.355683	345	0.262875
353	C	0.45477	0	0.21398
354	C	0.254187	0	0.214179
355	A	0.201799	0	0.148409
356	C	0.034873	399	0.292803
357	G	-0.019766	398	0.351454
358	G	1.538	0	0.328343
359	C	0.041754	397	0.246843
360	C	0.131774	396	0.224172
361	G	0.883197	395	0.204132
362	C	0.390492	0	0.19857
363	G	-0.0341195	394	0.318066
364	U	1.01731	393	0.302921
365	C	0.0103295	392	0.214093
366	C	0.233045	391	0.253402
367	U	0.334879	390	0.277816
368	G	0.502659	0	0.314301
369	G	0.141962	0	0.265838
370	C	-0.132426	383	0.459311
371	A	0.347144	382	0.287587
372	G	0.0202805	381	0.229536
373	A	0.062419	0	0.123759
374	G	0.632734	0	0.140951
375	A	1.37502	0	0
376	A	0.0087355	0	0
377	A	-0.0747655	0	0.100596
378	A	-0.184665	0	0.101939
379	G	0.046746	0	0.143188
380	G	0.918983	0	0.226014
381	C	0.0864425	372	0.381129
382	U	0.733837	371	0.27729
383	G	0.338691	370	0.208745
384	A	0.037197	0	0.0386696
385	A	0.0541245	0	0
386	A	0.067813	0	0.0402097
387	U	0.289017	0	0.199555
388	G	0.146333	0	0.237054
389	G	0.237534	0	0.179192
390	A	0.262124	367	0.173885
391	G	0.25769	366	0.173609
392	G	0.016159	365	0.173551
393	A	0.779721	364	0.095883
394	C	0.447271	363	0.217489
395	C	-0.0898235	361	0.217313
396	G	0.491671	360	0.306508
397	G	0.452776	359	0.191777
398	C	0.229455	357	0.463113
399	G	0.296762	356	0.377666
400	C	0.154747	293	0.338196
401	C	0.0922195	292	0.359549
402	U	0.0445355	291	0.359489
403	U	0.311746	290	0.357412
404	C	0.139695	289	0.236856
405	C	0.696538	288	0.250344
406	U	2.11392	0	0.16607
407	U	1.75468	0	0.101997
408	A	0.0019335	0	0.00476256
409	U	0.997553	0	0
410	A	-0.031283	0	0.0181104
411	A	-0.160271	0	0.018307
412	G	0.9905	0	0.208381
413	U	1.12862	0	0.160991
414	A	-0.0134395	0	0.0718027
415	U	1.66013	0	0.0231576
416	G	1.04722	13	0.438991
417	C	-0.0442755	12	0.487278
418	A	0.0898855	11	0.411238
419	C	0.0105955	10	0.386632
420	A	0.533129	9	0.138028
421	U	1.40311	0	0.170837
422	U	0.749649	0	0.297746
423	G	0.310468	8	0.432159
424	G	1.15643	7	0.497273
425	C	0.20821	6	0.501678
426	G	0.65801	5	0.225672
427	A	0.507098	4	0.197067
428	G	0.415531	3	0.178861
429	A	0.267889	0	0
430	G	0.93367	0	0
431	A	0.417072	0	0.00542019
432	A	0.0508115	0	0
433	U	1.22671	0	0.0437732
434	U	0.90076	0	0.182026
435	A	0.0082605	0	0.212473
436	A	-0.098513	0	0.203091
437	G	0.900564	0	0.160044
438	U	1.00725	457	0.265245
439	G	0.0225735	456	0.240946
440	C	0.488838	455	0.240584
441	U	0.774467	454	0.201244
442	G	0.446461	453	0.29614
443	C	0.387326	0	0.202211
444	A	0.169928	0	0
445	A	0.0260415	0	0
446	C	0.378766	0	0.0253385
447	C	0.919892	0	0.0255569
448	U	0.382933	0	0.0140352
449	A	0.202099	0	0.0104992
450	A	-0.25506	0	0.00504016
451	A	0.0741895	0	0.0338788
452	C	0.0123255	0	0.0409215
453	C	0.087551	442	0.11358
454	A	0.195585	441	0.143093
455	G	0.403408	440	0.264535
456	C	0.424952	439	0.251388
457	A	0.141804	438	0.170873
458	A	1.10195	0	0
459	U	1.09889	0	0.129519
460	U	1.36073	0	0.126569
461	A	0.32208	0	0.131702
462	C	0.435218	0	0.0496931
463	A	0.0807375	0	0.0494649
464	C	0.248817	0	0.0674259
465	C	0.814325	0	0.0817599
466	C	0.266989	0	0.164811
467	A	0.180653	0	0.161311
468	A	0.035642	522	0.174695
469	G	0.345291	521	0.29145
470	C	-0.003681	520	0.332239
471	U	0.478068	518	0.503971
472	C	0.034336	517	0.300148
473	G	0.388506	516	0.19826
474	U	1.56745	0	0.288241
475	U	0.473359	515	0.332438
476	G	0.482797	514	0.270762
477	G	0.187911	513	0.29797
478	G	0.0382765	0	0.208628
479	G	0.330216	510	0.325316
480	C	0.0409965	509	0.349765
481	C	0.019472	0	0.275852
482	U	0.859767	0	0.201379
483	A	0.188551	0	0.0147571
484	A	0.237557	0	0
485	G	0.0059875	501	0.0750698
486	C	0.0137275	500	0.0693801
487	C	0.033601	499	0.0682562
488	A	0.350673	498	0.0481644
489	G	0.200911	497	0.25688
490	U	0.317971	0	0.192512
491	A	0.314251	0	0.0107631
492	C	0.680116	0	0.0353986
493	C	1.03104	0	0.0355047
494	G	0.573726	0	0
495	A	0.078906	0	0.159729
496	C	0.424715	0	0.140372
497	C	0.112433	489	0.132596
498	U	0.427975	488	0.0598694
499	G	0.177928	487	0.0708592
500	G	0.554507	486	0.0676095
501	U	0.654549	485	0.0694378
502	A	-0.002454	0	0.00707457
503	G	7.33871	0	0.0496281
504	A	-0.0428195	0	0
505	A	0.120338	0	0
506	A	0.058331	0	0.046706
507	A	0.134738	0	0.0473139
508	A	0.219566	0	0.208733
509	G	0.4417	480	0.326456
510	C	0.0714865	479	0.260144
511	A	0.0880075	0	0.00477663
512	A	0.228481	0	0
513	C	1.145	477	0.163845
514	C	-0.0337705	476	0.164563
515	A	0.079262	475	0.292711
516	C	0.147177	473	0.163709
517	G	0.235904	472	0.159949
518	A	0.0592185	471	0.14172
519	A	0.135891	0	0.173884
520	G	0.78155	470	0.262364
521	C	0.384926	469	0.250291
522	U	1.32748	468	0.247452
523	A	0.229119	0	0
524	G	1.68768	0	0
525	A	0.819448	0	0
526	G	0.954498	0	0.00707459
527	A	0.470854	0	0.0730339
528	G	0.549067	0	0.106123
529	A	0.057217	0	0.159802
530	G	0.158484	0	0.184094
531	A	0.182021	1038	0.130798
532	G	1.17819	1037	0.609319
533	C	0.141752	1035	0.679792
534	C	0.305855	1034	0.679019
535	A	0.148871	1033	0.413522
536	G	0.511859	1032	0.34068
537	A	0.958522	1031	0.0492161
538	G	1.52202	1030	0.274089
539	G	0.0344935	1029	0.354439
540	A	0.0090745	1028	0.351038
541	G	0.262398	1027	0.423122
542	G	0.289364	0	0.322348
543	G	1.59076	0	0.15712
544	A	0.361986	0	0.064091
545	A	0.747963	0	0.0179526
546	G	0.392076	0	0.170627
547	A	-0.228571	0	0.171021
548	G	0.93931	0	0.174352
549	A	-0.0753835	1016	0.139475
550	G	0.712489	1015	0.171176
551	C	0.0885785	1014	0.212428
552	G	1.00158	1013	0.327764
553	C	0.0292475	1012	0.329913
554	C	-0.027054	1011	0.329882
555	A	0.070656	0	0.0443147
556	G	0.505888	0	0.0326345
557	A	0.0616555	0	0
558	C	0.582022	0	0
559	G	1.06727	0	0.0376576
560	A	0.0025555	0	0.0228684
561	A	0.0886415	0	0.0524079
562	G	0.0723585	575	0.114408
563	G	-0.0336405	574	0.114257
564	U	0.424272	573	0.117884
565	G	0.790007	0	0.0898056
566	A	0.0856905	0	0
567	A	0.672866	0	0
568	A	0.248534	0	0
569	G	0.18763	0	0.0569465
570	C	0.479501	0	0.056969
571	G	0.53733	0	0.0565459
572	A	-0.016419	0	0
573	A	0.544588	564	0.0251326
574	C	0.0082885	563	0.0360692
575	C	0.415901	562	0.0362166
576	A	0.42865	0	0
577	C	0.29232	0	0.0565459
578	G	-0.031042	589	0.076511
579	C	0.405406	588	0.0763287
580	A	0.473768	587	0.0737835
581	G	0.674277	0	0
582	A	0.119953	0	0
583	G	0.986828	0	0
584	A	-0.173015	0	0
585	A	0.243994	0	0
586	A	0.063686	0	0
587	U	1.00295	580	0.0737835
588	G	0.45195	579	0.0193821
589	C	0.281608	578	0.0195421
590	A	0.297536	0	0
591	G	-0.0124895	893	0.300132
592	G	0.0569855	892	0.285063
593	C	0.026409	891	0.234997
594	A	0.257309	890	0.170479
595	A	-0.075938	889	0.178486
596	G	0.684638	888	0.22966
597	G	0.106831	887	0.292728
598	G	nan	886	0.282267
599	A	0.347361	885	0.297323
600	G	0.484245	884	0.390183
601	C	0.837322	883	0.399679
602	A	0.212981	0	0.141318
603	A	0.556862	0	0.139353
604	G	0.286659	0	0.173577
605	G	1.29324	0	0.202852
606	C	0.773386	0	0.132535
607	G	0.933913	0	0.123267
608	G	0.219012	0	0.264651
609	C	-0.060497	0	0.263614
610	A	0.127088	0	0
611	G	1.88681	0	0.169847
612	U	0.684361	0	0.0938383
613	U	1.53699	0	0.150738
614	C	0.387207	882	0.0495705
615	C	-0.0448975	881	0.0493831
616	C	0.491741	880	0.049342
617	G	0.353418	879	0.00734505
618	G	0.597038	0	0.159763
619	A	0.097581	0	0
620	A	0.0201735	0	0
621	C	0.29477	0	0
622	A	0.083638	0	0
623	A	0.747189	0	0
624	A	0.041946	0	0.0257079
625	C	1.04998	0	0.035265
626	G	1.24643	878	0.137404
627	U	-0.249371	877	0.0479534
628	G	0.809737	876	0.0462063
629	G	0.123199	875	0.0453368
630	C	0.401151	874	0.0360151
631	A	0.501436	0	0
632	G	0.152972	870	0.00263134
633	A	-0.0527335	869	0.0328718
634	G	-0.063024	868	0.0461833
635	G	0.334775	867	0.0469407
636	G	0.991734	866	0.170613
637	C	0.30972	864	0.122462
638	A	-0.164986	0	0
639	A	0.0654945	0	0
640	G	0.380078	0	0.0359576
641	A	0.296512	0	0.0390842
642	C	0.0598625	0	0.174566
643	G	0.0150055	777	0.454895
644	G	0.0139255	776	0.45165
645	G	-0.248691	775	0.440045
646	C	0.404027	774	0.337461
647	A	0.554276	0	0
648	C	0.0004695	660	0.0143253
649	U	0.219942	659	0.0137396
650	C	1.10561	658	0.0139897
651	A	0.0936115	0	0.0269566
652	C	0.112811	0	0.0281099
653	A	0.333469	0	0.023902
654	G	0.240647	0	0.0319674
655	A	0.091275	0	0.0352004
656	C	0.730112	0	0.0354559
657	A	1.17381	0	0
658	G	0.375778	650	0.0139897
659	A	-0.352398	649	0.0137396
660	G	0.479129	648	0.0143253
661	G	0.453167	0	0.140689
662	U	0.256021	0	0.148191
663	U	1.34289	0	0.144003
664	U	1.50149	0	0.108615
665	A	0.000317	0	0.147064
666	U	1.24911	0	0.151832
667	G	0.494412	0	0.155934
668	U	0.577141	0	0.126225
669	A	5.51164	0	0.0215079
670	U	1.71623	0	0
671	U	0.755235	0	0
672	U	2.37705	0	0
673	U	0.366428	0	0
674	U	1.20239	0	0.0424933
675	A	21.9639	0	0
676	U	0.561681	0	0.2061
677	U	0.274689	0	0.257071
678	U	0.228585	0	0.20422
679	U	1.68008	0	0.0323261
680	U	1.16049	0	0
681	U	7.95217	0	0
682	A	0.770116	0	0.106862
683	A	0.015367	0	0.187179
684	A	0.705886	0	0.17052
685	A	0.287512	0	0.0885875
686	U	1.15667	0	0.0462613
687	C	0.898231	0	0.0735032
688	U	1.10212	0	0.105999
689	G	0.0782555	0	0.108447
690	A	1.53475	0	0.0456522
691	U	0.573886	0	0.0857526
692	U	1.96851	0	0.103125
693	U	0.507668	766	0.474965
694	G	0.0788675	765	0.494588
695	G	0.370347	764	0.497008
696	U	1.24288	763	0.350087
697	G	0.197247	762	0.351341
698	U	0.544952	0	0.117603
699	U	1.50614	715	0.238085
700	C	0.135015	714	0.517618
701	C	0.443704	713	0.518383
702	A	0.592978	0	0.154752
703	U	1.00474	0	0.0228617
704	G	1.33864	0	0.0223629
705	A	0.0469045	0	0
706	G	5.81809	0	0.0495348
707	G	1.05538	0	0.051868
708	A	0.775096	0	0.0357489
709	A	-0.009363	0	0
710	A	0.218133	0	0
711	A	0.739666	0	0
712	G	0.610071	0	0.173316
713	G	1.08954	701	0.469029
714	G	0.429035	700	0.367766
715	A	0.411127	699	0.189399
716	A	0.0208215	0	0.127466
717	A	0.360296	0	0.0384867
718	A	0.139154	0	0.037443
719	U	0.299555	0	0
720	C	0.533189	759	0.0111069
721	U	0.172134	758	0.00544732
722	A	0.487502	757	0.00692183
723	G	0.488334	756	0.00361715
724	G	0.267673	755	0.0036413
725	G	0.360771	754	0.0064409
726	A	0.963106	0	0
727	A	-0.0204615	0	0
728	C	0.171472	751	0.00950935
729	G	0.788496	750	0.0171061
730	G	0.464297	749	0.0757513
731	G	0.604347	748	0.131805
732	A	0.011336	0	0.0699848
733	G	1.42573	0	0
734	U	1.29336	0	0
735	A	-0.0413965	0	0
736	C	0.603778	0	0
737	A	0.308852	0	0
738	G	0.508756	0	0
739	A	0.439325	0	0
740	G	2.54434	0	0
741	A	0.058393	0	0
742	G	1.59644	0	0
743	A	0.019246	0	0
744	A	0.0015265	0	0
745	U	1.43599	0	0
746	A	0.59587	0	0
747	A	0.547572	0	0
748	U	0.946384	731	0.139917
749	C	0.3715	730	0.0819742
750	C	0.000594	729	0.0727558
751	G	1.24119	728	0.00950935
752	G	0.0891495	0	0
753	G	0.571638	0	0
754	U	0.429851	725	0.0064409
755	C	0.0523945	724	0.0036413
756	C	0.654509	723	0.00361715
757	U	1.18153	722	0.00692183
758	A	0.0929275	721	0.00544732
759	G	0.714122	720	0.0111069
760	C	0.029841	0	0.0694846
761	U	1.79698	0	0.107552
762	C	0.579178	697	0.361578
763	G	-0.010533	696	0.325039
764	C	0.45267	695	0.541571
765	C	0.142891	694	0.491688
766	A	0.396689	693	0.320855
767	C	-0.024402	0	0.273206
768	A	0.0622325	0	0.312946
769	U	0.479202	0	0.252208
770	G	1.01637	0	0.262797
771	A	0.0123365	0	0.193973
772	A	0.327714	0	0.11299
773	C	1.48978	0	0.136031
774	G	0.657413	646	0.349968
775	C	0.409717	645	0.434176
776	C	0.482385	644	0.301232
777	C	0.223196	643	0.438733
778	A	0.0797195	0	0.147771
779	G	0.927423	0	0.12991
780	A	0.171681	0	0.0235471
781	G	0.703709	0	0.0378985
782	A	0.049364	0	0.0136744
783	A	-0.0367045	0	0
784	C	0.59724	802	0.104682
785	G	0.862015	801	0.184172
786	C	0.118613	800	0.223182
787	U	0.992302	799	0.22483
788	G	0.322442	0	0.188742
789	G	10.324	0	0.228411
790	A	0.602544	0	0
791	A	-0.340589	0	0
792	A	0.188448	0	0
793	A	0.0179735	0	0
794	A	0.0312885	0	0.0735543
795	C	1.13155	0	0.108211
796	C	0.311026	0	0.274283
797	U	0.386925	0	0.213111
798	G	0.257111	0	0.199722
799	A	0.0123365	787	0.160033
800	G	0.014819	786	0.2603
801	C	0.056946	785	0.277551
802	G	0.422154	784	0.276048
803	G	0.750229	847	0.129568
804	G	0.0117035	846	0.123542
805	U	0.292995	845	0.123551
806	G	0.730468	844	0.123993
807	C	0.760355	0	0.0926926
808	C	0.764065	0	0
809	G	0.118724	842	0.0287557
810	G	0.602865	841	0.0286927
811	G	0.595136	840	0.0286907
812	G	-0.0700465	839	0.0286883
813	C	0.413704	838	0.0286974
814	A	0.023859	837	0.0408798
815	G	0.56536	833	0.200816
816	C	0.0006955	832	0.125758
817	A	0.161237	829	0.151252
818	C	-0.145266	828	0.109925
819	C	0.096597	827	0.109865
820	C	0.563132	826	0.109382
821	G	0.872992	825	0.0830832
822	G	0.540318	0	0.0763122
823	C	0.0819475	0	0.0797048
824	U	1.82264	0	0.0796678
825	C	0.414688	821	0.162768
826	G	-0.008871	820	0.109891
827	G	0.299889	819	0.109873
828	G	0.980908	818	0.109713
829	U	0.63426	817	0.145097
830	C	-0.024877	0	0.076998
831	A	0.218521	0	0.0771669
832	G	0.148217	816	0.123235
833	C	0.0678975	815	0.128108
834	C	0.288921	0	0
835	A	0.465156	0	0
836	C	0.502106	0	0.0703619
837	U	1.10361	814	0.0408798
838	G	0.357944	813	0.0975975
839	C	0.116878	812	0.100873
840	C	0.368744	811	0.0998129
841	C	0.107174	810	0.0996943
842	C	-0.012088	809	0.0287557
843	A	0.0328435	0	0
844	C	0.252584	806	0.030878
845	A	0.0651995	805	0.0304273
846	C	0.0858775	804	0.030422
847	C	0.527978	803	0.0364856
848	G	0.406793	862	0.457512
849	G	-0.0879015	861	0.5187
850	G	1.37163	860	0.441043
851	C	0.374999	859	0.346415
852	C	0.270509	0	0
853	C	0.302258	0	0.159275
854	A	0.134466	0	0.159361
855	C	0.539187	0	0.201567
856	C	0.247854	0	0.201502
857	A	-0.206414	0	0.167134
858	A	0.046717	0	0.108786
859	G	-0.00056	851	0.343692
860	C	0.61705	850	0.304572
861	C	0.450626	849	0.428452
862	C	0.193825	848	0.44887
863	C	0.45328	0	0.166482
864	G	0.35915	637	0.249068
865	C	0.979398	0	0.108078
866	C	0.469668	636	0.0489343
867	C	-0.088087	635	0.0107564
868	C	0.282815	634	0.0101625
869	U	0.331855	633	0.00170334
870	C	0.793121	632	0.00263134
871	G	0.627834	0	0
872	C	0.317207	0	0
873	G	0.150931	0	0.00807088
874	G	0.424537	630	0.0119557
875	C	-0.144813	629	0.00344668
876	C	0.265157	628	0.00346204
877	A	-0.0641825	627	0.00604817
878	C	0.681184	626	0.286541
879	C	0.753907	617	0.0165782
880	G	0.039973	616	0.0279913
881	G	0.063165	615	0.0279925
882	G	-0.048442	614	0.0281733
883	G	0.173337	601	0.395194
884	C	0.693615	600	0.309702
885	U	1.1617	599	0.244189
886	U	0.048188	598	0.111856
887	C	-0.001572	597	0.246767
888	C	0.286715	596	0.246839
889	U	1.67987	595	0.234769
890	U	0.762682	594	0.234618
891	G	0.376476	593	0.270255
892	C	0.018601	592	0.270643
893	U	0.370817	591	0.276843
894	C	0.0368635	0	0.187845
895	U	1.11083	0	0.181415
896	U	0.746901	0	0.110486
897	C	0.895993	0	0.247269
898	U	0.604665	0	0.244268
899	U	0.353171	0	0.228072
900	A	0.315165	0	0
901	U	1.52339	0	0.110074
902	C	0.580989	0	0.183316
903	A	0.276574	0	0.0144417
904	U	0.476075	923	0.39172
905	C	0.335221	922	0.372698
906	U	0.842818	921	0.354054
907	C	0.56545	920	0.373627
908	C	0.0847295	0	0.271009
909	A	0.140023	919	0.0390269
910	U	0.474758	918	0.0762279
911	C	0.318558	917	0.0817435
912	U	1.52375	0	0
913	U	0.775483	0	0
914	U	2.3265	0	0
915	A	0.246806	0	0
916	U	0.831087	0	0
917	G	0.607402	911	0.043758
918	A	0.192255	910	0.0446894
919	U	1.29338	909	0.0534686
920	G	0.182825	907	0.367719
921	A	-0.149704	906	0.165194
922	G	0.0077005	905	0.283905
923	G	-0.274016	904	0.324887
924	C	0.227939	935	0.00990111
925	U	0.431788	934	0.00425726
926	U	0.0218975	933	0.00424318
927	G	0.50071	932	0.00559105
928	U	0.497302	0	0
929	U	1.35985	0	0
930	A	0.714038	0	0
931	A	-0.025482	0	0
932	C	0.501919	927	0.00559105
933	A	0.0343475	926	0.00424318
934	A	0.0511605	925	0.00425726
935	G	0.403768	924	0.00990111
936	A	0.207518	0	0
937	C	0.41152	948	0.274616
938	C	0.129701	947	0.271556
939	A	0.269255	946	0.115518
940	G	0.542479	945	0.208444
941	A	0.214147	0	0.106953
942	G	0.279123	0	0.109401
943	A	0.294749	0	0.106674
944	G	1.323	0	0.0165775
945	C	0.659639	940	0.299182
946	U	0.602206	939	0.290496
947	G	0.223431	938	0.422952
948	G	0.363143	937	0.437925
949	C	-0.035399	1008	0.601591
950	C	0.289395	1007	0.366504
951	A	0.02992	1006	0.143432
952	A	0.106422	0	0.206609
953	G	0.908254	1005	0.338986
954	C	0.0186575	0	0.168785
955	A	-0.0054955	0	0.0995443
956	C	0.0620625	1002	0.28981
957	C	0.408044	1001	0.309824
958	U	0.785848	1000	0.259668
959	C	0.772344	999	0.243379
960	U	0.152535	998	0.226108
961	A	0.0346695	997	0.16354
962	U	1.14657	996	0.213467
963	C	0.134324	995	0.290106
964	U	0.795866	0	0.166021
965	C	0.962843	0	0.104374
966	A	0.388534	0	0.0717031
967	G	0.16009	993	0.340409
968	C	0.0544415	992	0.380514
969	C	0.791519	991	0.310593
970	G	0.501949	990	0.143575
971	C	0.109236	989	0.133415
972	G	0.241155	987	0.149219
973	C	-0.016238	986	0.319049
974	C	0.0112455	0	0.193765
975	C	-0.0178325	984	0.316679
976	G	0.0261815	983	0.431756
977	C	0.394377	981	0.407995
978	U	0.983787	0	0.215119
979	C	0.253458	0	0.184258
980	A	-0.118896	0	0.0417391
981	G	0.987602	977	0.316397
982	C	0.0326175	0	0.242335
983	C	0.591172	976	0.308939
984	G	0.094188	975	0.35943
985	A	0.162708	0	0.0939596
986	G	0.601144	973	0.196838
987	C	0.409353	972	0.21848
988	A	-0.007921	0	0.0209362
989	G	0.378242	971	0.145045
990	C	0.103811	970	0.279042
991	G	0.243906	969	0.275528
992	G	0.360828	968	0.295388
993	U	0.0937785	967	0.334075
994	C	0.250905	0	0.0878057
995	G	0.0353935	963	0.416889
996	G	0.251471	962	0.380521
997	U	1.03998	961	0.342136
998	G	0.391827	960	0.326396
999	G	0.0958505	959	0.329996
1000	G	0.330062	958	0.422692
1001	G	0.0279075	957	0.694192
1002	G	0.125109	956	0.895283
1003	G	0.014389	0	0.674924
1004	A	0.552269	0	0.156495
1005	C	0.509914	953	0.445701
1006	U	0.350081	951	0.643652
1007	G	0.576957	950	0.590567
1008	G	0.215193	949	0.631727
1009	G	0.566979	0	0.483737
1010	A	0.184758	0	0.357859
1011	G	0.037361	554	0.680494
1012	G	0.310333	553	0.706764
1013	C	0.272838	552	0.454134
1014	G	0.1185	551	0.410788
1015	C	0.372895	550	0.300265
1016	U	0.929885	549	0.319913
1017	A	0.213398	0	0.0209152
1018	A	0.122265	0	0.0124318
1019	U	1.99974	0	0.0191489
1020	U	1.76308	0	0.00726636
1021	A	0.660874	0	0.00503333
1022	A	0.872361	0	0
1023	U	1.88595	0	0.0459842
1024	U	1.14088	0	0.33338
1025	G	0.202578	0	0.459847
1026	A	0.485824	0	0.283581
1027	U	1.46207	541	0.298649
1028	U	0.215219	540	0.381012
1029	C	0.332065	539	0.546078
1030	C	0.118223	538	0.610017
1031	U	0.480599	537	0.488096
1032	U	1.23805	536	0.274465
1033	U	1.12972	535	0.203354
1034	G	-0.148952	534	0.316861
1035	G	0.375493	533	0.318097
1036	A	0.516614	0	0.22937
1037	C	0.088393	532	0.213792
1038	U	1.11541	531	0.189233
1039	G	1.61702	0	0.0468386
1040	U	1.13425	0	0.0713421
1041	A	0.053678	0	0.0139487
1042	A	0.033109	0	0.0149675
1043	A	0.302349	0	0.014963
1044	A	0.013326	0	0.00617693
1045	U	0.827113	0	0.010799
1046	A	0.239914	0	0.0267856
1047	U	0.928167	1168	0.129994
1048	G	-0.231392	1167	0.137982
1049	G	0.527831	1166	0.142012
1050	C	0.252404	1165	0.120039
1051	G	0.185632	1164	0.208786
1052	G	0.0371465	1163	0.211995
1053	C	0.245113	1162	0.206271
1054	G	0.008266	0	0.125235
1055	U	1.06193	0	0.13499
1056	C	0.473832	0	0.179812
1057	U	0.883982	0	0.175324
1058	A	0.244073	0	0.0689236
1059	C	0.09174	0	0.0793647
1060	A	0.193516	0	0.0786034
1061	C	0.554898	1153	0.235467
1062	G	0.40236	1152	0.211516
1063	G	0.161272	1151	0.200266
1064	A	0.232873	1150	0.09468
1065	A	0.0200035	1149	0.0967449
1066	C	0.198616	1148	0.263855
1067	C	0.301641	1147	0.26726
1068	C	0.853711	1146	0.253932
1069	A	-0.077837	0	0.0344632
1070	U	1.51294	1107	0.169929
1071	G	0.364411	1106	0.0953289
1072	G	0.386941	0	0.0364567
1073	A	0.712906	1104	0.100162
1074	C	0.029621	1103	0.14707
1075	U	0.461601	1102	0.117874
1076	C	0.046051	1101	0.180401
1077	A	0.023362	1100	0.115734
1078	U	1.10227	1099	0.0939043
1079	A	-0.0038955	0	0
1080	A	0.568259	0	0
1081	A	0.772149	0	0
1082	C	0.283708	1095	0.0316216
1083	A	0.020037	1094	0.0273552
1084	A	-0.0718725	1093	0.0387279
1085	U	1.07286	1092	0.151926
1086	A	0.59128	0	0.0495826
1087	U	1.57857	0	0
1088	A	0.000266	0	0
1089	U	1.27061	0	0
1090	C	0.102995	0	0.00553943
1091	U	1.85816	0	0.0495826
1092	G	1.28386	1085	0.156608
1093	U	0.944305	1084	0.0387279
1094	U	0.655831	1083	0.076683
1095	G	0.396525	1082	0.0822807
1096	G	1.14963	0	0.0490243
1097	G	0.433887	0	0.0485267
1098	C	0.408824	0	0
1099	G	0.580999	1078	0.0872031
1100	U	0.416828	1077	0.053045
1101	G	0.028705	1076	0.107572
1102	A	0.562602	1075	0.0622918
1103	G	0.085753	1074	0.0622958
1104	U	0.292636	1073	0.0637129
1105	G	0.642308	0	0.011075
1106	C	0.313136	1071	0.101356
1107	A	0.382749	1070	0.157441
1108	C	0.346396	0	0.0293576
1109	U	0.528586	1136	0.229502
1110	G	0.140409	1135	0.213576
1111	U	0.550266	1134	0.130975
1112	C	0.085006	1133	0.130654
1113	U	1.11089	1132	0.126132
1114	C	0.287407	0	0
1115	U	0.787887	0	0
1116	C	0.50953	0	0.0825802
1117	A	-0.0058345	0	0.265292
1118	A	0.281001	0	0.290899
1119	A	0.520643	0	0.308072
1120	U	0.605419	0	0
1121	A	-0.012738	0	0
1122	A	2.19916	0	0
1123	U	1.0812	0	0
1124	U	1.08289	0	0.156453
1125	U	0.365266	0	0.307307
1126	U	1.14198	0	0.407406
1127	U	0.823316	0	0.218573
1128	C	-0.0776935	0	0.137108
1129	C	0.280135	0	0.172086
1130	A	0.041494	0	0.0421917
1131	U	0.712722	0	0.0480391
1132	A	0.030599	1113	0.138494
1133	G	0.791855	1112	0.323064
1134	G	-0.0061905	1111	0.330649
1135	C	0.977718	1110	0.212727
1136	A	-0.0203935	1109	0.23919
1137	A	0.533008	0	0.108159
1138	A	-0.849854	0	0.11344
1139	U	0.470029	0	0.0541032
1140	G	0.921932	0	0.144135
1141	U	0.647706	0	0.0978122
1142	C	0.346315	0	0.110224
1143	A	0.634402	0	0.0193877
1144	G	0.471836	0	0.0310667
1145	A	0.001152	0	0.0164565
1146	G	0.494974	1068	0.117309
1147	G	0.458182	1067	0.118846
1148	G	0.176198	1066	0.110844
1149	U	1.13099	1065	0.107005
1150	U	0.310551	1064	0.116255
1151	C	0.592013	1063	0.116745
1152	U	0.284753	1062	0.118145
1153	G	0.672589	1061	0.120717
1154	G	0.034771	0	0.00863103
1155	A	5.80234	0	0
1156	U	0.195925	0	0
1157	U	0.808682	0	0
1158	U	0.552328	0	0
1159	U	1.15269	0	0.012777
1160	U	0.406073	0	0.0290348
1161	A	0.296281	0	0.0293674
1162	G	0.336037	1053	0.112118
1163	U	1.30747	1052	0.0931324
1164	U	0.462356	1051	0.0957798
1165	G	0.169866	1050	0.0952884
1166	C	0.579323	1049	0.119537
1167	U	0.924524	1048	0.125689
1168	A	-0.222798	1047	0.140538
1169	A	0.0867465	0	0.012777
1170	G	0.336228	1179	0.0136885
1171	G	0.474699	1178	0.0135041
1172	A	0.153656	1177	0.0656389
1173	A	0.401802	0	0.00746569
1174	A	0.237596	0	0.00632671
1175	G	0.317144	0	0.00493358
1176	A	0.438287	0	0
1177	U	0.487202	1172	0.0570461
1178	C	0.372207	1171	0.00483598
1179	C	0.257157	1170	0.00502502
1180	A	0.430476	0	0
1181	A	-0.0038445	0	0
1182	A	1.09807	0	0
1183	U	0.441634	1205	0.0253358
1184	G	0.281817	1204	0.00207215
1185	G	0.757526	1203	0.00204415
1186	G	-0.028863	1202	0.00206814
1187	A	0.186217	0	0
1188	C	0.404616	1201	0.0827641
1189	C	0.05266	1200	0.0271714
1190	A	0.415779	0	0
1191	A	0.429614	0	0
1192	U	1.215	0	0
1193	U	1.95111	0	0
1194	U	1.23291	0	0
1195	U	0.971364	0	0
1196	A	-0.047872	0	0
1197	G	0.383401	0	0.0207484
1198	G	1.25136	0	0.020614
1199	A	0.504538	0	0
1200	G	0.053175	1189	0.00642295
1201	G	0.343641	1188	0.0621501
1202	C	-0.134262	1186	0.00206814
1203	C	0.348293	1185	0.00204415
1204	C	0.051105	1184	0.00207215
1205	A	0.237028	1183	0.0253358
1206	A	0.153909	0	0
1207	A	0.520556	0	0.0338717
1208	C	0.168396	1744	0.0702024
1209	A	0.599735	1743	0.0343442
1210	G	0.168289	1742	0.056497
1211	A	0.020077	1741	0.192087
1212	G	0.007429	1740	0.184371
1213	U	-0.019919	1739	0.180634
1214	C	0.577535	1738	0.174263
1215	C	-0.066223	1737	0.178687
1216	G	1.21597	0	0.158593
1217	U	0.578365	0	0.0537601
1218	U	1.11129	0	0.0382306
1219	C	0.862728	0	0.170742
1220	A	0.397373	0	0.173618
1221	G	0.937089	1666	0.0721254
1222	U	1.30228	1665	0.131239
1223	G	0.411193	1664	0.307162
1224	U	0.52091	1663	0.301085
1225	C	0.307024	1662	0.433202
1226	A	0.0488435	0	0.402731
1227	G	0.876438	0	0.208056
1228	A	0.529064	1659	0.0795944
1229	A	0.0791715	1658	0.0445054
1230	A	1.07087	0	0.00799355
1231	A	0.347907	1656	0.00752043
1232	U	0.354845	1655	0.319197
1233	G	-0.0086335	1654	0.407565
1234	C	1.15223	1653	0.400829
1235	U	0.609569	1651	0.373729
1236	U	0.425403	1650	0.208396
1237	C	0.582149	1649	0.336411
1238	C	0.137891	0	0.476767
1239	C	0.244483	0	0.413083
1240	C	0.260555	0	0.179919
1241	A	0.432216	1596	0.0337483
1242	A	0.061174	1595	0.0230213
1243	A	0.076186	1594	0.176084
1244	G	-0.008057	1593	0.489297
1245	G	0.311396	1591	0.489338
1246	G	0.0920155	1590	0.48789
1247	U	1.76525	0	0.219425
1248	U	0.575148	1589	0.263628
1249	G	0.655644	1588	0.567812
1250	G	0.481388	0	0.550243
1251	C	0.283033	1586	0.550549
1252	A	0.0056255	1585	0.533413
1253	G	0.998937	0	0.234609
1254	U	0.0984895	1583	0.344054
1255	G	0.077046	1582	0.390902
1256	U	1.42023	1581	0.148968
1257	G	1.19932	1580	0.18861
1258	U	0.48638	1579	0.219374
1259	U	1.78428	1578	0.235669
1260	U	1.14216	1577	0.401053
1261	U	0.62937	1576	0.498337
1262	G	0.58318	1575	0.160228
1263	U	1.11066	0	0.254771
1264	U	0.853259	0	0.316273
1265	G	nan	0	0.109125
1266	G	18.6082	0	0
1267	A	1.16411	0	0.0312937
1268	A	0.0350935	0	0.14432
1269	A	0.0062815	0	0.233284
1270	A	0.226688	0	0.306633
1271	A	0.02819	0	0.364112
1272	A	-0.0756035	1302	0.30284
1273	G	1.2889	1301	0.317879
1274	C	-0.02581	1300	0.579663
1275	U	0.578142	0	0.418628
1276	U	0.352553	0	0.401672
1277	G	0.034455	1298	0.574571
1278	G	0.137401	1297	0.574385
1279	G	0.225248	1296	0.574628
1280	U	1.14182	0	0.387589
1281	U	0.603012	0	0.123712
1282	A	0.351504	0	0
1283	U	0.91142	0	0.188405
1284	A	0.100566	1293	0.388417
1285	G	1.22658	1292	0.574677
1286	G	-0.007514	1291	0.552071
1287	A	0.048363	0	0.299326
1288	A	0.326581	0	0.284029
1289	A	-0.0228535	0	0.21222
1290	G	0.456807	0	0.0788004
1291	C	0.255214	1286	0.323966
1292	C	0.004789	1285	0.319168
1293	U	0.112643	1284	0.454603
1294	U	1.1164	0	0.311727
1295	U	0.518105	0	0.332031
1296	C	0.353567	1279	0.490089
1297	C	-0.011404	1278	0.501583
1298	C	0.316405	1277	0.401234
1299	U	0.490034	0	0.291917
1300	G	0.547143	1274	0.326024
1301	C	0.0187935	1273	0.418164
1302	U	0.419951	1272	0.242187
1303	A	-0.050902	0	0.196925
1304	C	0.691532	0	0.220056
1305	U	1.48298	0	0.0228914
1306	U	2.53954	0	0
1307	G	1.93214	0	0.0353724
1308	U	0.793492	0	0.0371213
1309	G	1.17455	0	0.165295
1310	U	1.21152	0	0.169034
1311	A	0.337054	0	0.193599
1312	G	-0.0416975	0	0.35968
1313	A	0.187317	0	0.430351
1314	C	0.022248	1359	0.628231
1315	C	0.221703	1358	0.471611
1316	C	0.089563	1353	0.567395
1317	A	0.11102	1352	0.439976
1318	G	0.289288	1351	0.558969
1319	C	0.703839	1350	0.550326
1320	C	0.266211	1349	0.411182
1321	C	0.532816	1348	0.376883
1322	A	0.193667	0	0.00856615
1323	A	0.638158	0	0
1324	U	0.556462	0	0.0532102
1325	U	1.10638	0	0.0314105
1326	U	1.03492	0	0.0371317
1327	A	0.0346015	0	0.04943
1328	A	0.001979	0	0.0234766
1329	G	1.39076	0	0
1330	A	0.258858	0	0.0136652
1331	A	1.3077	0	0
1332	U	1.29736	0	0.0220571
1333	U	1.1048	0	0.031517
1334	A	0.21378	0	0.0763672
1335	C	0.257835	0	0.0547341
1336	A	0.178634	0	0.145547
1337	A	0.2967	0	0.139397
1338	G	0.132635	0	0.359577
1339	G	0.578969	0	0.337448
1340	A	0.59633	0	0.138726
1341	A	0.56513	0	0.0593238
1342	G	0.364281	0	0.170479
1343	C	0.633631	0	0.278798
1344	G	1.3817	0	0.0633627
1345	A	0.326823	0	0.0817658
1346	A	0.088488	0	0.093642
1347	G	0.295255	0	0.338799
1348	G	-0.087619	1321	0.650212
1349	G	0.196408	1320	0.647803
1350	G	0.903671	1319	0.514928
1351	U	0.459457	1318	0.512446
1352	U	-0.028962	1317	0.551613
1353	G	0.906545	1316	0.482885
1354	U	0.913689	0	0.192676
1355	G	0.81924	0	0.590097
1356	U	0.374808	0	0.550021
1357	A	0.399928	0	0.398547
1358	G	0.134235	1315	0.524026
1359	G	0.691862	1314	0.344945
1360	C	0.664432	1409	0.0774793
1361	C	-0.237669	1408	0.0720683
1362	G	0.291756	1407	0.0528721
1363	G	0.0199525	1406	0.0529097
1364	A	-0.035314	0	0.195672
1365	A	0.0367615	1405	0.172084
1366	G	0.359268	1404	0.0531344
1367	C	0.0216145	1403	0.0624755
1368	C	0.015763	0	0.0892448
1369	U	0.472717	0	0.0898852
1370	C	-0.037406	1400	0.117125
1371	U	0.237681	1399	0.0720884
1372	C	0.383798	1398	0.0721646
1373	U	0.491936	0	0
1374	G	0.412781	1395	0.00562343
1375	U	0.557291	1394	0.0045969
1376	C	0.30048	1393	0.0046106
1377	C	0.0942845	1392	0.0047617
1378	C	0.05953	1391	0.00571417
1379	G	0.067973	0	0
1380	G	1.06819	1388	0.0168453
1381	C	0.049664	1387	0.0527604
1382	U	0.410095	0	0.0376985
1383	G	1.50708	0	0.0383474
1384	G	1.08477	0	0
1385	A	-0.0057895	0	0
1386	U	1.00706	0	0
1387	G	0.35722	1381	0.0166761
1388	C	0.12408	1380	0.0551927
1389	A	0.452185	0	0.0376985
1390	G	1.52642	0	0.0360844
1391	G	0.508028	1378	0.00571417
1392	G	0.502766	1377	0.0047617
1393	G	0.16601	1376	0.0046106
1394	A	0.149614	1375	0.0045969
1395	C	0.474552	1374	0.00562343
1396	U	0.725367	0	0
1397	U	0.388377	0	0.0172321
1398	G	-0.006016	1372	0.117569
1399	A	0.138934	1371	0.109094
1400	G	0.355608	1370	0.108144
1401	C	0.530986	0	0.00898041
1402	U	0.573848	0	0.00911401
1403	G	-0.00882	1367	0.0265168
1404	C	0.023916	1366	0.0541064
1405	U	0.723643	1365	0.333003
1406	C	0.651481	1363	0.0463565
1407	C	0.256228	1362	0.0420764
1408	G	0.029338	1361	0.0440867
1409	G	1.00547	1360	0.0318373
1410	A	0.240231	0	0
1411	A	0.0761695	0	0.00432632
1412	U	1.28219	0	0.0195309
1413	U	1.1245	0	0.0310697
1414	U	1.60353	0	0.0849995
1415	G	-0.078653	1574	0.349947
1416	A	0.359999	1573	0.367402
1417	G	-0.0011835	1572	0.539177
1418	A	0.0512465	1571	0.615737
1419	G	0.0292195	1570	0.632822
1420	G	-0.0024315	1569	0.634876
1421	A	0.065386	1563	0.389234
1422	A	-0.002567	1562	0.450178
1423	C	-0.0009555	1561	0.39819
1424	A	0.857817	1560	0.294025
1425	U	1.31915	0	0.174806
1426	A	0.154526	0	0.0491527
1427	G	0.655069	1451	0.0505325
1428	A	0.203266	1450	0.00626533
1429	A	-0.0379715	1449	0.00272211
1430	G	1.02378	1448	5.9737e-05
1431	C	0.015124	1447	5.69357e-06
1432	A	-0.0679645	1446	7.88081e-06
1433	A	-0.009431	1445	5.02803e-06
1434	A	0.175916	1444	3.73599e-06
1435	G	-0.0091255	1443	1.42848e-07
1436	G	0.0912895	1442	4.16691e-05
1437	U	0.497237	1441	0.0799453
1438	C	2.14391	0	0
1439	C	0.398741	0	0
1440	A	0.0824395	0	0
1441	G	1.1962	1437	0.0799453
1442	C	0.300404	1436	4.16691e-05
1443	C	0.135166	1435	1.42848e-07
1444	U	0.255378	1434	3.73599e-06
1445	U	0.099028	1433	5.02803e-06
1446	U	0.27691	1432	7.88081e-06
1447	G	0.929828	1431	5.69357e-06
1448	C	0.26501	1430	5.9737e-05
1449	U	0.988843	1429	0.00272211
1450	U	0.602605	1428	0.00626533
1451	C	0.911746	1427	0.0505325
1452	G	-0.0072425	1538	0.367308
1453	U	0.0196585	1537	0.427621
1454	G	0.434101	1536	0.347091
1455	C	0.068169	1535	0.234593
1456	U	0.722206	1534	0.313819
1457	G	0.616274	1533	0.230627
1458	A	1.06357	1532	0.157671
1459	U	0.525105	0	0.280083
1460	U	0.810066	0	0.328169
1461	C	0.089173	1530	0.478637
1462	C	0.758968	1529	0.469113
1463	U	0.241028	1528	0.485022
1464	A	0.0013965	0	0.247313
1465	G	0.293364	0	0.256561
1466	A	0.177081	0	0.224868
1467	C	0.936138	0	0.257122
1468	U	1.06605	1527	0.421362
1469	U	0.633853	1526	0.406861
1470	A	0.396209	1525	0.361466
1471	A	-0.0352395	1524	0.326702
1472	G	0.582375	1523	0.332117
1473	A	0.209268	1522	0.138406
1474	U	0.687297	0	0.145669
1475	U	0.696403	0	0.156109
1476	C	9.11463	0	0.0414953
1477	A	0.192916	0	0.0712729
1478	A	0.0690785	0	0.180591
1479	A	-0.094533	0	0.233006
1480	A	-0.156087	0	0.266777
1481	A	0.221939	0	0.186981
1482	C	0.544697	0	0.226087
1483	A	-0.0100245	0	0.170663
1484	A	0.034743	0	0.140264
1485	A	4.72474	0	0
1486	U	0.722692	0	0.264826
1487	U	0.864151	0	0.327721
1488	U	1.70989	0	0.262168
1489	U	1.06288	0	0.160138
1490	U	2.40077	0	0.0290962
1491	A	0.559814	0	0.00363711
1492	A	0.363145	0	0.0445108
1493	A	0.010754	0	0.0759018
1494	A	0.42648	0	0.072692
1495	G	0.187302	0	0.180703
1496	U	1.74798	0	0.151017
1497	G	1.14137	1502	0.24268
1498	A	-0.266126	0	0.129037
1499	A	-0.011579	0	0.117005
1500	A	0.561968	0	0.0959595
1501	C	1.0252	0	0.322227
1502	C	0.23402	1497	0.455971
1503	A	0.082767	0	0.536648
1504	G	0.465135	1521	0.539283
1505	C	0.43742	1520	0.546298
1506	C	-0.0248035	1517	0.513843
1507	C	-0.0138405	1516	0.531223
1508	U	0.525136	0	0.377166
1509	A	0.0539435	0	0.10428
1510	G	0.55271	0	0.402549
1511	C	-0.001634	0	0.414889
1512	C	0.844489	0	0.228103
1513	U	0.928752	0	0.181482
1514	U	3.20866	0	0.0609318
1515	U	1.04523	0	0.149831
1516	G	0.278386	1507	0.510661
1517	G	0.392819	1506	0.532768
1518	A	0.654013	0	0.1878
1519	A	0.126308	0	0.136688
1520	G	0.609009	1505	0.420846
1521	C	0.213542	1504	0.419356
1522	U	0.635136	1473	0.57676
1523	C	0.32879	1472	0.386617
1524	U	1.28769	1471	0.394442
1525	U	0.525162	1470	0.36088
1526	G	-0.007282	1469	0.362953
1527	A	0.710916	1468	0.363961
1528	A	0.0345845	1463	0.508645
1529	G	-0.0968685	1462	0.578731
1530	G	0.502929	1461	0.537325
1531	U	1.05016	0	0.191822
1532	U	0.913991	1458	0.398542
1533	C	0.43766	1457	0.382039
1534	A	0.45919	1456	0.475001
1535	G	0.474347	1455	0.350182
1536	C	-0.0122065	1454	0.350297
1537	A	0.28283	1453	0.159469
1538	C	0.339058	1452	0.422611
1539	C	0.285902	0	0.579223
1540	C	0.0727925	0	0.479501
1541	A	0.383556	0	0.230331
1542	C	0.312935	0	0.320486
1543	C	0.161146	0	0.236777
1544	C	-0.0168995	1557	0.439971
1545	A	0.154418	1556	0.376337
1546	G	0.470427	1555	0.387001
1547	G	0.256472	1554	0.358465
1548	A	-0.0023915	0	0.0955636
1549	A	0.0104425	0	0.111987
1550	U	0.488096	0	0.444204
1551	C	0.333128	0	0.394893
1552	C	0.132895	0	0.49474
1553	A	0.530986	0	0.151249
1554	C	0.758445	1547	0.305335
1555	C	0.369554	1546	0.330955
1556	U	0.583375	1545	0.378342
1557	G	0.34005	1544	0.384711
1558	C	0.280523	0	0.279028
1559	C	0.397655	0	0.526156
1560	U	0.025991	1424	0.508415
1561	G	0.240535	1423	0.552745
1562	U	0.730125	1422	0.407794
1563	U	0.302014	1421	0.413245
1564	A	0.396979	0	0.179102
1565	C	0.102137	0	0.129654
1566	A	0.512838	0	0.0745185
1567	C	0.311026	0	0.025488
1568	G	0.059438	0	0.179591
1569	C	0.0484025	1420	0.255658
1570	C	0.219976	1419	0.207267
1571	U	1.01485	1418	0.175646
1572	C	0.0512305	1417	0.311192
1573	U	0.989356	1416	0.29408
1574	C	2.26901	1415	0.10095
1575	C	0.062979	1262	0.081431
1576	A	0.720179	1261	0.043234
1577	A	0.291933	1260	0.164914
1578	G	0.406275	1259	0.171012
1579	A	0.247076	1258	0.167663
1580	C	0.614528	1257	0.12856
1581	A	0.463438	1256	0.00899473
1582	C	0.075423	1255	0.203204
1583	A	0.057161	1254	0.410849
1584	G	0.309654	0	0.412918
1585	U	0.091186	1252	0.223714
1586	G	0.556984	1251	0.396936
1587	G	-0.145265	0	0.319014
1588	C	0.307352	1249	0.223253
1589	A	0.307286	1248	0.152995
1590	C	0.502674	1246	0.243938
1591	C	0.229886	1245	0.314566
1592	G	0.574801	0	0.24236
1593	C	0.594	1244	0.414972
1594	U	0.30166	1243	0.481575
1595	U	0.626463	1242	0.259669
1596	U	0.713448	1241	0.261577
1597	U	1.42713	0	0.341505
1598	C	0.623263	1646	0.449406
1599	U	0.0838575	1645	0.502724
1600	A	0.061797	1644	0.458058
1601	A	0.458065	1642	0.396473
1602	C	0.0567935	1641	0.533435
1603	U	0.497109	1640	0.362563
1604	G	0.508696	1632	0.398959
1605	G	0.0502395	1631	0.313139
1606	C	0.613766	1630	0.314045
1607	A	0.113184	1629	0.328256
1608	G	0.286898	0	0.166146
1609	C	0.61887	0	0.193451
1610	A	0.389446	0	0.151401
1611	C	0.658009	0	0.0838065
1612	A	0.328265	1622	0.0684608
1613	G	0.442258	1621	0.0567603
1614	A	0.0237125	1620	0.0451261
1615	G	0.643247	1619	0.0904324
1616	C	0.560908	0	0.0515213
1617	A	0.026313	0	0.0202313
1618	A	0.595198	0	0
1619	C	0.555449	1615	0.0716245
1620	U	0.304304	1614	0.070199
1621	C	0.0001415	1613	0.0750335
1622	U	0.209521	1612	0.0811601
1623	A	0.003121	0	0.0161657
1624	U	1.90188	0	0
1625	A	0.364203	0	0
1626	A	0.018471	0	0.0423175
1627	U	0.862294	0	0.0604936
1628	A	0.187777	0	0.0659422
1629	U	0.771451	1607	0.287831
1630	G	0.132046	1606	0.294532
1631	C	0.611766	1605	0.296565
1632	U	0.747752	1604	0.242231
1633	U	0.778837	0	0.232283
1634	A	0.439427	0	0.266618
1635	U	0.198294	0	0.303976
1636	A	0.228827	0	0.30725
1637	U	2.40429	0	0.245575
1638	U	0.837163	0	0.298681
1639	A	0.16415	0	0.339302
1640	G	0.258649	1603	0.544546
1641	G	0.166446	1602	0.668201
1642	U	0.592768	1601	0.658433
1643	C	0.283409	0	0.457308
1644	U	0.656446	1600	0.58835
1645	A	0.141725	1599	0.273134
1646	G	0.521782	1598	0.324613
1647	A	-0.006468	0	0.466783
1648	A	-0.196929	0	0.496571
1649	G	0.497931	1237	0.467716
1650	A	0.348269	1236	0.436838
1651	A	0.010109	1235	0.267511
1652	U	0.637199	0	0.32124
1653	G	0.124004	1234	0.322953
1654	C	0.559941	1233	0.245942
1655	A	0.667867	1232	0.234085
1656	U	0.151845	1231	0.511357
1657	C	0.333049	0	0.508776
1658	U	0.482247	1229	0.355389
1659	U	0.477498	1228	0.298504
1660	G	0.32116	0	0.218507
1661	A	0.357882	0	0.171253
1662	G	1.71423	1225	0.210688
1663	A	0.322821	1224	0.272441
1664	C	0.123441	1223	0.356804
1665	A	0.166586	1222	0.281742
1666	C	0.174751	1221	0.432051
1667	A	0.306802	0	0.238274
1668	U	0.441231	0	0.291099
1669	G	0.638405	1676	0.36853
1670	G	0.646566	1675	0.403157
1671	G	0.699676	0	0.334652
1672	U	2.0244	0	0.174044
1673	A	0.00082	0	0.0442559
1674	A	-0.0058685	0	0.198228
1675	C	0.317138	1670	0.527885
1676	C	0.259238	1669	0.525444
1677	U	0.362357	0	0.430014
1678	A	0.08884	1711	0.467524
1679	A	-0.278952	1710	0.352826
1680	U	0.575369	1709	0.245582
1681	U	0.742414	1708	0.354224
1682	A	0.103167	1707	0.377787
1683	U	0.120004	1706	0.375488
1684	A	0.627612	0	0.259109
1685	U	0.307386	0	0.0944539
1686	A	0.330504	0	0.113861
1687	A	0.0210715	0	0.222941
1688	U	1.08184	0	0.183402
1689	G	0.653685	0	0.0101058
1690	C	0.241047	1704	0.0126484
1691	U	0.317993	1703	0.00309505
1692	U	0.102352	1702	0.00279789
1693	G	0.096439	1701	0.0678756
1694	U	0.699989	1700	0.00688976
1695	U	0.157987	0	0
1696	C	1.11027	0	0
1697	C	0.646516	0	0
1698	A	0.334685	0	0
1699	U	0.95473	0	0
1700	A	0.434102	1694	0.00688976
1701	C	0.010844	1693	0.0678756
1702	A	0.0265395	1692	0.00279789
1703	G	0.057862	1691	0.00309505
1704	G	0.138567	1690	0.00400323
1705	A	0.418702	0	0.0637515
1706	G	0.605433	1683	0.548788
1707	U	0.643072	1682	0.574318
1708	G	0.495476	1681	0.336023
1709	A	0.0085655	1680	0.210084
1710	U	0.860668	1679	0.243108
1711	U	0.618797	1678	0.229178
1712	A	0.938737	0	0.0998287
1713	U	0.710012	1732	0.149091
1714	G	0.484221	1731	0.202963
1715	C	0.398622	1730	0.19572
1716	A	0.051665	1729	0.273171
1717	G	0.160487	1728	0.27669
1718	U	0.507158	1727	0.163959
1719	G	0.540084	1726	0.343414
1720	G	0.39168	1725	0.343718
1721	G	0.380389	0	0.151129
1722	A	0.553509	0	0.10767
1723	C	0.217189	0	0.22495
1724	C	0.308461	0	0.254542
1725	C	0.23097	1720	0.335331
1726	U	0.122566	1719	0.303307
1727	G	0.454408	1718	0.145891
1728	C	0.525413	1717	0.191464
1729	U	0.474406	1716	0.261986
1730	G	0.763732	1715	0.269176
1731	C	0.174485	1714	0.151024
1732	A	0.539003	1713	0.209154
1733	A	0.0358115	0	0.114269
1734	A	0.218756	0	0.0739229
1735	C	1.49772	0	0.0308261
1736	G	0.933094	0	0.0242817
1737	G	0.481735	1215	0.164204
1738	G	0.143869	1214	0.198937
1739	A	0.180979	1213	0.425854
1740	C	0.10527	1212	0.363861
1741	U	1.40154	1211	0.168384
1742	U	1.3206	1210	0.110911
1743	U	0.757521	1209	0.340176
1744	G	0.40346	1208	0.600157
1745	C	0.02499	0	0.629306
1746	A	0.424392	0	0.464187
1747	C	0.035738	0	0.353886
1748	U	0.873453	1759	0.52531
1749	C	0.380213	1758	0.457925
1750	U	0.537607	1757	0.442263
1751	A	0.022542	1756	0.208201
1752	A	-0.018556	0	0.0130895
1753	A	0.324383	0	0.00761086
1754	U	1.5773	0	0
1755	A	1.43067	0	0
1756	U	0.94833	1751	0.179826
1757	A	0.81601	1750	0.291028
1758	G	0.125594	1749	0.347254
1759	G	0.356608	1748	0.398908
1760	C	0.274319	0	0.185445
1761	C	0.326244	1771	0.0591157
1762	C	-0.0267995	1770	0.051354
1763	C	0.253852	1769	0.0145501
1764	A	0.0455815	1768	0.0798069
1765	G	0.677873	0	0
1766	C	0.941841	0	0
1767	U	1.3072	0	0
1768	U	0.961865	1764	0.0798069
1769	G	0.09481	1763	0.0513014
1770	G	0.025433	1762	0.0515278
1771	G	0.194624	1761	0.0531777
1772	A	0.400641	0	0
1773	C	0.229791	0	0.262483
1774	A	0.095104	0	0.170284
1775	A	0.0190815	0	0.118691
1776	A	0.156071	0	0.0222068
1777	A	-0.0064625	0	0.0271679
1778	G	0.985167	0	0.0875809
1779	U	2.51028	0	0.133154
1780	U	0.401814	0	0.274193
1781	G	1.03788	0	0.248303
1782	C	0.784879	0	0.0841832
1783	A	0.498503	0	0.0464846
1784	G	0.700299	0	0.0835641
1785	U	1.12997	0	0.044785
1786	A	0.199549	0	0.0314265
1787	G	8.64853	0	0
1788	A	1.81161	0	0
1789	A	-0.030237	0	0.0529045
1790	A	0.0329505	0	0.0386311
1791	A	0.331068	0	0.00744182
1792	A	0.256808	0	0
1793	U	1.98821	0	0.0373221
1794	A	0.485833	0	0.0357671
1795	G	0.99231	0	0
1796	A	0.022904	0	0.0360351
1797	C	1.09395	0	0.0465993
1798	A	0.906991	0	0
1799	U	0.867271	0	0.13586
1800	A	0.0251595	0	0.116248
1801	G	0.696474	0	0.307186
1802	G	0.269139	0	0.368129
1803	A	0.219377	0	0.334537
1804	G	0.312476	0	0.340566
1805	A	-0.004981	0	0.142541
1806	A	0.166969	0	0.053668
1807	C	-0.284867	1820	0.0682863
1808	A	0.623837	1819	0.0664432
1809	C	0.150631	1818	0.0836852
1810	U	2.50382	0	0.159684
1811	U	1.01561	0	0.0760033
1812	A	0.410914	0	0
1813	A	0.107791	0	0
1814	A	0.31092	0	0
1815	U	0.557754	0	0
1816	A	0.111919	0	0.0692035
1817	A	0.626583	0	0.175036
1818	G	0.394682	1809	0.124372
1819	U	0.588506	1808	0.130736
1820	G	0.055204	1807	0.219641
1821	A	0.298606	2144	0.117014
1822	U	0.734312	2143	0.52852
1823	G	0.106269	2142	0.612522
1824	C	0.112319	2141	0.624982
1825	A	0.0217165	2140	0.410212
1826	U	1.25895	2139	0.377106
1827	G	0.297071	0	0.56562
1828	U	0.779864	1937	0.718919
1829	A	0.116273	1936	0.402914
1830	G	0.835703	1935	0.348496
1831	A	0.429138	0	0.206274
1832	C	0.912613	0	0.0635912
1833	A	0.143992	0	0.260366
1834	C	0.214574	1934	0.518053
1835	A	0.0269015	1933	0.56259
1836	G	nan	1932	0.513729
1837	A	0.20726	0	0.184335
1838	A	0.0177645	1930	0.444582
1839	G	0.594678	1929	0.50472
1840	G	0.385941	1928	0.484432
1841	G	0.491432	1926	0.652307
1842	G	-0.0216315	1925	0.644869
1843	U	0.894358	1924	0.507423
1844	A	0.0680445	0	0.0812211
1845	U	0.848657	0	0.0863865
1846	U	1.47207	0	0.0690273
1847	U	1.21104	0	0.051952
1848	A	0.03009	0	0
1849	A	-0.0055185	0	0.00663529
1850	A	0.479698	0	0.144023
1851	A	0.243813	0	0.167957
1852	G	0.345642	0	0.322362
1853	A	0.0071915	0	0.38931
1854	C	0.27789	0	0.420129
1855	A	0.215052	0	0.335753
1856	G	0.108713	0	0.233163
1857	A	0.0410925	0	0.195332
1858	A	0.164674	0	0.166804
1859	A	0.102453	0	0.0307483
1860	U	1.43487	0	0.0111784
1861	A	0.183599	0	0
1862	A	0.492279	0	0
1863	U	0.978521	0	0
1864	A	-0.0056655	0	0.0269845
1865	G	0.460885	0	0.230317
1866	A	0.121565	0	0.233439
1867	A	0.216944	0	0.24046
1868	G	0.0016455	1879	0.463247
1869	U	0.884876	1878	0.450259
1870	A	0.375277	0	0.0661049
1871	C	0.64718	0	0.157454
1872	A	0.0605295	0	0.121913
1873	G	0.0829145	0	0.110163
1874	A	0.35055	0	0
1875	A	0.91282	0	0
1876	G	0.640365	0	0.0380011
1877	A	0.200408	0	0.0350803
1878	A	-0.0028325	1869	0.157448
1879	C	0.234728	1868	0.157365
1880	A	0.0786225	0	0
1881	G	52.7267	0	0.00754729
1882	A	-1.5749	0	0.012537
1883	A	0.481793	0	0.0349492
1884	A	-0.0094645	0	0.0574988
1885	A	0.0158815	0	0.0646294
1886	A	0.221333	0	0.0766124
1887	A	0.103964	0	0.0554224
1888	A	0.541711	0	0.0283963
1889	A	-0.007107	0	0.0283061
1890	U	0.912682	0	0.183443
1891	C	0.0598915	1922	0.137955
1892	A	0.0755585	1921	0.239337
1893	G	0.385935	1919	0.429985
1894	C	-0.002708	1918	0.219619
1895	A	-0.001244	1917	0.220539
1896	G	0.19679	0	0.18235
1897	A	-0.0273475	0	0.0674492
1898	U	0.765378	1915	0.19975
1899	G	0.531971	1914	0.508864
1900	G	0.0275175	1913	0.510245
1901	A	0.0250185	0	0.324214
1902	G	0.218836	1912	0.547599
1903	A	0.195662	1911	0.216015
1904	U	1.00131	0	0.242917
1905	U	0.047919	0	0.180278
1906	A	0.0667325	0	0.0845223
1907	C	0.239232	0	0.0442809
1908	C	0.349463	0	0.167111
1909	A	0.407964	0	0.229149
1910	U	0.341834	0	0.386857
1911	U	0.460962	1903	0.49125
1912	C	0.345821	1902	0.33264
1913	C	0.181507	1900	0.313234
1914	C	0.299594	1899	0.155195
1915	A	0.007774	1898	0.21913
1916	A	0.357802	0	0.118193
1917	U	0.613003	1895	0.202571
1918	G	0.561052	1894	0.202286
1919	C	0.730325	1893	0.141635
1920	C	-0.005699	0	0.222061
1921	U	2.22265	1892	0.259265
1922	G	0.089541	1891	0.280594
1923	A	0.144667	0	0.305844
1924	A	-0.023424	1843	0.33581
1925	C	0.243988	1842	0.353938
1926	U	0.509701	1841	0.577489
1927	U	0.679477	0	0.615732
1928	C	0.0079435	1840	0.699444
1929	C	0.159653	1839	0.762699
1930	U	0.406911	1838	0.626939
1931	C	1.20981	0	0.447475
1932	C	0.0066375	1836	0.676191
1933	U	0.162793	1835	0.723944
1934	G	0.210872	1834	0.788934
1935	C	0.027495	1830	0.751722
1936	U	0.46535	1829	0.296791
1937	A	0.412467	1828	0.147209
1938	U	0.987901	0	0.233902
1939	U	0.510821	2114	0.14438
1940	A	0.428831	2113	0.141233
1941	A	0.106689	2112	0.184853
1942	G	0.064997	2111	0.187042
1943	A	0.0681525	2110	0.208503
1944	U	1.2114	2109	0.151639
1945	U	1.01338	2108	0.172608
1946	G	-0.011325	2107	0.32122
1947	C	0.0554355	2106	0.328601
1948	U	0.838056	0	0.00678271
1949	A	0.340778	0	0.130865
1950	G	0.964276	0	0.397493
1951	A	-0.0001245	0	0.313146
1952	G	0.332288	1996	0.55802
1953	A	0.113859	1995	0.360928
1954	A	0.246443	1993	0.188829
1955	U	0.830639	1992	0.229354
1956	U	0.482771	1991	0.244769
1957	G	0.832077	1990	0.111162
1958	U	0.489669	1989	0.256828
1959	G	0.291741	1988	0.250006
1960	U	0.217509	1987	0.474723
1961	C	1.01287	1985	0.25923
1962	U	0.0101205	1984	0.25808
1963	U	1.02971	1983	0.255568
1964	A	-0.006208	0	0.0254138
1965	A	-0.015113	0	0.0625018
1966	A	0.473465	0	0.0470006
1967	C	-0.0267485	0	0.181195
1968	A	0.0298015	0	0.185945
1969	G	0.0094985	1978	0.161031
1970	U	1.03358	1977	0.116839
1971	U	1.26936	1976	0.159387
1972	C	0.284603	0	0
1973	A	0.225556	0	0
1974	U	1.08783	0	0.131875
1975	G	0.955031	0	0.156058
1976	A	0.234176	1971	0.172817
1977	A	-0.0003675	1970	0.25908
1978	C	0.172747	1969	0.263643
1979	C	0.397709	0	0.158733
1980	C	0.436999	0	0.153814
1981	A	0.449883	0	0
1982	G	-0.00026	0	0.0386816
1983	A	0.416229	1963	0.136541
1984	A	-0.0162775	1962	0.270686
1985	G	-0.007107	1961	0.308319
1986	A	0.0378865	0	0.369176
1987	A	0.0160795	1960	0.310702
1988	C	0.336679	1959	0.225606
1989	G	0.19685	1958	0.267295
1990	C	0.466034	1957	0.267336
1991	A	-0.0048565	1956	0.246734
1992	A	-0.0877935	1955	0.106105
1993	U	0.783719	1954	0.163104
1994	U	1.42977	0	0.34901
1995	U	0.849047	1953	0.431204
1996	C	0.504474	1952	0.343302
1997	A	-0.178882	0	0.00658397
1998	A	0.305067	0	0.0241633
1999	U	1.09743	0	0.234722
[truncated: 149 more rows]

## Sheet: HOTAIR_in_vitro_rep1
Nucleotide	Sequence	Modified_rate	Untreated_rate	Norm_profile	Norm_stderr	Base_pair	Shannon
1	g	0	0	nan	nan	0	0
2	a	0	0	nan	nan	0	0
3	c	0	0	nan	nan	428	0.014616
4	u	0	0	nan	nan	427	0.010983
5	c	0	0	nan	nan	426	0.0106745
6	g	0	0.003135	nan	nan	425	0.0106107
7	c	0	0.00578	nan	nan	424	0.0105924
8	c	0	0	nan	nan	423	0.0113706
9	u	0.076923	0.020408	nan	nan	420	0.0555001
10	g	0	0	nan	nan	419	0.0321931
11	u	0.001931	0	nan	nan	418	0.0313608
12	g	0	0.000503	nan	nan	417	0.0275118
13	c	0	0	nan	nan	416	0.117761
14	u	0.000195	0	nan	nan	0	0.138313
15	c	8.2e-05	0	nan	nan	0	0.192455
16	u	0.000165	8.7e-05	nan	nan	39	0.166079
17	g	0.000392	0.000165	nan	nan	38	0.165179
18	g	0.000305	0.00032	nan	nan	37	0.164761
19	a	0.000233	0.000242	nan	nan	35	0.259817
20	g	0.000272	0.00023	nan	nan	34	0.119307
21	c	0	0	nan	nan	33	0.119244
22	u	0.000107	0.00017	nan	nan	32	0.0848458
23	u	0.000152	0	nan	nan	31	0.0768438
24	g	0.005687	0.000314	nan	nan	0	0
25	a	0.000262	0.000121	nan	nan	0	0
26	u	0.006358	0.000426	nan	nan	0	0.0840056
27	C	0.002755	0.000606	0.092075	0.013331	0	0.0847082
28	C	0.01194	0.001296	0.45626	0.026062	0	0.0526367
29	G	0.155569	0.005956	6.41323	0.08856	0	0
30	A	0.015125	0.000592	0.622964	0.027434	0	0
31	A	0.013208	0.005937	0.311718	0.031806	23	0.0300026
32	A	0.000513	0.000352	0.006901	0.005744	22	0.0275445
33	G	0.011646	0.002859	0.376616	0.021647	21	0.0762604
34	C	0.001757	0.000532	0.05251	0.007673	20	0.0768306
35	U	0.034216	0.00276	1.34842	0.029663	19	0.146455
36	U	0.054358	0.00381	2.16672	0.036007	0	0.181509
37	C	0.007406	0.001371	0.258693	0.01376	18	0.18252
38	C	0.00956	0.001143	0.360799	0.014874	17	0.182916
39	A	0.000751	0.001002	-0.010759	0.006473	16	0.120629
40	C	0.02283	0.005965	0.722926	0.020575	0	0.0409613
41	A	0.001158	0.001262	-0.004501	0.005873	0	0.149988
42	G	0.033118	0.002949	1.29321	0.018947	0	0.195212
43	U	0.035773	0.001534	1.46767	0.018861	0	0.15047
44	G	0.075165	0.002767	3.10338	0.026705	0	0.0730597
45	A	0.001021	0.001302	-0.012045	0.005358	0	0.125042
46	G	0.013607	0.00235	0.482537	0.011831	0	0.239932
47	G	0.017821	0.001374	0.705009	0.01256	0	0.200233
48	A	0.000737	0.000786	-0.002143	0.003986	0	0.316187
49	C	0.00889	0.000677	0.352054	0.008787	0	0.267819
50	U	0.021819	0.001098	0.888258	0.01346	284	0.334474
51	G	0.007575	0.002531	0.216213	0.009087	283	0.221809
52	C	0.002019	0.000395	0.069656	0.004287	282	0.268001
53	U	0.006544	0.001427	0.219343	0.007802	281	0.314388
54	C	0.003335	0.000729	0.111665	0.005873	279	0.312869
55	C	0.007225	0.001386	0.250292	0.00853	278	0.274978
56	G	0.030424	0.002473	1.19813	0.016075	277	0.107958
57	U	0.030017	0.001316	1.23024	0.014489	0	0.133072
58	G	0.014857	0.001917	0.554679	0.010759	113	0.291144
59	G	0.004677	0.001364	0.142013	0.00643	112	0.309806
60	G	0.004809	0.001581	0.138413	0.006301	111	0.309868
61	G	0.005186	0.001118	0.174377	0.006087	110	0.317398
62	G	0.012109	0.001747	0.444172	0.00883	109	0.294135
63	U	0.039738	0.001552	1.6369	0.014789	108	0.301453
64	A	0.006395	0.000678	0.245062	0.006344	0	0.0138421
65	A	0.000726	0.000949	-0.009516	0.003472	0	0
66	G	0.04948	0.001406	2.06072	0.016203	0	0.0774943
67	A	0.000582	0.000749	-0.007159	0.003043	0	0.077788
68	G	0.011415	0.001474	0.426126	0.008359	96	0.106177
69	A	0.00073	0.000947	-0.009345	0.003429	95	0.105748
70	G	0.003585	0.001664	0.082345	0.005658	94	0.105641
71	C	0.004143	0.000784	0.143985	0.00523	93	0.105771
72	A	0.000614	0.000557	0.002443	0.002786	0	0.0777937
73	C	0.006486	0.001543	0.211884	0.006601	90	0.105911
74	C	0.009682	0.000717	0.384289	0.007116	89	0.105044
75	A	0.000773	0.000837	-0.002743	0.003172	88	0.0154564
76	G	0.006032	0.001669	0.187022	0.006387	87	5.78259e-05
77	G	0.00334	0.001507	0.078572	0.005101	86	1.4986e-05
78	C	0.005224	0.000864	0.186893	0.005401	85	8.3725e-05
79	A	0.000983	0.000952	0.001329	0.003344	0	0
80	C	0.005286	0.001123	0.178449	0.005573	0	0
81	U	0.038026	0.001797	1.55293	0.013203	0	0
82	G	0.041302	0.001725	1.69649	0.013674	0	0
83	A	0.000512	0.000523	-0.000472	0.002443	0	0
84	G	0.034789	0.001339	1.43385	0.012217	0	0
85	G	0.004031	0.000935	0.132712	0.004801	78	8.3725e-05
86	C	0.002867	0.001008	0.079687	0.004458	77	1.4986e-05
87	C	0.004544	0.000974	0.15303	0.005187	76	5.78259e-05
88	U	0.00986	0.001415	0.362042	0.007244	75	0.0552806
89	G	0.010657	0.001609	0.387847	0.007373	74	0.105471
90	G	0.005314	0.001201	0.176306	0.005444	73	0.105904
91	G	0.015259	0.001356	0.595959	0.008359	0	0.0777903
92	A	0.000511	0.000563	-0.002229	0.002443	0	0.0777903
93	G	0.003838	0.002058	0.076301	0.005444	71	0.105759
94	U	0.016029	0.001312	0.630851	0.00853	70	0.104687
95	U	0.012445	0.001606	0.464619	0.007716	69	0.0874226
96	C	0.003539	0.001097	0.104678	0.004544	68	0.103524
97	C	0.006551	0.000785	0.247162	0.005487	0	0.075169
98	A	0.000932	0.000825	0.004587	0.003086	0	0.0738499
99	C	0.012178	0.000868	0.484766	0.007459	0	0.0533824
100	A	0.001608	0.002023	-0.017789	0.004544	0	0.0533704
101	G	0.050511	0.001561	2.09827	0.01406	0	0.0865522
102	A	0.001144	0.001023	0.005187	0.003258	0	0.12302
103	C	0.005533	0.000954	0.196281	0.005144	0	0.0881568
104	C	0.015355	0.000987	0.615891	0.008016	0	0.0689683
105	A	0.002311	0.000866	0.061941	0.003772	0	0.0358183
106	A	0.001217	0.000898	0.013674	0.003215	0	0.0326976
107	C	0.017205	0.001247	0.684047	0.008573	0	0.041641
108	A	0.00207	0.000648	0.060912	0.003472	63	0.108766
109	C	0.003087	0.001194	0.081187	0.004372	62	0.23058
110	C	0.001429	0.000725	0.03022	0.003172	61	0.232994
111	C	0.001817	0.001064	0.032278	0.003858	60	0.232947
112	C	0.00424	0.002395	0.079087	0.005873	59	0.26455
113	U	0.015367	0.00119	0.607747	0.008616	58	0.234828
114	G	0.008389	0.001722	0.285784	0.00643	270	0.218956
115	C	0.002561	0.000636	0.082516	0.003644	269	0.0792
116	U	0.006885	0.000926	0.255435	0.00553	268	0.112026
117	C	0.010019	0.000997	0.386732	0.006858	267	0.205049
118	C	0.007667	0.001312	0.272453	0.006301	0	0.194014
119	U	0.017914	0.001198	0.716582	0.009002	266	0.117017
120	G	0.012695	0.00137	0.485452	0.007459	265	0.119345
121	G	0.00801	0.001649	0.272667	0.006387	264	0.196956
122	C	0.012798	0.000777	0.515286	0.00733	0	0
123	G	0.018119	0.000923	0.737115	0.008659	0	0.209329
124	G	0.009559	0.001162	0.359941	0.006558	263	0.154297
125	C	0.005946	0.000897	0.216428	0.00523	262	0.15574
126	U	0.006929	0.001042	0.252349	0.005658	261	0.155826
127	C	0.002507	0.000945	0.066956	0.003858	260	0.15574
128	C	0.002508	0.000954	0.066613	0.003901	259	0.155859
129	C	0.006054	0.000818	0.224444	0.00523	258	0.27759
130	A	0.000938	0.000936	0.000129	0.003001	0	0.230606
131	C	0.00363	0.001076	0.109436	0.004458	151	0.236259
132	C	0.003096	0.000799	0.098462	0.004072	150	0.427961
133	C	0.013521	0.00154	0.513528	0.007973	0	0.222327
134	G	0.011457	0.001866	0.41108	0.007587	147	0.506045
135	G	0.003568	0.001096	0.105963	0.004544	146	0.441017
136	G	0.003058	0.000737	0.099491	0.003901	145	0.440575
137	G	0.003954	0.001183	0.11878	0.004501	144	0.374839
138	C	0.007688	0.001474	0.266366	0.005915	0	0
139	U	0.025772	0.00195	1.02114	0.010288	0	0.0612629
140	U	0.046204	0.00141	1.92012	0.013374	0	0.0783032
141	A	0.000703	0.000762	-0.002572	0.002701	0	0.0633829
142	G	0.029105	0.001278	1.19282	0.010631	0	0.153406
143	A	0.000556	0.000577	-0.0009	0.002315	0	0.154378
144	C	0.004573	0.000777	0.162717	0.004672	137	0.354833
145	C	0.004015	0.000708	0.141756	0.004415	136	0.440478
146	C	0.003687	0.001186	0.107207	0.004629	135	0.285612
147	U	0.0118	0.001331	0.448759	0.007373	134	0.272266
148	C	0.009593	0.001084	0.364742	0.006644	0	0.213266
149	A	0.000578	0.000628	-0.002143	0.002486	0	0.0323836
150	G	0.01607	0.001474	0.625707	0.008316	132	0.361187
151	G	0.010262	0.000964	0.398563	0.006687	131	0.358812
152	U	0.007655	0.001095	0.281198	0.006001	248	0.396906
153	C	0.003001	0.000895	0.090275	0.004072	247	0.298948
154	C	0.003753	0.001333	0.103734	0.005058	246	0.145353
155	C	0.005574	0.001728	0.164861	0.005873	245	0.145366
156	U	0.0221	0.001001	0.904419	0.009902	244	0.188492
157	A	0.001843	0.000914	0.039822	0.003429	243	0.236351
158	A	0.00071	0.000662	0.002058	0.002529	0	0.108082
159	U	0.048087	0.000813	2.02642	0.013674	0	0.0478934
160	A	0.000666	0.000317	0.01496	0.0021	0	0
161	U	0.014636	0.001644	0.556908	0.008016	241	0.315744
162	C	0.002218	0.001021	0.05131	0.003729	240	0.320933
163	C	0.002161	0.001066	0.046938	0.004158	239	0.321006
164	C	0.006268	0.002817	0.147929	0.007116	238	0.321734
165	G	0.014178	0.001855	0.528231	0.010331	0	0.153296
166	G	0.030674	0.001581	1.24708	0.012945	0	0.159509
167	A	0.00061	0.000663	-0.002272	0.002829	0	0.16541
168	G	0.014553	0.001092	0.577012	0.007844	230	0.49229
169	G	0.013807	0.001081	0.545549	0.007802	229	0.563264
170	U	0.023184	0.000841	0.957743	0.009859	0	0.381144
171	G	0.005044	0.002718	0.099705	0.006044	228	0.358816
172	C	0.003491	0.000715	0.119037	0.004244	227	0.405744
173	U	0.004503	0.001144	0.144028	0.00493	226	0.554586
174	C	0.002238	0.000871	0.058597	0.003729	224	0.393252
175	U	0.006346	0.001284	0.216942	0.005701	223	0.395687
176	C	0.011404	0.000862	0.451888	0.006944	0	0.281313
177	A	0.001341	0.000375	0.041408	0.002701	221	0.14909
178	A	0.000866	0.000779	0.003729	0.002786	220	0.113429
179	U	0.027786	0.001558	1.12428	0.010588	219	0.112367
180	C	0.021002	0.001065	0.854652	0.009173	218	0.184944
181	A	0.000902	0.000902	0	0.003001	0	0.0256388
182	G	0.055754	0.001474	2.32674	0.01496	0	0
183	A	0.011782	0.000352	0.489952	0.006901	0	0
184	A	0.003728	0.001834	0.081187	0.005015	0	0
185	A	0.000663	0.000569	0.004072	0.002443	0	0.0542093
186	G	0.022384	0.002445	0.854695	0.010116	0	0.0999121
187	G	0.010278	0.000771	0.407522	0.006601	0	0.161651
188	U	0.012616	0.001093	0.493939	0.007373	214	0.426408
189	C	0.003054	0.000788	0.097133	0.003986	213	0.348228
190	C	0.003736	0.000883	0.122295	0.004329	212	0.390911
191	U	0.013346	0.000982	0.529989	0.00763	0	0.274789
192	G	0.009005	0.001541	0.319948	0.006601	0	0.249314
193	C	0.005428	0.000621	0.206011	0.004972	0	0.166416
194	U	0.007887	0.001124	0.289899	0.005958	209	0.342117
195	C	0.00348	0.001065	0.10352	0.004458	208	0.337533
196	C	0.004438	0.0007	0.160231	0.004629	207	0.337531
197	G	0.015706	0.001098	0.626179	0.00823	206	0.193487
198	C	0.005366	0.001497	0.165847	0.005487	205	0.270918
199	U	0.008286	0.001419	0.294357	0.006387	204	0.339928
200	U	0.02025	0.001468	0.805142	0.009516	0	0.0859171
201	C	0.01231	0.001118	0.479793	0.007501	0	0.0859257
202	G	0.014124	0.001068	0.559652	0.007973	0	0.142233
203	C	0.022121	0.000643	0.920708	0.009602	0	0.215841
204	A	0.000695	0.000718	-0.000986	0.002701	199	0.299876
205	G	0.013278	0.001618	0.499769	0.008016	198	0.287697
206	U	0.021399	0.001056	0.872012	0.009773	197	0.248858
207	G	0.01092	0.001169	0.417981	0.00703	196	0.137872
208	G	0.014895	0.000634	0.611305	0.007844	195	0.105947
209	A	0.004039	0.000621	0.146514	0.004372	194	0.120875
210	A	0.000907	0.001033	-0.005401	0.003086	0	0.0250273
211	U	0.032133	0.001291	1.32206	0.011702	0	0.152476
212	G	0.016615	0.001145	0.663086	0.008573	190	0.186735
213	G	0.015025	0.000766	0.611219	0.008144	189	0.172589
214	A	0.00318	0.000409	0.11878	0.003944	188	0.177459
215	A	0.000735	0.000717	0.000729	0.002743	0	0.111567
216	C	0.008184	0.001105	0.303445	0.006473	0	0.150099
217	G	0.013271	0.001211	0.516958	0.008359	0	0.0893763
218	G	0.008418	0.000454	0.341381	0.006301	180	0.178182
219	A	0.001723	0.000752	0.041622	0.003515	179	0.202614
220	U	0.022183	0.002395	0.848222	0.010202	178	0.138456
221	U	0.034394	0.002234	1.37855	0.012431	177	0.185614
222	U	0.056604	0.001139	2.37753	0.015389	0	0.0285091
223	A	0.000711	0.000784	-0.003129	0.002743	175	0.154942
224	G	0.031527	0.001119	1.30345	0.011574	174	0.153274
225	A	0.007913	0.000529	0.316519	0.006087	0	0.143666
226	A	0.000583	0.000488	0.004072	0.002315	173	0.153659
227	G	0.005218	0.001224	0.171205	0.005701	172	0.43433
228	C	0.002924	0.000794	0.091261	0.004458	171	0.403021
229	C	0.002457	0.000961	0.064127	0.004329	169	0.523153
230	U	0.009209	0.001005	0.351668	0.007159	168	0.528718
231	G	0.005857	0.001443	0.189208	0.006001	0	0.217183
232	C	0.019867	0.000618	0.82516	0.009645	0	0.234077
233	A	0.000552	0.00058	-0.0012	0.002486	0	0
234	G	0.022075	0.001394	0.886544	0.010459	0	0
235	U	0.042579	0.001302	1.76936	0.01436	0	0
236	A	0.000761	0.000863	-0.004372	0.002958	0	0.14
237	G	0.038282	0.002503	1.53373	0.013846	0	0.194809
238	G	0.010878	0.001436	0.404736	0.007673	164	0.244107
239	G	0.00437	0.001269	0.132926	0.005144	163	0.388752
240	G	0.012988	0.000783	0.52313	0.008187	162	0.383221
241	A	0.000549	0.00048	0.002958	0.002358	161	0.307956
242	G	0.016064	0.001951	0.604961	0.00973	0	0.256454
243	U	0.020068	0.00151	0.795498	0.010631	157	0.407541
244	G	0.020615	0.002258	0.786882	0.010888	156	0.329565
245	G	0.006862	0.001225	0.241633	0.006516	155	0.407314
246	G	0.005456	0.001596	0.165461	0.006044	154	0.415457
247	G	0.020164	0.000854	0.827775	0.010545	153	0.364939
248	A	0.000821	0.000676	0.006173	0.002915	152	0.300174
249	G	0.013944	0.001986	0.512585	0.009259	0	0.135729
250	U	0.027427	0.001581	1.1079	0.012517	0	0.186401
251	G	0.0158	0.002115	0.586614	0.010073	0	0.157912
252	G	0.017631	0.001261	0.701708	0.010245	0	0.281118
253	A	0.001391	0.000699	0.029663	0.003515	0	0.240504
254	G	0.042923	0.001565	1.77283	0.01586	0	0.18608
255	A	0.002306	0.001013	0.055425	0.004458	0	0.13328
256	G	0.047936	0.00175	1.97983	0.016889	0	0.164524
257	A	0.000806	0.00084	-0.001457	0.003258	0	0.0316745
258	G	0.069866	0.004111	2.81862	0.021518	129	0.0782837
259	G	0.008455	0.001265	0.30816	0.007802	128	0.0926812
260	G	0.012605	0.000947	0.499683	0.009645	127	0.139436
261	A	0.025802	0.001648	1.03537	0.014317	126	0.149932
262	G	0.003855	0.001693	0.092718	0.00643	125	0.17723
263	C	0.009614	0.001664	0.340823	0.009602	124	0.177614
264	C	0.002106	0.001132	0.041751	0.004887	121	0.383196
265	C	0.00543	0.00088	0.194995	0.006987	120	0.134257
266	A	0.000697	0.000791	-0.004029	0.003301	119	0.133251
267	G	0.010059	0.000558	0.407265	0.008487	117	0.382029
268	A	0.000262	0.000291	-0.0012	0.001929	116	0.129427
269	G	0.00951	0.001401	0.347596	0.008359	115	0.122274
270	U	0.030293	0.002478	1.1923	0.01466	114	0.144911
271	U	0.086459	0.001347	3.64841	0.024305	0	0
272	A	0.001083	0.000994	0.003815	0.003729	0	0.0211665
273	C	0.020754	0.001334	0.832448	0.012217	0	0.0220038
274	A	0.001063	0.001067	-0.000171	0.003772	0	0.012419
275	G	0.02006	0.000856	0.823232	0.01226	0	0
276	A	0.000619	0.000628	-0.000386	0.002958	0	0.133072
277	C	0.016113	0.001202	0.639167	0.011445	56	0.204663
278	G	0.017034	0.001034	0.685848	0.011659	55	0.172546
279	G	0.011093	0.001317	0.419053	0.009645	54	0.0728249
280	C	0.01184	0.001339	0.45013	0.009945	0	0
281	G	0.008641	0.000916	0.331093	0.008444	53	0.101572
282	G	0.006356	0.001342	0.214928	0.007802	52	0.101047
283	C	0.008434	0.001596	0.293114	0.008916	51	0.201985
284	G	0.023119	0.000924	0.951399	0.014231	50	0.259273
285	A	0.001036	0.00074	0.012688	0.003729	0	0.0530989
286	G	0.023274	0.00116	0.947927	0.015046	407	0.176331
287	A	0.000786	0.000576	0.008959	0.003472	406	0.00797068
288	G	0.011496	0.001767	0.417081	0.010888	405	0.000656483
289	G	0.016572	0.000992	0.667844	0.011488	404	0.000644398
290	A	0.004597	0.000608	0.17099	0.006258	403	0.000648268
291	A	0.00069	0.000707	-0.000729	0.003215	402	0.000648547
292	G	0.017988	0.001711	0.697721	0.012174	401	0.00066503
293	G	0.04376	0.001088	1.82916	0.018518	400	0.00669873
294	A	0.001026	0.000843	0.007844	0.003944	0	0
295	G	0.013723	0.00192	0.505898	0.011702	321	0.0219361
296	G	0.003838	0.000926	0.124867	0.006558	320	0.0880873
297	G	0.002724	0.001009	0.073514	0.005701	319	0.0881194
298	G	0.004066	0.001142	0.125339	0.00673	318	0.0883701
299	C	0.003324	0.000754	0.110164	0.005873	317	0.0245163
300	G	0.004265	0.000718	0.152044	0.006344	0	0.0668485
301	U	0.012717	0.000664	0.516658	0.010416	0	0.0693852
302	C	0.000975	0.000536	0.018818	0.003429	316	0.0402434
303	U	0.009864	0.002637	0.309789	0.009859	315	0.0926665
304	U	0.011064	0.001202	0.422739	0.009773	314	0.0994442
305	U	0.013536	0.000867	0.54302	0.010931	0	0.0587091
306	A	0.071859	0.076278	nan	nan	0	0.122965
307	U	0.059988	0.068464	nan	nan	0	0
308	U	0.005571	0.002794	0.119037	0.008316	0	0
309	U	0.011843	0.000967	0.466205	0.009988	0	0
310	U	0.018469	0.001043	0.746974	0.012345	0	0
311	U	0.020606	0.001264	0.829104	0.013031	0	0
312	U	0.021398	0.001284	0.862196	0.013331	0	0
313	U	0.05735	0.001018	2.4147	0.021819	0	0.122965
314	A	0.002541	0.001054	0.063741	0.005358	304	0.102049
315	A	0.000739	0.00053	0.008959	0.003215	303	0.0957619
316	G	0.012819	0.000713	0.518887	0.010373	302	0.0932522
317	G	0.001773	0.000925	0.03635	0.004458	299	0.0939015
318	C	0.00194	0.000989	0.040765	0.004715	298	0.0888985
319	C	0.001197	0.000849	0.014874	0.003944	297	0.0881208
320	C	0.001817	0.001287	0.022719	0.005015	296	0.0881187
321	C	0.010149	0.001483	0.371515	0.009602	295	0.0882234
322	A	0.002546	0.00061	0.082945	0.004972	0	0
323	A	0.001559	0.000565	0.042608	0.003858	0	0
324	A	0.000596	0.000929	-0.014274	0.003215	0	0
325	G	0.053358	0.000971	2.24559	0.020318	0	0
326	A	0.000472	0.000486	-0.0006	0.002658	0	0
327	G	0.009418	0.001006	0.360542	0.008916	344	0.00152943
328	U	0.008202	0.001701	0.278668	0.008659	343	0.000626997
329	C	0.002759	0.001375	0.059369	0.00553	342	0.000614155
330	U	0.009658	0.001141	0.365085	0.009045	341	0.0062052
331	G	0.022005	0.001113	0.895546	0.013117	0	0.0838265
332	A	0.000616	0.000584	0.001372	0.002915	0	0
333	U	0.033801	0.001054	1.40367	0.016075	0	0.0388243
334	G	0.010275	0.001234	0.38759	0.009259	0	0.0536766
335	U	0.03165	0.002344	1.25622	0.016203	0	0
336	U	0.037698	0.00243	1.51178	0.017703	0	0
337	U	0.043994	0.001255	1.83198	0.019504	0	0
338	A	0.00088	0.000935	-0.0024	0.003858	0	0
339	C	0.022699	0.001083	0.92658	0.01436	0	0.137503
340	A	0.002361	0.000436	0.082473	0.004801	0	0.0388243
341	A	0.001026	0.000958	0.002915	0.003858	330	0.0062052
342	G	0.019932	0.000737	0.822803	0.012988	329	0.000614155
343	A	0.000862	0.000775	0.003729	0.003558	328	0.000626997
344	C	0.004269	0.000928	0.143214	0.006516	327	0.00152943
345	C	0.008342	0.000816	0.322606	0.008702	352	0.1253
346	A	0.001125	0.001309	-0.007887	0.004372	351	0.129529
347	G	0.039453	0.000959	1.65006	0.018432	0	0
348	A	0.00677	0.000361	0.274725	0.007716	0	0
349	A	0.001297	0.000504	0.033992	0.003815	0	0
350	A	0.000971	0.001074	-0.004415	0.004029	0	0
351	U	0.030448	0.001306	1.24919	0.016675	346	0.129529
352	G	0.00455	0.001659	0.123924	0.007201	345	0.1253
353	C	0.002496	0.001029	0.062884	0.005401	0	0
354	C	0.00513	0.000524	0.197438	0.006901	0	0
355	A	0.000877	0.000746	0.005573	0.003644	0	0
356	C	0.026167	0.001344	1.06405	0.015946	0	0.04144
357	G	0.023511	0.001434	0.946341	0.015132	0	0
358	G	0.004322	0.001624	0.115651	0.007073	398	0.00164084
359	C	0.00245	0.001028	0.060955	0.005358	397	0.00104489
360	C	0.006155	0.000858	0.227058	0.007759	396	0.00103165
361	G	0.011481	0.001499	0.42784	0.010588	395	0.00131882
362	C	0.034249	0.001285	1.41302	0.017532	0	0
363	G	0.004427	0.000877	0.152172	0.00673	394	0.00105895
364	U	0.020041	0.001161	0.809257	0.013545	393	0.00101866
365	C	0.006813	0.00095	0.251277	0.008102	392	0.000989345
366	C	0.005729	0.001382	0.186336	0.007802	391	0.000991869
367	U	0.009104	0.000891	0.352054	0.009473	390	0.00273708
368	G	0.007932	0.001591	0.271853	0.00913	0	0.15949
369	G	0.009505	0.001382	0.348196	0.009773	0	0.159531
370	C	0.008373	0.000752	0.326721	0.009002	383	0.286157
371	A	0.000516	0.000632	-0.004972	0.003129	382	0.126457
372	G	0.029282	0.001173	1.20491	0.017146	381	0.126603
373	A	0.002506	0.000595	0.081916	0.005358	0	0.0217802
374	G	0.041359	0.001591	1.70472	0.019804	0	0.0221342
375	A	0.019153	0.00084	0.784996	0.013503	0	0
376	A	0.003055	0.000566	0.106692	0.005744	0	0
377	A	0.004811	0.001403	0.146086	0.007501	0	0
378	A	0.001409	0.001598	-0.008102	0.005058	0	0
379	G	0.012871	0.001208	0.49994	0.011402	0	0
380	G	0.004349	0.001408	0.126067	0.007159	0	0.159528
381	C	0.003183	0.001279	0.081616	0.006301	372	0.308268
382	U	0.009869	0.001413	0.36247	0.010545	371	0.307727
383	G	0.018847	0.001138	0.759105	0.013974	370	0.126629
384	A	0.005934	0.000444	0.235331	0.007802	0	0
385	A	0.002225	0.000475	0.075015	0.004887	0	0
386	A	0.001016	0.00108	-0.002701	0.004158	0	0
387	U	0.065897	0.004683	2.62397	0.025676	0	0
388	G	0.019098	0.001589	0.750532	0.013803	0	0
389	G	0.022102	0.00091	0.908405	0.014703	0	0
390	A	0.000903	0.000832	0.003043	0.003858	367	0.00273708
391	G	0.006582	0.00155	0.215699	0.009087	366	0.000991869
392	G	0.012645	0.000681	0.512843	0.011917	365	0.000989345
393	A	0.002142	0.000919	0.052424	0.005487	364	0.00101866
394	C	0.005243	0.001188	0.17382	0.007802	363	0.00105895
395	C	0.009197	0.000799	0.359984	0.009859	361	0.00131882
396	G	0.009253	0.001124	0.348411	0.009988	360	0.00103165
397	G	0.008027	0.001377	0.285055	0.009345	359	0.00104489
398	C	0.007489	0.001001	0.278111	0.00883	358	0.00164084
399	G	0.005634	0.000896	0.203054	0.007673	0	0.04144
400	C	0.001695	0.000708	0.042308	0.004587	293	0.0203277
401	C	0.001178	0.001118	0.002572	0.004372	292	0.0230669
402	U	0.003903	0.001019	0.123624	0.006687	291	0.0231306
403	U	0.004432	0.000881	0.152215	0.006901	290	0.0228663
404	C	0.001032	0.000703	0.014103	0.003558	289	0.000644398
405	C	0.001862	0.000874	0.042351	0.004587	288	0.000656483
406	U	0.013666	0.001556	0.519101	0.011359	287	0.00797068
407	U	0.039403	0.001317	1.63258	0.018604	286	0.123652
408	A	0.001732	0.000721	0.043337	0.004372	0	0
409	U	0.052705	0.001035	2.2149	0.021261	0	0
410	A	0.002674	0.000468	0.094561	0.005058	0	0.0222181
411	A	0.000298	0.000339	-0.001757	0.002058	0	0.022482
412	G	0.024463	0.001146	0.999537	0.015432	0	0.0487534
413	U	0.044534	0.000721	1.87802	0.020618	0	0
414	A	0.000594	0.000607	-0.000557	0.003086	0	0
415	U	0.045065	0.001184	1.88094	0.020918	0	0.0321611
416	G	0.011956	0.002863	0.389776	0.011445	13	0.171794
417	C	0.010911	0.000972	0.42604	0.010545	12	0.130643
418	A	0.000687	0.000533	0.006644	0.003172	11	0.0101943
419	C	0.012324	0.000732	0.496897	0.011274	10	0.0101893
420	A	0.002255	0.000978	0.054739	0.005487	9	0.0430811
421	U	0.036381	0.002452	1.45438	0.019847	0	0
422	U	0.030694	0.001076	1.26955	0.018175	0	0
423	G	0.006551	0.001658	0.209741	0.009045	8	0.0137212
424	G	0.005117	0.001521	0.154101	0.008187	7	0.13833
425	C	0.005002	0.001334	0.157231	0.008359	6	0.139149
426	G	0.01583	0.000973	0.63681	0.013931	5	0.0435879
427	A	0.002729	0.000963	0.0757	0.006301	4	0.0243358
428	G	0.018161	0.000882	0.740673	0.014188	3	0.0157963
429	A	0.00058	0.000636	-0.0024	0.003258	0	0
430	G	0.03195	0.000768	1.33659	0.017875	0	0
431	A	0.001932	0.000544	0.059497	0.004715	0	0
432	A	0.001538	0.000916	0.026619	0.004544	0	0
433	U	0.049678	0.002001	2.04366	0.022247	0	0.00759765
434	U	0.056389	0.000856	2.38045	0.023362	0	0.0438598
435	A	0.00379	0.000481	0.141842	0.006301	0	0.0631315
436	A	0.000625	0.000839	-0.00913	0.003386	0	0.0631645
437	G	0.020924	0.001321	0.840292	0.014574	0	0.0364572
438	U	0.017288	0.000757	0.708609	0.013331	457	0.0269608
439	G	0.003588	0.001654	0.082859	0.006858	456	0.00222409
440	C	0.002232	0.000816	0.060698	0.005272	455	0.00221457
441	U	0.003746	0.000877	0.122938	0.006558	454	0.0022185
442	G	0.005064	0.001239	0.16396	0.00763	453	0.00275766
443	C	0.015851	0.000847	0.643154	0.012731	0	0
444	A	0.00158	0.000387	0.051139	0.004244	0	0
445	A	0.000422	0.000443	-0.0009	0.002658	0	0
446	C	0.006858	0.000767	0.261094	0.008487	0	0
447	C	0.007951	0.000785	0.307174	0.009173	0	0
448	U	0.028384	0.000961	1.1755	0.01676	0	0
449	A	0.004559	0.000505	0.173734	0.006858	0	0
450	A	0.002147	0.000393	0.075186	0.004801	0	0
451	A	0.000579	0.000572	0.0003	0.003043	0	0.00729263
452	C	0.007636	0.0009	0.288785	0.009002	0	0.00781756
453	C	0.008273	0.000766	0.321748	0.009473	442	0.00275766
454	A	0.000431	0.000622	-0.00823	0.002958	441	0.0123764
455	G	0.007224	0.001376	0.250677	0.009045	440	0.0124079
456	C	0.008609	0.000844	0.33285	0.009473	439	0.0124153
457	A	0.000756	0.000297	0.019632	0.003001	438	0.0269608
458	A	0.001547	0.000791	0.032406	0.004458	0	0
459	U	0.040276	0.001841	1.64753	0.020061	0	0.0902207
460	U	0.04859	0.001006	2.03971	0.021861	0	0.0768427
461	A	0.000633	0.000598	0.0015	0.003129	0	0.0389532
462	C	0.020636	0.000891	0.846379	0.01406	0	0.00940104
463	A	0.000607	0.000491	0.004972	0.002958	0	0
464	C	0.004966	0.000895	0.174505	0.00733	0	0.236227
465	C	0.003203	0.000937	0.097133	0.006044	0	0.236864
466	C	0.00687	0.000894	0.256164	0.00853	0	0.236765
467	A	0.003329	0.000426	0.124438	0.006001	0	0.11112
468	A	0.000603	0.000503	0.004287	0.003086	522	0.266987
469	G	0.006366	0.001544	0.20674	0.008702	521	0.266557
470	C	0.002535	0.000922	0.069142	0.005658	520	0.270883
471	U	0.00769	0.000932	0.289642	0.00913	519	0.343195
472	C	0.008851	0.001093	0.33255	0.009773	517	0.263182
473	G	0.013993	0.001658	0.528703	0.012345	516	0.134626
474	U	0.032282	0.002328	1.28399	0.018432	515	0.270455
[truncated: 1,674 more rows]

## Sheet: HOTAIR_in_vitro_rep2
Nucleotide	Sequence	Modified_rate	Untreated_rate	Norm_profile	Norm_stderr	Base_pair	Shannon
[truncated: 2,148 more rows]

[truncated: 1 more sheets: HOTAIR_in_vitro_avg]
