# Supplementary material for: Conserved structural features of the lncRNA HOTAIR in breast cancer cells
Source: bioRxiv. 2026 May 20:2026.05.18.725451. Preprint. [Version 1] doi: 10.64898/2026.05.18.725451 (PMC13228351; doi:10.64898/2026.05.18.725451)
Supplement: Supplement 6 [file media-6.xlsx]

## Sheet: esl-alistat_results
alnpos	freqnongap	info(bits)	ref_nt	real_nt	info_rolling	freqnongap_rolling	conservation score per nt
1	0.866667	1.63217	1	1			1.41454			0.976541
2	0.961111	1.40407	2	2			1.34947			1.72837
3	0.961111	1.38944	3	3			1.3354
4	0.961111	1.35409	4	4			1.30143			0.983333
5	0.961111	0.942877	5	5			0.906209			1.87661
6	0.961111	1.72978	6	6			1.66251
7	0.961111	1.55529	7	7			1.4948
8	0.961111	1.84138	8	8			1.76977
9	0.961111	2	9	9			1.92222
10	0.961111	1.94871	10	10			1.87293
11	0.961111	0.831535	11	11	1.64807	0.956614	0.799198
12	0.961111	1.30917	12	12	1.66314	0.961111	1.25826
13	0.961111	1.81115	13	13	1.69152	0.961111	1.74071
14	0.961111	1.84138	14	14	1.7206	0.961111	1.76977
15	0.961111	2	15	15	1.7047	0.961111	1.92222
17	0.961111	2	16	16	1.75504	0.961111	1.92222
18	0.961111	2	17	17	1.76791	0.961111	1.92222
19	0.961111	1.90903	18	18	1.75386	0.961111	1.83479
20	0.961111	1.29829	19	19	1.74068	0.961111	1.2478
21	0.961111	1.81115	20	20	1.74068	0.961111	1.74071
22	0.961111	2	21	21	1.74312	0.961111	1.92222
23	0.961111	1.94871	22	22	1.79876	0.961111	1.87293
24	0.961111	2	23	23	1.83166	0.961111	1.92222
30	0.961111	2	24	24	1.82779	0.961111	1.92222
31	0.961111	1.02037	25	25	1.83534	0.961111	0.980685
32	0.961111	2	26	26	1.80255	0.961111	1.92222
33	0.961111	2	27	27	1.80255	0.961111	1.92222
34	0.961111	1.26028	28	28	1.80255	0.961111	1.21127
35	0.961111	1.56453	29	29	1.80688	0.961111	1.50369
36	0.961111	2	30	30	1.8403	0.961111	1.92222
37	0.961111	2	31	31	1.83894	0.961111	1.92222
38	0.961111	2	32	32	1.82397	0.961111	1.92222
39	0.961111	2	33	33	1.82397	0.961111	1.92222
40	0.961111	1.72978	34	34	1.81111	0.961111	1.66251
41	0.961111	2	35	35	1.77651	0.961111	1.92222
42	0.961111	1.31147	36	36	1.82316	0.961111	1.26047
43	0.961111	2	37	37	1.79408	0.961111	1.92222
44	0.961111	2	38	38	1.79408	0.961111	1.92222
45	0.961111	2	39	39	1.82687	0.961111	1.92222
46	0.961111	2	40	40	1.81034	0.961111	1.92222
47	0.961111	1.78265	41	41	1.76777	0.961111	1.71332
48	0.961111	1.68565	42	42	1.76777	0.961111	1.62009
49	0.961111	1.94871	43	43	1.76777	0.961111	1.87293
50	0.961111	1.72978	44	44	1.74239	0.961111	1.66251
51	0.961111	1.27347	45	45	1.68355	0.961111	1.22395
52	0.961111	2	46	46	1.65977	0.961111	1.92222
53	0.961111	1.38944	47	47	1.68092	0.961111	1.3354
54	0.961111	2	48	48	1.67848	0.961111	1.92222
55	0.961111	1.94871	49	49	1.66684	0.961111	1.87293
56	0.961111	1.21756	50	50	1.64981	0.962169	1.17021
58	0.961111	1.10598	51	51	1.63415	0.963228	1.06297
59	0.961111	2	52	52	1.6272	0.964286	1.92222
60	0.961111	2	53	53	1.63978	0.965344	1.92222
61	0.961111	1.46702	54	54	1.64222	0.966667	1.40997
62	0.961111	0.494169	55	55	1.6094	0.967989	0.474951
63	0.961111	1.50061	56	56	1.63976	0.969312	1.44225
64	0.961111	1.75559	57	57	1.63976	0.970635	1.68732
65	0.961111	1.94871	58	58	1.66145	0.971958	1.87293
66	0.961111	1.75559	59	59	1.62686	0.97328	1.68732
1379	0.983333	1.64235	60	60	1.62335	0.97381	1.61498
1380	0.983333	1.67116	61	61	1.66061	0.974339	1.6433
1381	0.983333	1.63678	62	62	1.70318	0.974868	1.6095
1382	0.983333	1.94968	63	63	1.68362	0.975397	1.91719
1383	0.988889	2	64	64	1.68362	0.975926	1.97778
1384	0.988889	1.04054	65	65	1.69447	0.976455	1.02898
1385	0.988889	1.91112	66	66	1.74176	0.976984	1.88989
1386	0.988889	2	67	67	1.75959	0.977513	1.97778
1387	0.988889	1.8449	68	68	1.75257	0.978042	1.8244
1388	0.988889	1.2736	69	69	1.74664	0.978571	1.25945
1389	0.972222	1.87492	70	70	1.73217	0.979101	1.82284
1391	0.972222	2	71	71	1.7492	0.978571	1.94444
1392	0.972222	2	72	72	1.73339	0.978042	1.94444
1393	0.972222	1.58922	73	73	1.75068	0.978307	1.54507
1394	0.972222	2	74	74	1.75308	0.978571	1.94444
1395	0.972222	1.69501	75	75	1.75308	0.978571	1.64792
1396	0.972222	1.48729	76	76	1.79877	0.978571	1.44598
1397	0.972222	1.87492	77	77	1.803	0.978571	1.82284
1398	0.972222	1.60818	78	78	1.803	0.978571	1.56351
1399	0.972222	1.82426	79	79	1.75308	0.978571	1.77359
1400	0.972222	1.4517	80	80	1.77174	0.978571	1.41138
1401	0.972222	2	81	81	1.76924	0.979365	1.94444
1402	0.972222	1.33904	82	82	1.76924	0.980159	1.30184
1403	0.988889	2	83	83	1.76186	0.980952	1.97778
1404	0.988889	2	84	84	1.73478	0.981746	1.97778
1405	0.988889	2	85	85	1.72465	0.98254	1.97778
1406	0.988889	2	86	86	1.73918	0.983333	1.97778
1407	0.988889	2	87	87	1.75772	0.984127	1.97778
1408	0.988889	2	88	88	1.75112	0.984656	1.97778
1409	0.988889	0.796615	89	89	1.76978	0.98545	0.787764
1410	0.988889	1.66546	90	90	1.72682	0.986243	1.64695
1411	0.988889	1.82242	91	91	1.73497	0.987037	1.80218
1412	0.988889	2	92	92	1.73497	0.987831	1.97778
1413	0.988889	1.8449	93	93	1.76645	0.985714	1.8244
1414	0.988889	1.02059	94	94	1.76393	0.982804	1.00925
1415	0.988889	1.78734	95	95	1.76393	0.969841	1.76748
1416	0.988889	2	96	96	1.75947	0.966931	1.97778
1417	0.988889	1.87661	97	97	1.70322	0.964021	1.85576
1418	0.983333	1.73638	98	98	1.63027	0.961111	1.70744
1419	0.988889	2	99	99	1.59393	0.958201	1.97778
1420	0.988889	0.92221	100	100	1.63802	0.955291	0.911963
1421	0.988889	1.62286	101	101	1.63062	0.955291	1.60482
1422	0.988889	2	102	102	1.60095	0.955291	1.97778
1423	0.927778	2	103	103	1.59082	0.955291	1.85556
1424	0.927778	1.94717	104	104	1.5631	0.955291	1.80654
1425	0.716667	2	105	105	1.60735	0.955291	1.43333
1429	0.927778	1.90637	106	106	1.6116	0.955291	1.76869
1430	0.927778	0.818673	107	107	1.6116	0.955291	0.759546
1431	0.927778	0.467961	108	108	1.57357	0.955291	0.434164
1432	0.927778	1.237	109	109	1.58374	0.955556	1.14766
1433	0.927778	1.72257	110	110	1.57214	0.955556	1.59817
1434	0.988889	1.50999	111	111	1.56803	0.955556	1.49321
1436	0.988889	1.19934	112	112	1.53745	0.955556	1.18601
1437	0.988889	1.78734	113	113	1.48217	0.955556	1.76748
1438	0.988889	1.26262	114	114	1.4504	0.958466	1.24859
1439	0.988889	1.94992	115	115	1.44412	0.961376	1.92825
1440	0.988889	1.87661	116	116	1.42508	0.974339	1.85576
1441	0.988889	2	117	117	1.42715	0.977249	1.97778
1442	0.988889	1.078	118	118	1.46198	0.980159	1.06603
1443	0.988889	1.94992	119	119	1.53	0.981217	1.92825
1444	0.988889	1.75639	120	120	1.53506	0.982275	1.73687
1445	0.988889	0.835889	121	121	1.52436	0.983333	0.826602
1446	0.988889	0.980617	122	122	1.53403	0.981481	0.969721
1447	0.988889	0.839244	123	123	1.54016	0.97963	0.829919
1448	0.988889	1.33287	124	124	1.48406	0.977778	1.31806
1449	0.988889	1.81528	125	125	1.48666	0.975926	1.79511
1450	0.988889	1.59997	126	126	1.45018	0.974074	1.5822
1451	0.988889	1.94992	127	127	1.42056	0.972222	1.92825
1452	0.988889	1.55013	128	128	1.42056	0.97037	1.53291
1457	0.95	1.89647	129	129	1.41798	0.968519	1.80164
1458	0.95	1.34323	130	130	1.38306	0.966667	1.27607
1459	0.95	1.4978	131	131	1.39466	0.964815	1.42291
1460	0.95	1.7131	132	132	1.45009	0.962963	1.62745
1461	0.95	1.32793	133	133	1.4562	0.961111	1.26153
1462	0.95	0.609448	134	134	1.46747	0.959259	0.578975
1463	0.95	1.31712	135	135	1.45242	0.957407	1.25126
1464	0.95	1.18386	136	136	1.45534	0.957407	1.12467
1465	0.95	1.25452	137	137	1.46064	0.957407	1.1918
1466	0.95	2	138	138	1.45423	0.957407	1.9
1467	0.95	1.02384	139	139	1.45972	0.957407	0.972647
1468	0.95	1.21654	140	140	1.41829	0.959259	1.15572
1469	0.95	2	141	141	1.44077	0.961111	1.9
1470	0.95	2	142	142	1.45643	0.962963	1.9
1471	0.95	1.10894	143	143	1.42701	0.964815	1.05349
1472	0.95	1.07597	144	144	1.45902	0.966667	1.02217
1473	0.95	1.01673	145	145	1.52523	0.968519	0.965893
1474	0.988889	1.87661	146	146	1.55352	0.97037	1.85576
1479	0.988889	1.71122	147	147	1.59238	0.972222	1.69221
1480	0.988889	1.81528	148	148	1.62788	0.974074	1.79511
1481	0.988889	1.66546	149	149	1.61066	0.975926	1.64695
1482	0.988889	1.02648	150	150	1.65433	0.969312	1.01508
1483	0.988889	1.81528	151	151	1.68002	0.961905	1.79511
1484	0.988889	1.82667	152	152	1.65956	0.963757	1.80637
1485	0.988889	1.09537	153	153	1.65479	0.965608	1.0832
1486	0.988889	2	154	154	1.64966	0.96746	1.97778
1487	0.988889	2	155	155	1.64303	0.969312	1.97778
1488	0.988889	1.91112	156	156	1.68747	0.971164	1.88989
1489	0.988889	2	157	157	1.68911	0.971164	1.97778
1490	0.988889	2	158	158	1.69461	0.971164	1.97778
1491	0.988889	1.6383	159	159	1.69331	0.971164	1.6201
1496	0.811111	1.94091	160	160	1.70337	0.971164	1.57429
1497	0.794444	1.75605	161	161	1.74234	0.971164	1.39508
1498	0.988889	1.57032	162	162	1.74875	0.971164	1.55287
1499	0.988889	1.89988	163	163	1.757	0.971164	1.87877
1500	0.988889	1.00128	164	164	1.79531	0.971164	0.990156
1501	0.988889	0.936722	165	165	1.79531	0.971164	0.926314
1502	0.988889	1.94992	166	166	1.7792	0.971164	1.92825
1503	0.988889	1.91112	167	167	1.76847	0.971164	1.88989
1504	0.988889	1.82667	168	168	1.76847	0.971164	1.80637
1505	0.988889	1.78801	169	169	1.71272	0.971164	1.76814
1506	0.988889	1.87661	170	170	1.71735	0.971164	1.85576
1507	0.988889	1.8449	171	171	1.72017	0.97963	1.8244
1508	0.988889	1.94992	172	172	1.7294	0.988889	1.92825
1509	0.988889	2	173	173	1.71402	0.98836	1.97778
1510	0.988889	1.89988	174	174	1.68306	0.988095	1.87877
1511	0.988889	2	175	175	1.73061	0.988095	1.97778
1512	0.988889	1.66156	176	176	1.74513	0.988095	1.6431
1513	0.988889	1.68578	177	177	1.74751	0.988095	1.66704
1514	0.988889	2	178	178	1.75174	0.988095	1.97778
1515	0.988889	0.829371	179	179	1.75576	0.988095	0.820155
1516	0.988889	1.73548	180	180	1.76586	0.988095	1.7162
1517	0.988889	2	181	181	1.7675	0.988095	1.97778
1518	0.988889	1.94992	182	182	1.76239	0.988095	1.92825
1519	0.977778	1.24737	183	183	1.76477	0.988095	1.21965
1520	0.983333	1.24965	184	184	1.75154	0.988095	1.22882
2622	0.988889	2	185	185	1.75631	0.988095	1.97778
2623	0.988889	1.24148	186	186	1.75631	0.988095	1.22768
2624	0.988889	2	187	187	1.7623	0.988095	1.97778
2625	0.988889	2	188	188	1.77726	0.988095	1.97778
2626	0.988889	1.91112	189	189	1.76262	0.988095	1.88989
2627	0.988889	2	190	190	1.81837	0.988095	1.97778
2628	0.988889	1.91112	191	191	1.82858	0.988095	1.88989
2629	0.988889	1.73754	192	192	1.81063	0.988095	1.71823
2630	0.988889	2	193	193	1.81302	0.988095	1.97778
2631	0.988889	1.72206	194	194	1.84886	0.988624	1.70293
2632	0.988889	2	195	195	1.88459	0.988889	1.97778
2633	0.988889	2	196	196	1.8822	0.988889	1.97778
2634	0.988889	1.78734	197	197	1.88976	0.988889	1.76748
2635	0.988889	2	198	198	1.8815	0.988889	1.97778
2636	0.988889	1.69259	199	199	1.8815	0.988889	1.67378
2637	0.988889	2	200	200	1.88573	0.988889	1.97778
2638	0.988889	1.94992	201	201	1.8815	0.988889	1.92825
2639	0.988889	1.62319	202	202	1.87835	0.988889	1.60515
2640	0.988889	2	203	203	1.89085	0.988889	1.97778
2641	0.988889	2	204	204	1.89085	0.988889	1.97778
2642	0.988889	2	205	205	1.90408	0.988889	1.97778
2643	0.988889	1.94992	206	206	1.86695	0.988889	1.92825
2644	0.988889	1.40009	207	207	1.86695	0.988889	1.38453
2645	0.988889	1.82667	208	208	1.86969	0.988889	1.80637
2646	0.988889	2	209	209	1.8623	0.988889	1.97778
2647	0.988889	2	210	210	1.87694	0.988889	1.97778
2648	0.988889	1.91112	211	211	1.87694	0.988889	1.88989
2649	0.988889	1.8449	212	212	1.87932	0.988889	1.8244
2651	0.988889	2	213	213	1.89727	0.988889	1.97778
2652	0.988889	2	214	214	1.89727	0.988889	1.97778
2653	0.988889	2	215	215	1.89303	0.988889	1.97778
2654	0.988889	1.22013	216	216	1.88716	0.988889	1.20657
2655	0.988889	2	217	217	1.88954	0.988889	1.97778
2656	0.988889	1.8449	218	218	1.87946	0.988889	1.8244
2657	0.988889	1.8449	219	219	1.87286	0.988889	1.8244
2658	0.988889	2	220	220	1.87047	0.988889	1.97778
2659	0.988889	2	221	221	1.87047	0.988889	1.97778
2660	0.988889	2	222	222	1.87232	0.988889	1.97778
2661	0.988889	2	223	223	1.87091	0.988889	1.97778
2662	0.988889	2	224	224	1.86668	0.988889	1.97778
2663	0.988889	1.91112	225	225	1.83337	0.988889	1.88989
2664	0.988889	1.87661	226	226	1.80727	0.988889	1.85576
2665	0.988889	2	227	227	1.84017	0.988889	1.97778
2666	0.988889	1.18841	228	228	1.83429	0.988889	1.1752
2667	0.988889	1.68791	229	229	1.83745	0.988889	1.66916
2668	0.988889	1.94992	230	230	1.84483	0.988889	1.92825
2669	0.988889	2	231	231	1.84483	0.988889	1.97778
2670	0.988889	1.94992	232	232	1.84245	0.988889	1.92825
2671	0.988889	1.81528	233	233	1.76918	0.988889	1.79511
2672	0.988889	1.91112	234	234	1.72415	0.98836	1.88989
2674	0.988889	1.30062	235	235	1.72415	0.987831	1.28616
2675	0.988889	1.45177	236	236	1.72096	0.987566	1.43563
2676	0.988889	1.91112	237	237	1.72684	0.987302	1.88989
2677	0.988889	1.87661	238	238	1.71562	0.987037	1.85576
2678	0.988889	1.91112	239	239	1.75001	0.986772	1.88989
2679	0.988889	2	240	240	1.76062	0.986508	1.97778
2680	0.988889	2	241	241	1.76301	0.986243	1.97778
2681	0.988889	1.94992	242	242	1.76301	0.985979	1.92825
2682	0.988889	0.461307	243	243	1.76114	0.985714	0.456182
2683	0.977778	1.05434	244	244	1.76994	0.98545	1.03091
2684	0.977778	2	245	245	1.77417	0.985185	1.95556
2685	0.983333	1.84421	246	246	1.79093	0.983598	1.81347
2686	0.983333	2	247	247	1.80664	0.982011	1.96667
2688	0.983333	1.76439	248	248	1.80654	0.980688	1.73498
2689	0.983333	1.91071	249	249	1.81242	0.979365	1.87887
2690	0.983333	1.91071	250	250	1.80786	0.979365	1.87887
2691	0.983333	2	251	251	1.80362	0.979365	1.96667
2692	0.983333	2	252	252	1.79113	0.979365	1.96667
2693	0.983333	1.91071	253	253	1.79351	0.979365	1.87887
2694	0.983333	2	254	254	1.86678	0.979365	1.96667
2695	0.983333	2	255	255	1.91181	0.979894	1.96667
2696	0.955556	1.65272	256	256	1.90302	0.980423	1.57926
2697	0.955556	1.78168	257	257	1.91044	0.980688	1.70249
2698	0.961111	1.90903	258	258	1.91044	0.980952	1.83479
2699	0.961111	2	259	259	1.91427	0.981217	1.92222
2700	0.988889	1.81528	260	260	1.91852	0.981481	1.79511
2701	0.988889	1.91112	261	261	1.9169	0.981746	1.88989
2702	0.988889	1.73754	262	262	1.90696	0.980952	1.71823
2703	0.988889	2	263	263	1.90696	0.980159	1.97778
2704	0.988889	2	264	264	1.87536	0.980423	1.97778
2705	0.988889	2	265	265	1.87536	0.980688	1.97778
2706	0.988889	1.81528	266	266	1.87536	0.980952	1.79511
2707	0.988889	2	267	267	1.88766	0.98254	1.97778
2708	0.988889	2	268	268	1.89145	0.984127	1.97778
2709	0.988889	1.8449	269	269	1.89155	0.98545	1.8244
2710	0.988889	2	270	270	1.85643	0.986772	1.97778
2711	0.988889	1.87661	271	271	1.81039	0.986772	1.85576
2712	0.966667	1.79124	272	272	1.80801	0.986772	1.73154
2713	0.966667	2	273	273	1.77626	0.986772	1.93333
2714	0.988889	1.24711	274	274	1.76251	0.986772	1.23326
2715	0.988889	2	275	275	1.75664	0.986772	1.97778
2716	0.988889	2	276	276	1.74404	0.986772	1.97778
2717	0.988889	1.91112	277	277	1.74696	0.986772	1.88989
2718	0.988889	1.86113	278	278	1.74106	0.986508	1.84045
2719	0.988889	1.91112	279	279	1.69476	0.986772	1.88989
2720	0.988889	1.26262	280	280	1.70215	0.987302	1.24859
2721	0.988889	0.848466	281	281	1.69483	0.987831	0.839039
2722	0.988889	1.86113	282	282	1.7007	0.988095	1.84045
2723	0.988889	1.0708	283	283	1.66477	0.989153	1.0589
2724	0.988889	1.71122	284	284	1.66477	0.989947	1.69221
2725	0.988889	1.87661	285	285	1.66952	0.990476	1.85576
2726	0.988889	1.73548	286	286	1.66952	0.991005	1.7162
2727	0.988889	1.87661	287	287	1.64003	0.991534	1.85576
2728	0.983333	1.87605	288	288	1.64426	0.992063	1.84478
1	0.994444	1.02776	1	289	1.59756	0.992593	1.02205
2	1	2	2	290	1.59049	0.993122	2
3	1	1.84626	3	291	1.59832	0.993651	1.84626
4	0.994444	2	4	292	1.63864	0.99418	1.98889
5	0.988889	1.03674	5	293	1.63943	0.994709	1.02522
6	0.983333	2	6	294	1.67496	0.995238	1.96667
16	1	1.34682	7	295	1.68871	0.995767	1.34682
17	1	2	8	296	1.68876	0.996296	2
18	1	1.38068	9	297	1.6782	0.996825	1.38068
19	1	2	10	298	1.68171	0.997354	2
20	1	0.880327	11	299	1.68761	0.998148	0.880327
21	1	1.76283	12	300	1.73391	0.998413	1.76283
22	1	1.42686	13	301	1.72972	0.998413	1.42686
23	1	1.69527	14	302	1.73467	0.998413	1.69527
24	1	1.87771	15	303	1.72218	0.998677	1.87771
25	1	1.81688	16	304	1.76805	0.999206	1.81688
26	1	2	17	305	1.74657	1	2
27	1	1.87771	18	306	1.77767	1	1.87771
32	1	1.51364	19	307	1.77185	1	1.51364
33	1	1.95039	20	308	1.79898	1	1.95039
34	1	2	21	309	1.79898	1	2
35	1	2	22	310	1.84498	1	2
36	1	1.91193	23	311	1.85627	1	1.91193
37	1	1.95039	24	312	1.88356	1	1.95039
38	1	1.73769	25	313	1.89571	1	1.73769
39	1	2	26	314	1.89917	1	2
40	1	1.54887	27	315	1.89682	1	1.54887
41	1	2	28	316	1.89682	1	2
42	1	1.87771	29	317	1.89682	1	1.87771
43	1	1.95039	30	318	1.87374	1	1.95039
44	1	2	31	319	1.87611	1	2
45	1	1.84626	32	320	1.86481	1	1.84626
46	1	2	33	321	1.8566	0.999735	2
47	1	2	34	322	1.81706	0.999735	2
48	1	1.95039	35	323	1.81706	0.999735	1.95039
49	1	1.95039	36	324	1.82955	0.999735	1.95039
50	1	1.76749	37	325	1.82955	0.999735	1.76749
51	1	2	38	326	1.85104	0.999735	2
52	1	1.87771	39	327	1.84232	0.999735	1.87771
53	1	1.02905	40	328	1.84814	0.999735	1.02905
56	1	2	41	329	1.8505	0.999735	2
57	1	1.76283	42	330	1.8505	0.999735	1.76283
58	0.994444	1.82745	43	331	1.85782	0.999735	1.8173
59	1	1.0817	44	332	1.85782	0.999735	1.0817
60	1	1.95039	45	333	1.85782	0.999735	1.95039
61	1	2	46	334	1.85546	0.999735	2
63	1	2	47	335	1.84778	0.999735	2
64	1	2	48	336	1.85886	0.999735	2
65	1	1.81688	49	337	1.85886	0.999735	1.81688
66	1	2	50	338	1.86468	0.999735	2
67	1	2	51	339	1.91092	0.999735	2
68	1	2	52	340	1.91092	0.999735	2
69	1	2	53	341	1.91985	0.999735	2
70	1	2	54	342	1.92806	1	2
71	1	2	55	343	1.95209	1	2
72	1	1.90082	56	344	1.95445	1	1.90082
73	1	1.78916	57	345	1.95025	1	1.78916
74	1	2	58	346	1.94789	1	2
75	1	2	59	347	1.89161	1	2
76	1	2	60	348	1.89215	1	2
77	1	2	61	349	1.89215	1	2
78	1	2	62	350	1.89215	1	2
79	1	1.95039	63	351	1.85394	1	1.95039
80	1	2	64	352	1.8403	1	2
81	1	1.58618	65	353	1.8403	1	1.58618
82	1	2	66	354	1.8403	1	2
83	1	1.91193	67	355	1.81666	1	1.91193
84	1	1.95039	68	356	1.8267	1	1.95039
85	1	0.818018	69	357	1.78477	1	0.818018
86	1	1.82823	70	358	1.75448	1	1.82823
87	1	2	71	359	1.75448	1	2
88	1	2	72	360	1.72292	1	2
89	1	1.19765	73	361	1.70513	1	1.19765
90	1	1.7136	74	362	1.70513	1	1.7136
91	1	2	75	363	1.70513	1	2
92	1	2	76	364	1.72064	1	2
93	1	1.40424	77	365	1.68563	0.999735	1.40424
94	1	2	78	366	1.684	0.999735	2
95	1	1.1196	79	367	1.68636	0.999735	1.1196
96	1	1.36382	80	368	1.74265	0.999735	1.36382
97	1	2	81	369	1.75083	0.999735	2
98	1	1.33724	82	370	1.75083	0.999735	1.33724
99	1	1.62636	83	371	1.75083	0.999735	1.62636
100	1	1.95039	84	372	1.78904	0.999735	1.95039
101	1	2	85	373	1.80267	0.999735	2
102	1	1.91193	86	374	1.80267	0.999735	1.91193
104	0.994444	1.26487	87	375	1.80267	0.999735	1.25784
105	1	1.87771	88	376	1.83104	0.999735	1.87771
106	1	2	89	377	1.83104	0.999735	2
107	1	2	90	378	1.87297	0.999735	2
108	1	2	91	379	1.90326	0.999735	2
109	1	2	92	380	1.90326	0.999735	2
110	1	2	93	381	1.92118	0.999735	2
111	1	2	94	382	1.91269	0.999735	2
112	1	2	95	383	1.91506	0.999735	2
113	1	2	96	384	1.91506	0.999735	2
114	1	2	97	385	1.91193	0.999735	2
115	1	2	98	386	1.94694	1	2
116	1	2	99	387	1.91735	1	2
117	1	2	100	388	1.91735	1	2
118	1	2	101	389	1.91003	1	2
119	1	2	102	390	1.91003	1	2
120	1	1.7136	103	391	1.91003	1	1.7136
121	1	1.44807	104	392	1.91003	1	1.44807
122	1	2	105	393	1.91003	1	2
123	1	2	106	394	1.91003	1	2
124	1	1.84626	107	395	1.91003	1	1.84626
125	1	2	108	396	1.91003	1	2
126	1	1.2564	109	397	1.91003	1	1.2564
127	1	2	110	398	1.91003	1	2
128	1	1.84626	111	399	1.91003	1	1.84626
129	1	2	112	400	1.91003	1	2
130	1	2	113	401	1.91003	1	2
131	1	2	114	402	1.92367	1	2
132	1	2	115	403	1.94995	1	2
133	1	2	116	404	1.94995	1	2
134	1	2	117	405	1.94995	1	2
135	1	2	118	406	1.95727	1	2
136	1	2	119	407	1.95727	1	2
137	1	2	120	408	1.98686	1	2
1971	1	2	121	409	1.97814	1	2
1972	1	2	122	410	1.96965	1	2
1973	1	2	123	411	1.96965	1	2
1974	1	2	124	412	1.89605	1	2
1975	1	2	125	413	1.88356	1	2
1976	1	2	126	414	1.85261	1	2
1977	1	2	127	415	1.80688	1	2
1978	1	2	128	416	1.78062	1	2
1979	1	2	129	417	1.78062	1	2
1980	1	1.87771	130	418	1.78062	1	1.87771
1981	1	1.81688	131	419	1.78062	1	1.81688
1982	1	1.66816	132	420	1.77826	1	1.66816
1983	1	2	133	421	1.77826	1	2
1984	1	0.454381	134	422	1.77826	1	0.454381
1985	1	1.73769	135	423	1.77826	1	1.73769
1986	1	1.34998	136	424	1.77826	1	1.34998
1987	1	1.03964	137	425	1.77826	1	1.03964
1988	1	1.44869	138	426	1.77826	1	1.44869
1989	1	2	139	427	1.76462	1	2
1990	1	2	140	428	1.76462	1	2
2003	1	2	141	429	1.74347	1	2
2004	1	1.95039	142	430	1.75219	1	1.95039
2005	1	2	143	431	1.76563	1	2
2006	1	2	144	432	1.76563	1	2
2007	1	2	145	433	1.83923	1	2
2008	1	2	146	434	1.85172	1	2
2009	1	2	147	435	1.88268	1	2
2010	1	2	148	436	1.92841	1	2
2011	1	1.7136	149	437	1.9523	1	1.7136
2012	1	2	150	438	1.9481	1	2
2013	1	1.43349	151	439	1.9481	1	1.43349
2014	1	2	152	440	1.9481	1	2
2015	1	1.95039	153	441	1.93683	1	1.95039
2016	1	2	154	442	1.92951	1	2
2017	1	2	155	443	1.92368	1	2
2018	1	2	156	444	1.92368	1	2
2019	1	2	157	445	1.92368	1	2
2020	1	2	158	446	1.92368	1	2
2021	1	1.95039	159	447	1.92368	1	1.95039
2022	1	1.91193	160	448	1.93732	1	1.91193
2023	1	2	161	449	1.93732	0.999735	2
2024	1	2	162	450	1.9643	0.999735	2
2025	1	1.7136	163	451	1.9643	0.999735	1.7136
2026	1	1.84626	164	452	1.96084	0.999735	1.84626
2027	1	1.87771	165	453	1.95848	0.999735	1.87771
2028	1	2	166	454	1.95848	0.999735	2
2029	1	2	167	455	1.95848	0.99709	2
2030	1	2	168	456	1.95848	0.996296	2
2031	1	2	169	457	1.94345	0.995503	2
2032	1	2	170	458	1.94581	0.994709	2
2033	0.994444	2	171	459	1.95	0.993915	1.98889
2034	1	2	172	460	1.91157	0.993122	2
2035	1	2	173	461	1.91157	0.992328	2
2036	1	1.87771	174	462	1.87688	0.991534	1.87771
2037	1	1.95039	175	463	1.83844	0.990741	1.95039
2038	1	2	176	464	1.82342	0.989947	2
2039	0.944444	2	177	465	1.82342	0.989153	1.88889
1	0.983333	2	1	466	1.82342	0.98836	1.96667
2	0.983333	1.68442	2	467	1.82102	0.987566	1.65635
3	0.983333	2	3	468	1.82102	0.986772	1.96667
4	0.983333	2	4	469	1.82102	0.985979	1.96667
5	0.983333	1.19288	5	470	1.81863	0.98545	1.173
6	0.983333	2	6	471	1.81863	0.984656	1.96667
7	0.983333	0.9851	7	472	1.81863	0.983862	0.968681
8	0.983333	1.03906	8	473	1.80451	0.983069	1.02174
9	0.983333	1.56221	9	474	1.80687	0.98254	1.53617
10	0.983333	2	10	475	1.80264	0.982011	1.96667
11	0.983333	2	11	476	1.80264	0.984127	1.96667
12	0.983333	1.94968	12	477	1.78778	0.984392	1.91719
13	0.983333	2	13	478	1.80281	0.984921	1.96667
14	0.983333	2	14	479	1.80043	0.98545	1.96667
15	0.983333	1.94968	15	480	1.78513	0.985979	1.91719
16	0.983333	2	16	481	1.77712	0.986508	1.96667
17	0.983333	2	17	482	1.77712	0.987037	1.96667
18	0.983333	1.58132	18	483	1.81573	0.987566	1.55496
19	0.988889	2	19	484	1.82712	0.988095	1.97778
20	0.988889	1.91112	20	485	1.84797	0.988624	1.88989
21	0.988889	2	21	486	1.83789	0.989153	1.97778
22	0.988889	1.68791	22	487	1.78808	0.989683	1.66916
23	0.994444	2	23	488	1.7627	0.990212	1.98889
24	0.994444	1.95015	24	489	1.74901	0.990741	1.93932
25	0.994444	1.67854	25	490	1.74165	0.99127	1.66922
26	0.994444	1.02466	26	491	1.74405	0.991799	1.01897
27	0.994444	2	27	492	1.74405	0.992328	1.98889
28	0.994444	1.79592	28	493	1.74168	0.992857	1.78594
29	0.994444	1.27843	29	494	1.76161	0.988889	1.27133
30	0.994444	2	30	495	1.71532	0.989153	1.98889
31	0.994444	1.78825	31	496	1.71955	0.989418	1.77832
32	0.994444	0.954099	32	497	1.71955	0.989683	0.948799
33	0.994444	1.41664	33	498	1.7302	0.989947	1.40877
34	0.994444	1.71242	34	499	1.7302	0.989947	1.7029
35	0.994444	1.84558	35	500	1.7302	0.989947	1.83533
36	0.994444	2	36	501	1.7455	0.989947	1.98889
37	0.994444	2	37	502	1.7861	0.989947	1.98889
38	0.994444	1.95015	38	503	1.78373	0.989947	1.93932
39	0.9	2	39	504	1.7693	0.989947	1.8
40	0.994444	1.02776	40	505	1.75683	0.989947	1.02205
41	0.994444	2	41	506	1.72953	0.989947	1.98889
42	0.994444	2	42	507	1.73724	0.989947	1.98889
43	0.994444	1.91153	43	508	1.77829	0.989947	1.90091
44	0.994444	2	44	509	1.80607	0.989947	1.98889
45	0.994444	1.95015	45	510	1.80187	0.989947	1.93932
46	0.994444	2	46	511	1.80335	0.989683	1.98889
47	0.994444	1.87716	47	512	1.78171	0.989418	1.86673
48	0.994444	1.95015	48	513	1.78171	0.987831	1.93932
49	0.994444	1.49307	49	514	1.78164	0.986243	1.48477
50	0.994444	1.01647	50	515	1.77682	0.989947	1.01083
51	0.994444	1.42674	51	516	1.81163	0.989153	1.41882
52	0.994444	1.95015	52	517	1.81163	0.98836	1.93932
53	0.994444	1.81608	53	518	1.80014	0.987566	1.80599
54	0.994444	2	54	519	1.77767	0.986772	1.98889
55	0.994444	1.62435	55	520	1.77767	0.985979	1.61533
56	0.988889	1.87661	56	521	1.78005	0.985185	1.85576
57	0.988889	1.54542	57	522	1.77764	0.984392	1.52824
60	0.961111	2	58	523	1.78349	0.983598	1.92222
61	0.961111	1.94871	59	524	1.77438	0.982804	1.87293
62	0.977778	1.89893	60	525	1.77959	0.98254	1.85673
63	0.977778	1.75875	61	526	1.82643	0.982275	1.71967
64	0.977778	2	62	527	1.85372	0.982011	1.95556
65	0.977778	1.75875	63	528	1.846	0.981746	1.71967
66	0.977778	1.43965	64	529	1.83226	0.981481	1.40765
67	0.977778	2	65	530	1.83226	0.981217	1.95556
68	0.977778	2	66	531	1.83639	0.980952	1.95556
69	0.977778	1.94944	67	532	1.84227	0.980952	1.90612
70	0.977778	2	68	533	1.82466	0.980952	1.95556
71	0.977778	1.75875	69	534	1.81805	0.982275	1.71967
72	0.988889	1.60259	70	535	1.8091	0.983598	1.58478
73	0.988889	2	71	536	1.80252	0.984127	1.97778
74	0.988889	2	72	537	1.81401	0.984656	1.97778
75	0.988889	1.78801	73	538	1.80814	0.985185	1.76814
76	0.988889	1.52745	74	539	1.78451	0.985714	1.51048
77	0.988889	2	75	540	1.81119	0.986243	1.97778
78	0.988889	1.71122	76	541	1.77557	0.986772	1.69221
79	0.988889	2	77	542	1.72518	0.987302	1.97778
80	0.988889	1.17564	78	543	1.72758	0.988095	1.16257
81	0.988889	1.86113	79	544	1.72758	0.988889	1.84045
82	0.988889	1.76081	80	545	1.72022	0.989683	1.74124
83	0.988889	1.76081	81	546	1.7278	0.989947	1.74124
84	0.988889	2	82	547	1.7278	0.990212	1.97778
85	0.988889	1.87661	83	548	1.6928	0.990476	1.85576
86	0.988889	1.26262	84	549	1.66838	0.990741	1.24859
87	0.988889	2	85	550	1.64417	0.991005	1.97778
88	0.988889	1.25191	86	551	1.60937	0.99127	1.238
89	0.988889	0.941723	87	552	1.612	0.991534	0.93126
90	0.994444	2	88	553	1.57551	0.991799	1.98889
91	0.994444	2	89	554	1.58497	0.992063	1.98889
92	0.994444	1.60415	90	555	1.58921	0.992328	1.59524
93	0.994444	1.76182	91	556	1.6006	0.992593	1.75203
94	0.994444	2	92	557	1.61199	0.992857	1.98889
95	0.994444	1.26487	93	558	1.60614	0.993122	1.25784
96	0.994444	1.27529	94	559	1.59947	0.993386	1.26821
97	0.994444	1.01902	95	560	1.59103	0.993651	1.01336
98	0.994444	1.26922	96	561	1.59103	0.993915	1.26217
99	0.994444	1.76647	97	562	1.62666	0.99418	1.75665
100	0.994444	1.23356	98	563	1.67284	0.994444	1.22671
101	0.994444	1.37431	99	564	1.67046	0.994444	1.36668
110	0.994444	1.95015	100	565	1.65357	0.994444	1.93932
111	0.994444	2	101	566	1.67242	0.994444	1.98889
112	0.994444	2	102	567	1.67006	0.994444	1.98889
113	0.994444	1.87716	103	568	1.67006	0.994444	1.86673
114	0.994444	1.73659	104	569	1.68102	0.994444	1.72694
115	0.994444	1.08547	105	570	1.71313	0.993915	1.07944
116	0.994444	2	106	571	1.75984	0.993386	1.98889
117	0.994444	2	107	572	1.75751	0.992857	1.98889
118	0.994444	1.91153	108	573	1.76863	0.992328	1.90091
119	0.994444	1.95015	109	574	1.79498	0.991799	1.93932
120	0.994444	1.64522	110	575	1.82238	0.99127	1.63608
121	0.994444	2	111	576	1.82475	0.990741	1.98889
122	0.994444	1.7123	112	577	1.81332	0.990212	1.70278
123	0.994444	2	113	578	1.76859	0.989683	1.98889
124	0.994444	1.49488	114	579	1.77444	0.989153	1.48658
129	0.983333	1.94968	115	580	1.78698	0.989153	1.91719
130	0.983333	2	116	581	1.82045	0.989153	1.96667
131	0.983333	1.22013	117	582	1.80675	0.989153	1.19979
132	0.983333	2	118	583	1.76771	0.989153	1.96667
133	0.983333	1.78704	119	584	1.73523	0.989153	1.75726
134	0.983333	1.94968	120	585	1.73176	0.989153	1.91719
135	0.983333	2	121	586	1.71215	0.989153	1.96667
136	0.983333	1.75978	122	587	1.6933	0.989153	1.73045
142	0.983333	1.06075	123	588	1.69989	0.989153	1.04307
143	0.983333	2	124	589	1.69989	0.989153	1.96667
144	0.994444	2	125	590	1.68894	0.989153	1.98889
145	0.994444	1.78825	126	591	1.67879	0.989683	1.77832
146	0.994444	1.71242	127	592	1.65514	0.990212	1.7029
147	0.994444	1.18015	128	593	1.69228	0.990741	1.17359
148	0.994444	1.22946	129	594	1.6899	0.99127	1.22263
149	0.994444	1.87716	130	595	1.67769	0.991799	1.86673
150	0.994444	1.23356	131	596	1.67771	0.992328	1.22671
151	0.994444	1.60415	132	597	1.64258	0.992857	1.59524
152	0.994444	1.8506	133	598	1.65402	0.993386	1.84032
153	0.994444	2	134	599	1.69136	0.993651	1.98889
154	0.994444	1.26487	135	600	1.67997	0.993915	1.25784
155	0.994444	1.73659	136	601	1.67756	0.992857	1.72694
156	0.994444	1.50335	137	602	1.64456	0.991799	1.495
157	0.994444	2	138	603	1.65826	0.990741	1.98889
158	0.994444	1.95015	139	604	1.6646	0.989683	1.93932
159	0.994444	1.53061	140	605	1.70129	0.989418	1.52211
160	0.994444	1.95015	141	606	1.69738	0.989153	1.93932
161	0.994444	1.26228	142	607	1.67398	0.988624	1.25527
162	0.994444	2	143	608	1.68266	0.988095	1.98889
163	0.988889	1.8449	144	609	1.68739	0.987831	1.8244
164	0.988889	1.76081	145	610	1.68316	0.987566	1.74124
165	0.972222	1.9492	146	611	1.71578	0.987302	1.89506
166	0.972222	1.09543	147	612	1.72832	0.987037	1.065
167	0.972222	2	148	613	1.74318	0.986772	1.94444
168	0.972222	1.31336	149	614	1.74318	0.986508	1.27687
172	0.988889	2	150	615	1.73542	0.986243	1.97778
173	0.988889	1.795	151	616	1.74291	0.985979	1.77506
174	0.983333	0.742152	152	617	1.74106	0.985714	0.729783
175	0.983333	1.78642	153	618	1.77618	0.98545	1.75665
176	0.988889	1.94992	154	619	1.77618	0.985185	1.92825
177	0.988889	1.91112	155	620	1.78357	0.985185	1.88989
178	0.988889	1.94992	156	621	1.79496	0.985185	1.92825
179	0.988889	2	157	622	1.79738	0.985979	1.97778
180	0.988889	1.81528	158	623	1.84045	0.986772	1.79511
181	0.988889	2	159	624	1.83622	0.987566	1.97778
182	0.988889	1.78734	160	625	1.86653	0.98836	1.76748
183	0.988889	1.68791	161	626	1.86414	0.988095	1.66916
184	0.988889	1.91112	162	627	1.86125	0.987831	1.88989
185	0.988889	2	163	628	1.91525	0.987831	1.97778
186	0.988889	2	164	629	1.91877	0.987831	1.97778
187	0.988889	2	165	630	1.85197	0.987566	1.97778
188	0.988889	2	166	631	1.82754	0.987302	1.97778
189	0.988889	2	167	632	1.82992	0.987037	1.97778
190	0.988889	2	168	633	1.81998	0.980159	1.97778
191	0.988889	1.91112	169	634	1.82211	0.97328	1.88989
192	0.988889	1.94992	170	635	1.81473	0.97328	1.92825
193	0.983333	1.94968	171	636	1.82485	0.97328	1.91719
194	0.983333	1.73436	172	637	1.83733	0.97328	1.70546
195	0.983333	1.87605	173	638	1.83733	0.97328	1.84478
196	0.983333	1.86049	174	639	1.82998	0.973545	1.82948
197	0.983333	0.547071	175	640	1.82998	0.97381	0.537953
198	0.983333	1.39799	176	641	1.82413	0.974074	1.37469
199	0.983333	2	177	642	1.79077	0.974339	1.96667
200	0.844444	1.79129	178	643	1.75408	0.974603	1.51265
201	0.844444	1.86004	179	644	1.74823	0.974868	1.5707
202	0.988889	1.8449	180	645	1.75246	0.975132	1.8244
203	0.988889	2	181	646	1.74331	0.974339	1.97778
204	0.988889	1.94992	182	647	1.71797	0.97381	1.92825
205	0.988889	1.91112	183	648	1.70702	0.97328	1.88989
206	0.994444	1.84558	184	649	1.69283	0.972751	1.83533
207	0.994444	2	185	650	1.6971	0.97328	1.98889
208	0.994444	1.87716	186	651	1.76391	0.97381	1.86673
209	0.994444	1.29946	187	652	1.79258	0.974339	1.29224
210	0.994444	1.22946	188	653	1.7902	0.974868	1.22263
211	0.994444	1.87716	189	654	1.7696	0.982011	1.86673
212	0.994444	2	190	655	1.77627	0.989153	1.98889
213	0.972222	1.75771	191	656	1.74792	0.989418	1.70888
214	0.972222	1.41759	192	657	1.71292	0.989683	1.37822
215	0.972222	1.50441	193	658	1.71103	0.989153	1.46262
216	0.972222	1.578	194	659	1.67882	0.989418	1.53417
217	0.994444	1.95015	195	660	1.6838	0.989418	1.93932
218	0.994444	1.95015	196	661	1.67905	0.989418	1.93932
219	0.994444	2	197	662	1.6849	0.989418	1.98889
220	0.994444	1.95015	198	663	1.71589	0.989418	1.93932
221	0.994444	1.35865	199	664	1.74837	0.989418	1.35111
222	0.994444	2	200	665	1.7318	0.989418	1.98889
223	0.994444	1.24967	201	666	1.71024	0.989418	1.24273
224	0.994444	1.26487	202	667	1.69099	0.990476	1.25784
228	0.977778	1.9103	203	668	1.71051	0.991534	1.86785
229	0.994444	1.23475	204	669	1.72047	0.987566	1.22789
232	0.994444	1.95015	205	670	1.69512	0.987831	1.93932
233	0.994444	1.90035	206	671	1.64993	0.986772	1.8898
234	0.994444	2	207	672	1.61047	0.986508	1.98889
235	0.994444	1.95015	208	673	1.60038	0.986508	1.93932
236	0.994444	1.91153	209	674	1.58786	0.986508	1.90091
237	0.994444	1.52924	210	675	1.60832	0.986508	1.52074
242	0.994444	1.54715	211	676	1.60832	0.986508	1.53855
243	0.994444	1.35359	212	677	1.6315	0.986508	1.34607
244	0.994444	1.82745	213	678	1.66651	0.986508	1.8173
245	0.888889	1.7136	214	679	1.65491	0.987302	1.5232
247	0.977778	1.04557	215	680	1.69135	0.987302	1.02233
248	0.972222	1.00115	216	681	1.68951	0.987302	0.973345
249	0.988889	1.12147	217	682	1.68368	0.987302	1.10901
250	0.994444	1.78825	218	683	1.65992	0.987302	1.77832
251	0.994444	1.68711	219	684	1.66229	0.987302	1.67774
252	0.994444	1.78825	220	685	1.65516	0.987302	1.77832
253	0.994444	2	221	686	1.61631	0.987302	1.98889
254	0.994444	1.73659	222	687	1.6118	0.987302	1.72694
255	0.994444	2	223	688	1.63124	0.987302	1.98889
256	0.994444	1.66682	224	689	1.63361	0.987302	1.65756
257	0.994444	2	225	690	1.6152	0.992328	1.98889
258	0.994444	1.91153	226	691	1.58266	0.993122	1.90091
259	0.994444	1.77779	227	692	1.63023	0.99418	1.76791
260	0.994444	1.50104	228	693	1.66234	0.994444	1.49271
261	0.994444	2	229	694	1.66421	0.994444	1.98889
262	0.994444	1.76182	230	695	1.67326	0.994444	1.75203
263	0.994444	0.7134	231	696	1.67362	0.994444	0.709436
264	0.994444	1.45241	232	697	1.62668	0.994444	1.44434
265	0.994444	1.76182	233	698	1.63685	0.994444	1.75203
266	0.994444	1.87716	234	699	1.63685	0.994444	1.86673
267	0.994444	1.32694	235	700	1.65271	0.994444	1.31957
268	0.994444	0.362333	236	701	1.64526	0.993651	0.36032
269	0.994444	2	237	702	1.64947	0.992857	1.98889
270	0.994444	1.79592	238	703	1.63228	0.992857	1.78594
271	0.994444	1.82745	239	704	1.65129	0.992857	1.8173
272	0.994444	1.87716	240	705	1.64708	0.992857	1.86673
273	0.994444	1.79592	241	706	1.65842	0.992857	1.78594
274	0.994444	1.01412	242	707	1.71731	0.992857	1.00848
275	0.994444	1.95015	243	708	1.74339	0.992857	1.93932
276	0.994444	2	244	709	1.74219	0.992857	1.98889
277	0.994444	2	245	710	1.71154	0.992857	1.98889
278	0.977778	1.84351	246	711	1.70858	0.992857	1.80254
279	0.977778	2	247	712	1.7126	0.992857	1.95556
280	0.994444	1.41664	248	713	1.687	0.992857	1.40877
281	0.994444	1.90035	249	714	1.69672	0.992857	1.8898
282	0.994444	1.91153	250	715	1.70493	0.992857	1.90091
283	0.994444	2	251	716	1.66814	0.992857	1.98889
284	0.994444	1.95015	252	717	1.67548	0.992857	1.93932
285	0.994444	2	253	718	1.67724	0.992857	1.98889
286	0.994444	1.73659	254	719	1.63663	0.992857	1.72694
287	0.994444	1.23356	255	720	1.63426	0.992857	1.22671
288	0.994444	1.26487	256	721	1.63426	0.992857	1.25784
289	0.994444	0.446709	257	722	1.63934	0.993651	0.444228
290	0.994444	1.46235	258	723	1.59229	0.994444	1.45422
291	0.994444	2	259	724	1.56899	0.994444	1.98889
292	0.994444	2	260	725	1.53585	0.994444	1.98889
293	0.994444	1.10441	261	726	1.50052	0.994444	1.09827
294	0.994444	1.95015	262	727	1.48572	0.994444	1.93932
295	0.994444	1.05113	263	728	1.4881	0.994444	1.04529
296	0.994444	1.09733	264	729	1.4881	0.994444	1.09123
297	0.994444	1.95015	265	730	1.49406	0.994444	1.93932
298	0.994444	2	266	731	1.48361	0.994444	1.98889
304	0.994444	1.95015	267	732	1.49883	0.994444	1.93932
305	0.994444	1.01194	268	733	1.5591	0.994444	1.00632
306	0.994444	0.927338	269	734	1.57216	0.994444	0.922186
307	0.994444	1.20459	270	735	1.57216	0.994444	1.1979
308	0.994444	1.16956	271	736	1.54618	0.994444	1.16306
309	0.994444	1.68919	272	737	1.58147	0.994444	1.6798
310	0.994444	2	273	738	1.58147	0.994444	1.98889
311	0.994444	2	274	739	1.62081	0.994444	1.98889
312	0.994444	1.86177	275	740	1.62567	0.994444	1.85143
313	0.994444	1.01412	276	741	1.60113	0.991799	1.00848
314	0.994444	1.58457	277	742	1.58451	0.991799	1.57577
315	0.994444	1.71242	278	743	1.58103	0.991799	1.7029
316	0.994444	1.73659	279	744	1.62808	0.991799	1.72694
317	0.994444	2	280	745	1.67916	0.989683	1.98889
318	0.994444	1.45432	281	746	1.71704	0.989683	1.44624
319	0.994444	1.84558	282	747	1.75658	0.989683	1.83533
320	0.994444	1.95015	283	748	1.75607	0.989683	1.93932
321	0.994444	1.87716	284	749	1.74353	0.989683	1.86673
322	0.994444	1.19939	285	750	1.73099	0.989683	1.19273
323	0.938889	1.43491	286	751	1.73336	0.989683	1.34722
324	0.994444	1.65086	287	752	1.73829	0.989683	1.64168
325	0.994444	1.87716	288	753	1.71026	0.989683	1.86673
326	0.994444	2	289	754	1.72396	0.989683	1.98889
327	0.95	2	290	755	1.68767	0.989683	1.9
328	0.994444	2	291	756	1.67632	0.989683	1.98889
329	0.994444	2	292	757	1.69097	0.989683	1.98889
330	0.994444	1.67854	293	758	1.66918	0.989683	1.66922
331	0.994444	1.73659	294	759	1.66918	0.989683	1.72694
332	0.994444	1.73659	295	760	1.65898	0.989683	1.72694
333	0.994444	1.91153	296	761	1.68577	0.989683	1.90091
334	0.994444	1.11766	297	762	1.71267	0.992328	1.11145
335	0.994444	0.996056	298	763	1.68526	0.992328	0.990522
336	0.994444	2	299	764	1.67977	0.992328	1.98889
337	0.994444	0.974499	300	765	1.65456	0.99127	0.969086
338	0.994444	1.76182	301	766	1.61451	0.993386	1.75203
339	0.994444	1.76182	302	767	1.6103	0.993386	1.75203
340	0.994444	1.38807	303	768	1.60792	0.993386	1.38036
341	0.994444	1.95015	304	769	1.61849	0.993386	1.93932
342	0.994444	1.66299	305	770	1.58531	0.992328	1.65375
343	0.994444	1.76182	306	771	1.57325	0.992328	1.75203
344	0.994444	2	307	772	1.57746	0.992328	1.98889
345	0.994444	1.07516	308	773	1.6078	0.992328	1.06919
346	0.994444	1.76182	309	774	1.6403	0.992328	1.75203
347	0.972222	1.47064	310	775	1.59206	0.992328	1.42979
348	0.994444	1.15893	311	776	1.63852	0.992328	1.15249
349	0.994444	1.91153	312	777	1.63397	0.992328	1.90091
356	0.994444	1.95015	313	778	1.62125	0.992328	1.93932
357	0.994444	1.90035	314	779	1.64454	0.992328	1.8898
358	0.972222	1.03997	315	780	1.64692	0.992328	1.01108
359	0.994444	1.4833	316	781	1.61967	0.992328	1.47506
360	0.994444	2	317	782	1.63101	0.992328	1.98889
361	0.994444	1.75473	318	783	1.62864	0.992328	1.74499
362	0.994444	1.67854	319	784	1.65016	0.992328	1.66922
363	0.994444	0.986886	320	785	1.62539	0.992063	0.981403
364	0.994444	1.95015	321	786	1.64088	0.993122	1.93932
365	0.994444	1.66625	322	787	1.6452	0.993122	1.65699
366	0.994444	1.49488	323	788	1.64467	0.993122	1.48658
367	0.994444	1.87716	324	789	1.6143	0.993122	1.86673
368	0.994444	2	325	790	1.61905	0.993122	1.98889
369	0.994444	1.09085	326	791	1.6363	0.99418	1.08479
370	0.994444	2	327	792	1.646	0.99418	1.98889
371	0.994444	1.95015	328	793	1.64015	0.99418	1.93932
372	0.994444	1.52709	329	794	1.65183	0.99418	1.51861
373	0.988889	1.24171	330	795	1.63017	0.99418	1.22792
374	0.994444	1.79592	331	796	1.64191	0.99418	1.78594
375	0.994444	1.24955	332	797	1.63841	0.993915	1.24261
376	0.994444	1.90035	333	798	1.61684	0.993651	1.8898
377	0.994444	1.31248	334	799	1.56763	0.989153	1.30519
378	0.994444	2	335	800	1.56893	0.984921	1.98889
379	0.994444	1.40217	336	801	1.56637	0.980688	1.39438
381	0.994444	1.68711	337	802	1.56005	0.97619	1.67774
382	0.994444	1.87716	338	803	1.55756	0.973545	1.86673
383	0.994444	2	339	804	1.54031	0.970899	1.98889
384	0.994444	1.22365	340	805	1.52814	0.968254	1.21685
385	0.994444	1.23356	341	806	1.55124	0.965873	1.22671
386	0.988889	1.87661	342	807	1.56096	0.963228	1.85576
387	0.988889	1.21317	343	808	1.5942	0.960582	1.19969
388	0.9	0.461555	344	809	1.59277	0.957407	0.4154
390	0.905556	1.90451	345	810	1.6255	0.954233	1.72464
391	0.905556	1.94609	346	811	1.57524	0.951058	1.76229
392	0.9	0.958219	347	812	1.59942	0.95	0.862397
393	0.938889	1.9477	348	813	1.61431	0.948677	1.82867
394	0.938889	1.58789	349	814	1.59795	0.948413	1.49085
401	0.938889	1.27163	350	815	1.57655	0.948148	1.19392
402	0.938889	1.72673	351	816	1.55691	0.947884	1.6212
403	0.938889	2	352	817	1.57325	0.944974	1.87778
404	0.938889	1.9477	353	818	1.57663	0.942328	1.82867
405	0.927778	1.87015	354	819	1.59859	0.939683	1.73508
406	0.927778	2	355	820	1.67185	0.94127	1.85556
407	0.927778	0.944426	356	821	1.65365	0.941005	0.876217
408	0.972222	1.90988	357	822	1.65621	0.940741	1.85683
409	0.966667	2	358	823	1.70324	0.940741	1.93333
416	0.988889	1.53359	359	824	1.65896	0.943386	1.51655
417	0.988889	1.55046	360	825	1.66272	0.946032	1.53323
418	0.988889	0.811177	361	826	1.69503	0.948677	0.802164
419	0.933333	1.57684	362	827	1.70564	0.950529	1.47172
420	0.933333	1.94744	363	828	1.70564	0.952381	1.81761
421	0.933333	1.67445	364	829	1.66575	0.947354	1.56282
422	0.933333	2	365	830	1.67194	0.950529	1.86667
423	0.9	1.52222	366	831	1.66189	0.953704	1.37
424	0.9	2	367	832	1.70978	0.956878	1.8
425	0.9	1.94581	368	833	1.70003	0.957937	1.75123
426	0.994444	1.01786	369	834	1.65142	0.959259	1.01221
427	0.994444	1.66682	370	835	1.67363	0.959524	1.65756
428	0.994444	1.95015	371	836	1.68519	0.953175	1.93932
429	0.977778	1.94944	372	837	1.68276	0.953439	1.90612
430	0.977778	2	373	838	1.69706	0.956349	1.95556
431	0.833333	1.11013	374	839	1.69221	0.959259	0.92511
432	0.994444	2	375	840	1.69763	0.962169	1.98889
433	0.994444	1.78896	376	841	1.69027	0.965079	1.77902
434	0.994444	1.95015	377	842	1.70469	0.968783	1.93932
435	0.994444	1.70516	378	843	1.68377	0.972487	1.69569
436	0.994444	0.97905	379	844	1.65102	0.97619	0.973611
437	0.994444	2	380	845	1.68063	0.975397	1.98889
438	0.855556	1.79338	381	846	1.62812	0.974603	1.53434
449	0.994444	0.760013	382	847	1.60172	0.97381	0.755791
450	0.994444	1.87716	383	848	1.60172	0.97381	1.86673
451	0.994444	1.84558	384	849	1.60172	0.95873	1.83533
452	0.994444	1.78825	385	850	1.6441	0.922222	1.77832
453	0.994444	1.84558	386	851	1.6441	0.922222	1.83533
454	0.977778	1.82507	387	852	1.59802	0.903704	1.78451
455	0.977778	1.5605	388	853	1.59801	0.903439	1.52583
456	0.977778	1.25808	389	854	1.60784	0.903439	1.23013
457	0.977778	1.63968	390	855	1.61991	0.903439	1.60324
458	0.977778	0.564094	391	856	1.60367	0.902116	0.551558
459	0.977778	1.39588	392	857	1.60876	0.90873	1.36486
460	0.977778	1.94944	393	858	1.64072	0.899471	1.90612
461	0.661111	2	394	859	1.6276	0.899471	1.32222
466	0.0666667	2	395	860	1.6212	0.899206	0.133333
467	0.994444	2	396	861	1.59705	0.898942	1.98889
468	0.605556	0.821435	397	862	1.56225	0.898942	0.497424
469	0.988889	1.94992	398	863	1.55584	0.899471	1.92825
470	0.994444	1.91153	399	864	1.57677	0.900265	1.90091
471	0.994444	1.2326	400	865	1.5984	0.901058	1.22576
472	0.966667	1.65883	401	866	1.57367	0.901852	1.60353
473	0.994444	1.90035	402	867	1.60087	0.902646	1.8898
474	0.8	1.43104	403	868	1.62964	0.903439	1.14484
475	0.994444	1.60165	404	869	1.59692	0.904233	1.59275
476	0.988889	1.71122	405	870	1.55792	0.920106	1.69221
477	0.988889	1.28121	406	871	1.51633	0.964286	1.26698
478	0.994444	1.11462	407	872	1.50898	0.964286	1.10843
479	0.988889	1.69054	408	873	1.56272	0.982804	1.67176
480	0.994444	2	409	874	1.56274	0.983069	1.98889
481	0.994444	1.71242	410	875	1.56695	0.983069	1.7029
482	0.994444	1.12022	411	876	1.59614	0.983069	1.114
483	0.994444	1.13546	412	877	1.60817	0.984392	1.12916
484	0.994444	2	413	878	1.61292	0.984392	1.98889
485	0.994444	1.26232	414	879	1.63266	0.993651	1.25531
486	0.994444	1.18095	415	880	1.64191	0.993651	1.17439
487	0.994444	1.1266	416	881	1.63447	0.993915	1.12034
488	0.994444	1.84558	417	882	1.62022	0.99418	1.83533
489	0.994444	1.95015	418	883	1.66001	0.99418	1.93932
490	0.994444	1.95015	419	884	1.66739	0.994444	1.93932
491	0.994444	2	420	885	1.63922	0.993386	1.98889
492	0.994444	1.84558	421	886	1.61505	0.992328	1.83533
493	0.994444	1.91153	422	887	1.65695	0.99127	1.90091
494	0.994444	2	423	888	1.69812	0.99127	1.98889
495	0.994444	1.84558	424	889	1.69812	0.99127	1.83533
496	0.994444	1.79592	425	890	1.73324	0.99127	1.78594
497	0.994444	1.55496	426	891	1.77225	0.99127	1.54632
498	0.994444	0.982073	427	892	1.81384	0.99127	0.976617
499	0.994444	1.95015	428	893	1.80532	0.99127	1.93932
500	0.994444	1.84558	429	894	1.8077	0.99127	1.83533
501	0.972222	1.40833	430	895	1.79873	0.99127	1.36921
502	0.972222	1.20496	431	896	1.79873	0.99127	1.17149
503	0.972222	2	432	897	1.80608	0.99127	1.94444
505	0.994444	2	433	898	1.81029	0.99127	1.98889
506	0.994444	2	434	899	1.81029	0.99127	1.98889
507	0.994444	2	435	900	1.81765	0.99127	1.98889
508	0.994444	2	436	901	1.82737	0.99127	1.98889
509	0.994444	2	437	902	1.84435	0.99127	1.98889
510	0.994444	1.66682	438	903	1.89282	0.99127	1.65756
511	0.994444	2	439	904	1.89519	0.99127	1.98889
512	0.994444	1.76182	440	905	1.90255	0.99127	1.75203
513	0.994444	2	441	906	1.93072	0.992328	1.98889
514	0.994444	2	442	907	1.96858	0.993386	1.98889
515	0.994444	2	443	908	1.96858	0.994444	1.98889
516	0.994444	2	444	909	1.95033	0.994444	1.98889
517	0.994444	2	445	910	1.92391	0.994444	1.98889
518	0.994444	2	446	911	1.92391	0.994444	1.98889
519	0.994444	1.91153	447	912	1.92391	0.994444	1.90091
520	0.994444	2	448	913	1.92153	0.994444	1.98889
521	0.994444	2	449	914	1.9374	0.994444	1.98889
522	0.994444	2	450	915	1.93004	0.994444	1.98889
523	0.994444	2	451	916	1.93901	0.994444	1.98889
524	0.994444	2	452	917	1.93901	0.994444	1.98889
525	0.994444	2	453	918	1.93901	0.994444	1.98889
526	0.994444	1.61682	454	919	1.93901	0.994444	1.60783
527	0.994444	1.44503	455	920	1.93901	0.994444	1.437
528	0.994444	2	456	921	1.93901	0.994444	1.98889
529	0.994444	2	457	922	1.92532	0.994444	1.98889
530	0.994444	1.95015	458	923	1.92953	0.994444	1.93932
531	0.994444	2	459	924	1.92953	0.994444	1.98889
532	0.994444	1.84558	460	925	1.92953	0.994444	1.83533
533	0.994444	1.95015	461	926	1.92953	0.994444	1.93932
534	0.994444	2	462	927	1.92295	0.994444	1.98889
535	0.994444	2	463	928	1.92295	0.994444	1.98889
536	0.994444	2	464	929	1.92058	0.994444	1.98889
537	0.994444	2	465	930	1.93297	0.994444	1.98889
538	0.994444	2	466	931	1.94043	0.994444	1.98889
539	0.994444	1.71242	467	932	1.91306	0.994444	1.7029
540	0.994444	2	468	933	1.91306	0.994444	1.98889
541	0.994444	2	469	934	1.91306	0.994444	1.98889
542	0.994444	2	470	935	1.89826	0.994444	1.98889
543	0.994444	2	471	936	1.90561	0.994444	1.98889
544	0.994444	1.86177	472	937	1.88546	0.994444	1.85143
545	0.994444	2	473	938	1.88309	0.994444	1.98889
546	0.994444	1.95015	474	939	1.87724	0.994444	1.93932
547	0.994444	1.87716	475	940	1.87724	0.994444	1.86673
548	0.994444	1.60165	476	941	1.85319	0.994444	1.59275
549	0.994444	1.42517	477	942	1.84661	0.994444	1.41725
550	0.994444	2	478	943	1.8603	0.994444	1.98889
551	0.994444	1.95015	479	944	1.8603	0.994444	1.93932
552	0.994444	1.68919	480	945	1.84443	0.994444	1.6798
553	0.994444	2	481	946	1.84443	0.994444	1.98889
554	0.994444	1.52709	482	947	1.83785	0.994444	1.51861
555	0.994444	1.95015	483	948	1.84443	0.994444	1.93932
556	0.994444	1.87716	484	949	1.84443	0.994444	1.86673
557	0.994444	2	485	950	1.84681	0.994444	1.98889
558	0.994444	1.49488	486	951	1.85028	0.994444	1.48658
559	0.994444	1.86177	487	952	1.86925	0.994444	1.85143
560	0.994444	2	488	953	1.89663	0.994444	1.98889
561	0.994444	2	489	954	1.89663	0.994444	1.98889
562	0.994444	1.66682	490	955	1.899	0.994444	1.65756
563	0.994444	2	491	956	1.9138	0.994444	1.98889
564	0.994444	1.86177	492	957	1.87111	0.994444	1.85143
565	0.994444	2	493	958	1.89363	0.994444	1.98889
566	0.994444	2	494	959	1.86206	0.994444	1.98889
567	0.994444	2	495	960	1.86503	0.984656	1.98889
568	0.994444	1.95015	496	961	1.85248	0.984656	1.93932
569	0.994444	2	497	962	1.82681	0.984656	1.98889
570	0.994444	2	498	963	1.8165	0.984656	1.98889
571	0.994444	2	499	964	1.77972	0.984656	1.98889
572	0.994444	2	500	965	1.72936	0.984656	1.98889
573	0.994444	2	501	966	1.72281	0.984656	1.98889
574	0.994444	1.10356	502	967	1.72281	0.984656	1.09743
575	0.994444	2	503	968	1.72939	0.984656	1.98889
576	0.994444	1.2871	504	969	1.72939	0.984656	1.27995
577	0.788889	1.93953	505	970	1.72702	0.984656	1.53007
578	0.994444	1.73659	506	971	1.72464	0.984656	1.72694
579	0.994444	0.955659	507	972	1.6915	0.984656	0.95035
580	0.994444	1.64522	508	973	1.62082	0.984656	1.63608
581	0.994444	1.22781	509	974	1.62082	0.984656	1.22099
582	0.994444	0.942294	510	975	1.62082	0.984656	0.937059
583	0.994444	1.52924	511	976	1.6166	0.984656	1.52074
584	0.994444	2	512	977	1.6166	0.984656	1.98889
585	0.994444	2	513	978	1.65929	0.984656	1.98889
586	0.994444	2	514	979	1.65929	0.984392	1.98889
587	0.994444	1.95015	515	980	1.64619	0.984392	1.93932
588	0.994444	1.95015	516	981	1.64669	0.99418	1.93932
589	0.994444	1.25416	517	982	1.65924	0.99418	1.24719
590	0.994444	0.515661	518	983	1.70474	0.993915	0.512797
591	0.994444	2	519	984	1.70558	0.993915	1.98889
592	0.994444	2	520	985	1.72167	0.993915	1.98889
593	0.994444	1.91153	521	986	1.77203	0.993915	1.90091
594	0.994444	2	522	987	1.76549	0.993915	1.98889
595	0.994444	2	523	988	1.7488	0.993651	1.98889
596	0.988889	2	524	989	1.70091	0.993651	1.97778
602	0.994444	1.01194	525	990	1.6938	0.993651	1.00632
603	0.994444	1.95015	526	991	1.66511	0.993651	1.93932
609	0.994444	2	527	992	1.66511	0.993651	1.98889
610	0.988889	1.91112	528	993	1.69297	0.99127	1.88989
611	0.994444	1.66299	529	994	1.76365	0.99127	1.65375
612	0.994444	1.56558	530	995	1.76365	0.99127	1.55689
613	0.994444	2	531	996	1.76365	0.99127	1.98889
614	0.994444	1.39195	532	997	1.76787	0.99127	1.38421
616	0.988889	1.64931	533	998	1.74381	0.99127	1.63099
617	0.994444	0.994397	534	999	1.74381	0.991005	0.988873
618	0.994444	1.8506	535	1000	1.74381	0.99127	1.84032
619	0.994444	1.34782	536	1001	1.78849	0.99127	1.34033
620	0.994444	1.95015	537	1002	1.79086	0.99127	1.93932
622	0.944444	1.83918	538	1003	1.77952	0.99127	1.737
623	0.994444	2	539	1004	1.75886	0.991534	1.98889
624	0.994444	2	540	1005	1.77491	0.991534	1.98889
625	0.994444	2	541	1006	1.79559	0.991534	1.98889
626	0.994444	2	542	1007	1.79559	0.99127	1.98889
627	0.994444	1.49488	543	1008	1.82455	0.991005	1.48658
628	0.988889	2	544	1009	1.84125	0.991005	1.97778
629	0.994444	2	545	1010	1.88675	0.990741	1.98889
630	0.994444	1.95015	546	1011	1.89386	0.990741	1.93932
631	0.994444	2	547	1012	1.92492	0.990741	1.98889
632	0.994444	1.76182	548	1013	1.92729	0.990741	1.75203
633	0.994444	1.47721	549	1014	1.93495	0.993122	1.469
634	0.994444	2	550	1015	1.93495	0.993122	1.98889
635	0.994444	2	551	1016	1.93495	0.993122	1.98889
636	0.988889	2	552	1017	1.93495	0.993122	1.97778
637	0.988889	2	553	1018	1.93495	0.993122	1.97778
638	0.988889	2	554	1019	1.959	0.993122	1.97778
639	0.988889	1.94992	555	1020	1.95316	0.993386	1.92825
640	0.994444	2	556	1021	1.95316	0.993386	1.98889
641	0.994444	2	557	1022	1.95553	0.993386	1.98889
642	0.994444	2	558	1023	1.95316	0.993386	1.98889
643	0.994444	2	559	1024	1.9645	0.993386	1.98889
644	0.994444	2	560	1025	1.98939	0.993386	1.98889
645	0.994444	2	561	1026	1.98939	0.993386	1.98889
646	0.994444	2	562	1027	1.98518	0.993386	1.98889
647	0.994444	2	563	1028	1.97783	0.993651	1.98889
648	0.994444	2	564	1029	1.97361	0.993915	1.98889
649	0.994444	1.87716	565	1030	1.97361	0.99418	1.86673
650	0.994444	2	566	1031	1.97362	0.994444	1.98889
651	0.994444	2	567	1032	1.97362	0.994444	1.98889
652	0.994444	1.95015	568	1033	1.97362	0.994444	1.93932
653	0.994444	2	569	1034	1.97362	0.994444	1.98889
654	0.994444	2	570	1035	1.97362	0.994444	1.98889
655	0.994444	2	571	1036	1.97362	0.994444	1.98889
656	0.994444	1.91153	572	1037	1.96354	0.994444	1.90091
657	0.994444	1.84558	573	1038	1.96354	0.994444	1.83533
658	0.994444	1.91153	574	1039	1.96354	0.994444	1.90091
659	0.994444	2	575	1040	1.96117	0.994444	1.98889
660	0.994444	1.95015	576	1041	1.92698	0.994444	1.93932
661	0.994444	2	577	1042	1.92224	0.994444	1.98889
662	0.994444	2	578	1043	1.8837	0.994444	1.98889
663	0.994444	2	579	1044	1.86047	0.994444	1.98889
664	0.994444	2	580	1045	1.86047	0.994444	1.98889
665	0.994444	2	581	1046	1.86047	0.994444	1.98889
666	0.994444	1.78825	582	1047	1.84184	0.994444	1.77832
667	0.994444	2	583	1048	1.84605	0.994444	1.98889
668	0.994444	2	584	1049	1.85103	0.994444	1.98889
669	0.994444	1.95015	585	1050	1.84391	0.994444	1.93932
670	0.994444	1.15924	586	1051	1.82322	0.994444	1.1528
671	0.994444	1.90035	587	1052	1.75307	0.994444	1.8898
672	0.994444	1.19083	588	1053	1.74722	0.994444	1.18421
673	0.994444	1.46235	589	1054	1.74722	0.994444	1.45422
674	0.994444	2	590	1055	1.74722	0.994444	1.98889
675	0.994444	2	591	1056	1.70063	0.994444	1.98889
676	0.994444	1.6087	592	1057	1.70063	0.994444	1.59977
677	0.994444	2	593	1058	1.70336	0.994444	1.98889
678	0.994444	1.95015	594	1059	1.69752	0.994444	1.93932
679	0.994444	1.76182	595	1060	1.6368	0.994444	1.75203
680	0.994444	1.56558	596	1061	1.63496	0.994444	1.55689
681	0.994444	0.476988	597	1062	1.67263	0.994444	0.474338
682	0.994444	1.87716	598	1063	1.67737	0.994444	1.86673
683	0.994444	2	599	1064	1.7159	0.994444	1.98889
684	0.994444	2	600	1065	1.74151	0.994444	1.98889
685	0.994444	1.02174	601	1066	1.74151	0.994444	1.01607
686	0.994444	2	602	1067	1.74151	0.994444	1.98889
687	0.994444	1.84558	603	1068	1.76014	0.994444	1.83533
688	0.994444	1.87716	604	1069	1.76014	0.994444	1.86673
689	0.994444	0.725069	605	1070	1.76014	0.994444	0.721041
691	0.994444	1.91153	606	1071	1.77148	0.994444	1.90091
692	0.994444	1.95015	607	1072	1.79217	0.994444	1.93932
693	0.994444	2	608	1073	1.86048	0.994444	1.98889
694	0.994444	2	609	1074	1.86633	0.994444	1.98889
695	0.994444	2	610	1075	1.86633	0.994444	1.98889
696	0.994444	2	611	1076	1.86048	0.994444	1.98889
697	0.994444	2	612	1077	1.90469	0.994444	1.98889
698	0.994444	2	613	1078	1.89464	0.994444	1.98889
699	0.994444	2	614	1079	1.90199	0.994444	1.98889
700	0.994444	1.95015	615	1080	1.88955	0.99418	1.93932
701	0.994444	2	616	1081	1.92612	0.993915	1.98889
702	0.994444	2	617	1082	1.93033	0.993915	1.98889
703	0.994444	1.91153	618	1083	1.8875	0.993915	1.90091
704	0.994444	2	619	1084	1.8875	0.993915	1.98889
705	0.994444	2	620	1085	1.8875	0.993915	1.98889
706	0.994444	1.87716	621	1086	1.88512	0.993915	1.86673
707	0.994444	1.95015	622	1087	1.88512	0.993915	1.93932
708	0.994444	1.78896	623	1088	1.83732	0.993915	1.77902
709	0.994444	2	624	1089	1.83732	0.993915	1.98889
710	0.988889	1.6159	625	1090	1.83732	0.993915	1.59794
711	0.988889	1.49301	626	1091	1.83384	0.993915	1.47642
712	0.994444	2	627	1092	1.83384	0.993915	1.98889
713	0.994444	1.05058	628	1093	1.83384	0.993915	1.04475
714	0.994444	2	629	1094	1.80826	0.993915	1.98889
715	0.994444	2	630	1095	1.80405	0.993915	1.98889
716	0.994444	1.95015	631	1096	1.79984	0.993915	1.93932
717	0.994444	2	632	1097	1.80331	0.993915	1.98889
718	0.994444	0.99614	633	1098	1.76935	0.993122	0.990606
719	0.994444	2	634	1099	1.77699	0.992328	1.98889
720	0.994444	2	635	1100	1.7591	0.992328	1.98889
721	0.994444	1.87716	636	1101	1.7774	0.992593	1.86673
722	0.994444	2	637	1102	1.79405	0.991799	1.98889
723	0.994444	2	638	1103	1.77304	0.990741	1.98889
724	0.994444	1.37431	639	1104	1.81825	0.989683	1.36668
725	0.994444	1.91153	640	1105	1.7991	0.988624	1.90091
726	0.994444	1.91153	641	1106	1.79489	0.988624	1.90091
727	0.994444	1.95015	642	1107	1.79483	0.987302	1.93932
728	0.977778	1.23694	643	1108	1.79483	0.985979	1.20945
729	0.977778	1.94944	644	1109	1.83678	0.985979	1.90612
730	0.994444	1.62435	645	1110	1.81098	0.985979	1.61533
731	0.994444	2	646	1111	1.80861	0.985979	1.98889
732	0.972222	1.8428	647	1112	1.80192	0.985979	1.79162
733	0.972222	1.55878	648	1113	1.80192	0.985714	1.51548
734	0.972222	2	649	1114	1.80192	0.985714	1.94444
735	0.972222	1.59782	650	1115	1.83171	0.985714	1.55344
736	0.994444	1.91153	651	1116	1.83592	0.985714	1.90091
737	0.966667	1.94896	652	1117	1.84014	0.985714	1.88399
738	0.966667	2	653	1118	1.84251	0.985714	1.93333
739	0.994444	1.87716	654	1119	1.87885	0.986508	1.86673
740	0.994444	1.45819	655	1120	1.88125	0.987302	1.45009
741	0.994444	1.95015	656	1121	1.88759	0.987302	1.93932
742	0.994444	1.73659	657	1122	1.88759	0.987302	1.72694
743	0.988889	2	658	1123	1.88632	0.98836	1.97778
744	0.994444	2	659	1124	1.88946	0.989418	1.98889
745	0.994444	2	660	1125	1.85841	0.990476	1.98889
746	0.994444	2	661	1126	1.87756	0.991534	1.98889
747	0.994444	2	662	1127	1.86195	0.991534	1.98889
748	0.994444	2	663	1128	1.83458	0.992857	1.98889
749	0.994444	2	664	1129	1.82723	0.99418	1.98889
750	0.994444	2	665	1130	1.82723	0.99418	1.98889
751	0.994444	1.75747	666	1131	1.85303	0.99418	1.74771
752	0.994444	2	667	1132	1.85119	0.99418	1.98889
753	0.994444	1.81608	668	1133	1.86373	0.99418	1.80599
754	0.994444	1.62478	669	1134	1.86136	0.994444	1.61575
755	0.994444	1.34782	670	1135	1.84347	0.994444	1.34033
756	0.994444	2	671	1136	1.84347	0.991799	1.98889
757	0.994444	1.58366	672	1137	1.7978	0.989153	1.57486
758	0.994444	1.37431	673	1138	1.7978	0.98836	1.36668
759	0.994444	1.84558	674	1139	1.7978	0.987566	1.83533
760	0.994444	1.87716	675	1140	1.7978	0.986772	1.86673
761	0.994444	2	676	1141	1.7584	0.985979	1.98889
762	0.994444	1.91153	677	1142	1.72363	0.985185	1.90091
763	0.994444	2	678	1143	1.68862	0.985185	1.98889
764	0.994444	1.95015	679	1144	1.695	0.985185	1.93932
765	0.994444	1.62435	680	1145	1.70702	0.985185	1.61533
766	0.938889	2	681	1146	1.73808	0.985185	1.87778
767	0.938889	1.0408	682	1147	1.71403	0.985185	0.977196
768	0.977778	2	683	1148	1.73385	0.985185	1.95556
769	0.977778	2	684	1149	1.72864	0.985185	1.95556
770	0.977778	2	685	1150	1.73599	0.985185	1.95556
771	0.977778	1.17274	686	1151	1.74184	0.985185	1.14667
772	0.977778	1.02719	687	1152	1.74184	0.985185	1.00436
773	0.994444	1.26487	688	1153	1.74606	0.985185	1.25784
774	0.994444	1.95015	689	1154	1.74182	0.984921	1.93932
775	0.994444	1.87716	690	1155	1.73998	0.984921	1.86673
776	0.994444	2	691	1156	1.74779	0.984921	1.98889
777	0.994444	1.49488	692	1157	1.73484	0.987566	1.48658
778	0.994444	2	693	1158	1.74317	0.989947	1.98889
779	0.994444	1.26487	694	1159	1.74317	0.990741	1.25784
780	0.994444	2	695	1160	1.71429	0.991005	1.98889
781	0.994444	2	696	1161	1.71192	0.991799	1.98889
782	0.994444	2	697	1162	1.74894	0.992593	1.98889
783	0.994444	2	698	1163	1.78942	0.993386	1.98889
784	0.988889	1.91112	699	1164	1.80028	0.993386	1.88989
785	0.994444	1.91153	700	1165	1.76466	0.993386	1.90091
786	0.994444	1.78825	701	1166	1.76466	0.993386	1.77832
787	0.994444	1.72807	702	1167	1.73552	0.993386	1.71847
788	0.988889	1.21581	703	1168	1.74663	0.993386	1.20231
789	0.994444	2	704	1169	1.74663	0.993386	1.98889
790	0.983333	1.39354	705	1170	1.77742	0.993386	1.37031
791	0.994444	1.95015	706	1171	1.77742	0.993386	1.93932
792	0.994444	1.95015	707	1172	1.74141	0.993386	1.93932
793	0.994444	1.87716	708	1173	1.73903	0.993386	1.86673
794	0.994444	1.49307	709	1174	1.73903	0.993386	1.48477
795	0.994444	1.20216	710	1175	1.73852	0.993651	1.19548
796	0.994444	1.87716	711	1176	1.71868	0.993651	1.86673
797	0.994444	1.38807	712	1177	1.72876	0.993651	1.38036
798	0.994444	1.72807	713	1178	1.70077	0.993651	1.71847
799	0.994444	2	714	1179	1.72493	0.993915	1.98889
800	0.994444	1.91153	715	1180	1.70904	0.993915	1.90091
801	0.994444	2	716	1181	1.73792	0.994444	1.98889
802	0.994444	1.24373	717	1182	1.73294	0.994444	1.23682
803	0.994444	1.95015	718	1183	1.72947	0.994444	1.93932
804	0.994444	2	719	1184	1.73531	0.994444	1.98889
805	0.994444	1.90035	720	1185	1.74359	0.994444	1.8898
806	0.994444	1.49488	721	1186	1.78158	0.994444	1.48658
807	0.994444	2	722	1187	1.78743	0.994444	1.98889
808	0.994444	1.14017	723	1188	1.79501	0.994444	1.13383
809	0.994444	1.72329	724	1189	1.76124	0.994444	1.71372
810	0.994444	1.66625	725	1190	1.72395	0.994444	1.65699
811	0.994444	2	726	1191	1.72816	0.993651	1.98889
812	0.994444	1.84558	727	1192	1.72576	0.992857	1.83533
814	0.994444	1.87716	728	1193	1.76177	0.992063	1.86673
815	0.994444	2	729	1194	1.71628	0.99127	1.98889
816	0.994444	1.66682	730	1195	1.68699	0.990476	1.65756
817	0.994444	2	731	1196	1.67904	0.989683	1.98889
818	0.994444	2	732	1197	1.69553	0.988095	1.98889
819	0.994444	1.54715	733	1198	1.68675	0.969048	1.53855
820	0.994444	1.01902	734	1199	1.72042	0.95	1.01336
821	0.994444	1.21689	735	1200	1.6585	0.947884	1.21013
822	0.977778	2	736	1201	1.67439	0.945767	1.95556
823	0.977778	1.94944	737	1202	1.67439	0.943651	1.90612
824	0.977778	2	738	1203	1.68174	0.94127	1.95556
825	0.977778	0.994863	739	1204	1.64299	0.938889	0.972755
826	0.977778	1.38499	740	1205	1.60362	0.936508	1.35422
827	0.977778	1.73324	741	1206	1.61948	0.936243	1.69472
828	0.961111	1.84138	742	1207	1.58347	0.936243	1.76977
829	0.594444	1.81555	743	1208	1.58347	0.936243	1.07924
830	0.594444	1.84728	744	1209	1.59369	0.936243	1.0981
834	0.95	0.422845	745	1210	1.63803	0.936243	0.401703
835	0.95	2	746	1211	1.67532	0.936243	1.9
836	0.95	2	747	1212	1.66947	0.937037	1.9
838	0.944444	2	748	1213	1.67188	0.937831	1.88889
839	0.944444	1.06333	749	1214	1.65303	0.938624	1.00426
840	0.944444	1.17319	750	1215	1.6872	0.939418	1.10801
841	0.988889	2	751	1216	1.70515	0.940212	1.97778
842	0.994444	1.24373	752	1217	1.71785	0.941005	1.23682
843	0.994444	2	753	1218	1.72303	0.942593	1.98889
844	0.994444	1.76182	754	1219	1.73181	0.96164	1.75203
845	0.994444	1.95015	755	1220	1.73908	0.980688	1.93932
846	0.994444	2	756	1221	1.81419	0.982804	1.98889
847	0.994444	1.87716	757	1222	1.80049	0.984921	1.86673
848	0.994444	2	758	1223	1.79464	0.987037	1.98889
849	0.994444	1.60415	759	1224	1.75815	0.989418	1.59524
850	0.994444	1.71242	760	1225	1.78297	0.991799	1.7029
851	0.994444	1.76182	761	1226	1.79254	0.99418	1.75203
852	0.994444	2	762	1227	1.79017	0.994444	1.98889
853	0.994444	1.95015	763	1228	1.78889	0.994444	1.93932
854	0.994444	2	764	1229	1.73981	0.994444	1.98889
855	0.994444	2	765	1230	1.73981	0.994444	1.98889
856	0.994444	2	766	1231	1.70993	0.994444	1.98889
857	0.994444	1.71242	767	1232	1.70755	0.994444	1.7029
858	0.994444	1.87716	768	1233	1.7134	0.994444	1.86673
859	0.994444	1.23356	769	1234	1.66215	0.994444	1.22671
860	0.994444	1.58457	770	1235	1.681	0.994444	1.57577
861	0.994444	1.37431	771	1236	1.69469	0.994444	1.36668
862	0.994444	1.95015	772	1237	1.69782	0.994444	1.93932
863	0.994444	1.21689	773	1238	1.69782	0.994444	1.21013
864	0.994444	0.96927	774	1239	1.66571	0.994444	0.963885
865	0.994444	1.76182	775	1240	1.64964	0.994444	1.75203
866	0.994444	1.32262	776	1241	1.64306	0.994444	1.31527
867	0.994444	1.95015	777	1242	1.62816	0.994444	1.93932
868	0.994444	2	778	1243	1.6345	0.994444	1.98889
869	0.994444	0.923619	779	1244	1.6345	0.994444	0.918488
870	0.994444	2	780	1245	1.671	0.990476	1.98889
872	0.994444	2	781	1246	1.64815	0.986508	1.98889
873	0.994444	1.82745	782	1247	1.67794	0.986508	1.8173
874	0.994444	2	783	1248	1.67794	0.986508	1.98889
875	0.994444	1.27584	784	1249	1.71524	0.985714	1.26875
876	0.994444	1.66259	785	1250	1.74339	0.984921	1.65335
877	0.994444	1.86177	786	1251	1.75473	0.984127	1.85143
878	0.994444	1.68711	787	1252	1.78699	0.983333	1.67774
879	0.994444	1.84558	788	1253	1.77242	0.98254	1.83533
880	0.994444	1.87716	789	1254	1.76649	0.981746	1.86673
881	0.911111	2	790	1255	1.81294	0.980952	1.82222
882	0.911111	1.1048	791	1256	1.7758	0.977249	1.00659
883	0.994444	2	792	1257	1.77337	0.975926	1.98889
884	0.994444	1.95015	793	1258	1.78158	0.975132	1.93932
885	0.977778	2	794	1259	1.77918	0.974339	1.95556
886	0.977778	1.5605	795	1260	1.81366	0.973545	1.52583
887	0.977778	2	796	1261	1.82545	0.972751	1.95556
888	0.977778	2	797	1262	1.79773	0.971958	1.95556
889	0.977778	1.6443	798	1263	1.75113	0.970899	1.60776
890	0.977778	1.87549	799	1264	1.74832	0.97037	1.83381
891	0.977778	1.89893	800	1265	1.74277	0.970106	1.85673
892	0.916667	1.22005	801	1266	1.74277	0.97381	1.11838
900	0.966667	1.94896	802	1267	1.77164	0.977513	1.88399
901	0.977778	2	803	1268	1.76577	0.977249	1.95556
902	0.977778	1.94944	804	1269	1.76076	0.976984	1.90612
903	0.977778	2	805	1270	1.76076	0.977513	1.95556
904	0.977778	1.9103	806	1271	1.78168	0.978042	1.86785
946	0.977778	1.27948	807	1272	1.78168	0.978571	1.25105
947	0.972222	0.708634	808	1273	1.78168	0.979101	0.68895
948	0.983333	1.78642	809	1274	1.7625	0.97963	1.75665
949	0.988889	1.76081	810	1275	1.76843	0.980159	1.74124
950	0.988889	2	811	1276	1.76848	0.980688	1.97778
951	0.988889	1.71105	812	1277	1.79402	0.984127	1.69204
952	0.988889	1.87661	813	1278	1.75732	0.98254	1.85576
953	0.988889	1.8449	814	1279	1.75732	0.978307	1.8244
954	0.988889	2	815	1280	1.75973	0.974074	1.97778
955	0.988889	2	816	1281	1.74221	0.969841	1.97778
956	0.988889	2	817	1282	1.70746	0.965608	1.97778
957	0.988889	2	818	1283	1.74177	0.961376	1.97778
958	0.988889	1.24148	819	1284	1.80327	0.957407	1.22768
959	0.988889	2	820	1285	1.76663	0.955556	1.97778
960	0.988889	1.89988	821	1286	1.76753	0.953439	1.87877
961	0.988889	1.75639	822	1287	1.73724	0.950794	1.73687
962	0.933333	1.17833	823	1288	1.70127	0.928571	1.09978
963	0.888889	2	824	1289	1.6764	0.928042	1.77778
964	0.888889	2	825	1290	1.68379	0.927513	1.77778
965	0.888889	1.63214	826	1291	1.68138	0.926984	1.45079
966	0.888889	1.18061	827	1292	1.67393	0.926455	1.04943
967	0.888889	2	828	1293	1.65269	0.925926	1.77778
968	0.888889	2	829	1294	1.64386	0.925661	1.77778
969	0.944444	1.01694	830	1295	1.67998	0.925397	0.960443
970	0.944444	1.77972	831	1296	1.66958	0.92381	1.68084
971	0.933333	1.36398	832	1297	1.67195	0.923545	1.27305
972	0.522222	0.955641	833	1298	1.66678	0.92328	0.499057
973	0.977778	1.35439	834	1299	1.69447	0.925661	1.3243
974	0.977778	2	835	1300	1.68379	0.930159	1.95556
975	0.977778	1.94944	836	1301	1.67637	0.934656	1.90612
976	0.977778	1.84351	837	1302	1.69389	0.939153	1.80254
977	0.977778	1.55405	838	1303	1.73051	0.943651	1.51951
978	0.983333	1.81447	839	1304	1.70314	0.948148	1.78423
979	0.983333	2	840	1305	1.70074	0.952646	1.96667
980	0.955556	1.78168	841	1306	1.71219	0.954497	1.70249
981	0.983333	1.94968	842	1307	1.70095	0.956349	1.91719
982	0.983333	1.64776	843	1308	1.72382	0.95873	1.62029
983	0.983333	1.75978	844	1309	1.76026	0.980688	1.73045
984	0.983333	1.77574	845	1310	1.791	0.980952	1.74615
985	0.983333	1.84421	846	1311	1.791	0.981217	1.81347
986	0.983333	2	847	1312	1.79341	0.981481	1.96667
987	0.983333	1.94968	848	1313	1.78001	0.981746	1.91719
988	0.983333	1.42526	849	1314	1.80125	0.982011	1.40151
989	0.983333	1.94968	850	1315	1.81009	0.982011	1.91719
990	0.983333	1.2574	851	1316	1.81009	0.982011	1.23645
991	0.983333	1.54367	852	1317	1.82048	0.983333	1.51794
992	0.983333	1.84421	853	1318	1.82288	0.983333	1.81347
993	0.983333	1.72082	854	1319	1.76666	0.983333	1.69214
994	0.983333	2	855	1320	1.74236	0.983333	1.96667
995	0.983333	2	856	1321	1.75304	0.983333	1.96667
996	0.983333	2	857	1322	1.76046	0.983333	1.96667
997	0.983333	1.56221	858	1323	1.72066	0.983333	1.53617
998	0.983333	2	859	1324	1.70169	0.983333	1.96667
999	0.983333	2	860	1325	1.72666	0.983333	1.96667
1000	0.983333	2	861	1326	1.72906	0.983333	1.96667
1001	0.983333	2	862	1327	1.74542	0.983333	1.96667
1002	0.983333	2	863	1328	1.76125	0.983333	1.96667
1003	0.983333	0.46713	864	1329	1.75427	0.983333	0.459345
1004	0.983333	1.24965	865	1330	1.76757	0.983333	1.22882
1005	0.983333	2	866	1331	1.76517	0.983333	1.96667
1006	0.983333	2	867	1332	1.76517	0.98254	1.96667
1007	0.983333	1.1641	868	1333	1.75503	0.98254	1.1447
1008	0.983333	1.55137	869	1334	1.70261	0.98254	1.52551
1009	0.983333	1.94968	870	1335	1.70022	0.98254	1.91719
1010	0.983333	2	871	1336	1.69543	0.98254	1.96667
1011	0.983333	1.60101	872	1337	1.68631	0.980688	1.57433
1012	0.983333	1.87605	873	1338	1.67378	0.980688	1.84478
1013	0.983333	1.6977	874	1339	1.64481	0.979894	1.6694
1014	0.983333	2	875	1340	1.71538	0.979101	1.96667
1015	0.983333	1.94968	876	1341	1.70532	0.978307	1.91719
1016	0.966667	2	877	1342	1.69251	0.977513	1.93333
1017	0.983333	1.78704	878	1343	1.69251	0.976455	1.75726
1018	0.983333	0.461444	879	1344	1.68559	0.975661	0.453753
1019	0.983333	1.94968	880	1345	1.70695	0.975661	1.91719
1020	0.983333	1.89941	881	1346	1.70935	0.975661	1.86775
1021	0.944444	1.80857	882	1347	1.70344	0.975661	1.70809
1022	0.983333	1.73696	883	1348	1.67603	0.975661	1.70801
1023	0.966667	1.3916	884	1349	1.63551	0.975661	1.34521
1024	0.966667	1.94896	885	1350	1.6351	0.975661	1.88399
1025	0.966667	1.03846	886	1351	1.6351	0.975661	1.00385
1026	0.966667	1.73094	887	1352	1.59213	0.975661	1.67325
1031	0.961111	2	888	1353	1.58622	0.976455	1.92222
1032	0.966667	1.01876	889	1354	1.59636	0.976455	0.984802
1033	0.983333	2	890	1355	1.66298	0.976455	1.96667
1034	0.983333	2	891	1356	1.61896	0.976455	1.96667
1035	0.983333	1.87605	892	1357	1.62136	0.976455	1.84478
1036	0.983333	1.02522	893	1358	1.62622	0.978307	1.00813
1037	0.983333	1.02522	894	1359	1.62861	0.978307	1.00813
1038	0.983333	1.68917	895	1360	1.61241	0.979101	1.66101
1039	0.983333	2	896	1361	1.61484	0.979894	1.96667
1040	0.983333	1.04714	897	1362	1.66063	0.980423	1.02969
1041	0.983333	1.87605	898	1363	1.67344	0.981217	1.84478
1042	0.983333	2	899	1364	1.65963	0.982275	1.96667
1043	0.983333	1.86049	900	1365	1.67114	0.983069	1.82948
1044	0.983333	1.02522	901	1366	1.66873	0.982804	1.00813
1045	0.983333	1.94968	902	1367	1.66394	0.982804	1.91719
1046	0.983333	1.91071	903	1368	1.62861	0.982804	1.87887
1047	0.983333	1.78704	904	1369	1.59891	0.982011	1.75726
1048	0.983333	1.05148	905	1370	1.62539	0.982011	1.03395
1049	0.983333	2	906	1371	1.64019	0.982011	1.96667
1050	0.977778	2	907	1372	1.64019	0.982011	1.95556
1051	0.983333	2	908	1373	1.68556	0.982011	1.96667
1052	0.983333	1.71001	909	1374	1.68317	0.982011	1.68151
1053	0.983333	1.26036	910	1375	1.68317	0.982011	1.23935
1054	0.977778	1.94944	911	1376	1.68098	0.982011	1.90612
1055	0.983333	1.89941	912	1377	1.69901	0.982011	1.86775
1056	0.983333	1.13416	913	1378	1.69901	0.982011	1.11525
1057	0.966667	0.401449	914	1379	1.6514	0.982011	0.388068
1065	0.983333	1.58132	915	1380	1.63482	0.982011	1.55496
1066	0.983333	2	916	1381	1.66968	0.981217	1.96667
1067	0.983333	2	917	1382	1.64102	0.981217	1.96667
1068	0.983333	2	918	1383	1.62026	0.981481	1.96667
1069	0.983333	1.82587	919	1384	1.61786	0.981481	1.79544
1070	0.983333	2	920	1385	1.5929	0.981481	1.96667
1071	0.983333	1.81447	921	1386	1.62573	0.981481	1.78423
1072	0.983333	1.40379	922	1387	1.59365	0.980952	1.3804
1073	0.983333	1.94968	923	1388	1.59844	0.980159	1.91719
1074	0.983333	0.910822	924	1389	1.63967	0.979365	0.895642
1075	0.983333	1.43897	925	1390	1.71579	0.979365	1.41499
1076	0.966667	1.7836	926	1391	1.73573	0.978307	1.72415
1077	0.983333	1.39799	927	1392	1.70965	0.977513	1.37469
1078	0.983333	1.5641	928	1393	1.70965	0.97672	1.53804
1079	0.983333	1.94968	929	1394	1.70965	0.975132	1.91719
1080	0.983333	1.18578	930	1395	1.71548	0.973545	1.16602
1081	0.983333	1.94968	931	1396	1.7111	0.971958	1.91719
1082	0.966667	1.27578	932	1397	1.67204	0.97037	1.23325
1083	0.966667	2	933	1398	1.66907	0.964815	1.93333
1084	0.966667	2	934	1399	1.66716	0.964021	1.93333
1085	0.966667	2	935	1400	1.70555	0.963228	1.93333
1086	0.961111	2	936	1401	1.72795	0.962434	1.92222
1087	0.966667	1.45242	937	1402	1.70928	0.962434	1.404
1088	0.966667	2	938	1403	1.69136	0.96164	1.93333
1089	0.95	2	939	1404	1.70371	0.960847	1.9
1090	0.95	1.94821	940	1405	1.70179	0.960053	1.8508
1091	0.95	1.90816	941	1406	1.72898	0.959259	1.81275
1092	0.95	0.994134	942	1407	1.72385	0.958466	0.944427
1097	0.866667	1.3415	943	1408	1.75834	0.958466	1.16264
1098	0.966667	1.90946	944	1409	1.74569	0.959259	1.84581
1099	0.966667	1.71702	945	1410	1.73979	0.960053	1.65979
1100	0.966667	1.90946	946	1411	1.67093	0.960847	1.84581
1101	0.966667	1.3916	947	1412	1.67093	0.961905	1.34521
1102	0.966667	1.02155	948	1413	1.697	0.962698	0.987499
1103	0.966667	1.82344	949	1414	1.69221	0.963492	1.76266
1104	0.966667	1.90946	950	1415	1.67729	0.965079	1.84581
1105	0.966667	1.75665	951	1416	1.67385	0.966667	1.6981
1106	0.966667	1.84209	952	1417	1.67823	0.968254	1.78069
1107	0.966667	2	953	1418	1.72612	0.969841	1.93333
1108	0.983333	1.73436	954	1419	1.75158	0.975397	1.70546
1109	0.983333	1.87605	955	1420	1.74324	0.97619	1.84478
1110	0.983333	0.553865	956	1421	1.73772	0.976984	0.544634
1111	0.983333	2	957	1422	1.70222	0.977778	1.96667
1112	0.983333	2	958	1423	1.69546	0.978571	1.96667
1113	0.983333	1.89941	959	1424	1.73464	0.979365	1.86775
1114	0.983333	1.68662	960	1425	1.74305	0.980159	1.65851
1115	0.983333	1.87605	961	1426	1.72899	0.980952	1.84478
1116	0.983333	2	962	1427	1.74058	0.981746	1.96667
1117	0.983333	2	963	1428	1.71683	0.98254	1.96667
1118	0.983333	1.87605	964	1429	1.71093	0.983333	1.84478
1119	0.983333	1.73436	965	1430	1.72118	0.983333	1.70546
1120	0.983333	1.60101	966	1431	1.7223	0.983333	1.57433
1121	0.983333	1.1641	967	1432	1.78099	0.983333	1.1447
1122	0.983333	1.24965	968	1433	1.77859	0.983333	1.22882
1123	0.983333	1.84421	969	1434	1.77859	0.983333	1.81347
1124	0.983333	2	970	1435	1.78338	0.983333	1.96667
1125	0.983333	1.6143	971	1436	1.79831	0.98254	1.58739
1126	0.983333	2	972	1437	1.7797	0.981746	1.96667
1127	0.983333	1.34346	973	1438	1.75214	0.980952	1.32107
1128	0.983333	1.87605	974	1439	1.7422	0.980159	1.84478
1129	0.983333	1.94968	975	1440	1.73782	0.979365	1.91719
1130	0.983333	1.89941	976	1441	1.75047	0.978571	1.86775
1131	0.983333	1.78642	977	1442	1.76516	0.977778	1.75665
1132	0.983333	1.94968	978	1443	1.78772	0.976984	1.91719
1133	0.983333	2	979	1444	1.81914	0.97619	1.96667
1134	0.983333	2	980	1445	1.82656	0.975397	1.96667
1135	0.966667	2	981	1446	1.81914	0.975397	1.93333
1136	0.966667	1.48535	982	1447	1.83511	0.975397	1.43584
1137	0.966667	1.42121	983	1448	1.80659	0.975397	1.37383
1138	0.966667	1.79124	984	1449	1.80598	0.975397	1.73154
1139	0.966667	1.78409	985	1450	1.81188	0.975397	1.72462
1140	0.966667	2	986	1451	1.80838	0.975397	1.93333
1141	0.966667	1.90946	987	1452	1.80173	0.975397	1.84581
1142	0.966667	1.63795	988	1453	1.8095	0.975397	1.58335
1143	0.966667	1.90946	989	1454	1.80765	0.975397	1.84581
1144	0.966667	2	990	1455	1.77722	0.960317	1.93333
1145	0.983333	1.84421	991	1456	1.76919	0.945238	1.81347
1146	0.983333	1.94968	992	1457	1.75227	0.930952	1.91719
1147	0.983333	1.40102	993	1458	1.77677	0.916402	1.37767
1148	0.983333	1.33067	994	1459	1.78451	0.901852	1.30849
1149	0.983333	2	995	1460	1.78431	0.902646	1.96667
1150	0.983333	1.87605	996	1461	1.79034	0.903439	1.84478
1151	0.983333	1.75978	997	1462	1.78017	0.904233	1.73045
1152	0.983333	1.94968	998	1463	1.78449	0.905026	1.91719
1153	0.983333	1.91071	999	1464	1.79582	0.90582	1.87887
1154	0.666667	1.36102	1000	1465	1.80013	0.906614	0.907343
1155	0.666667	1.83134	1001	1466	1.80013	0.907407	1.22089
1156	0.666667	1.64469	1002	1467	1.80755	0.907407	1.09646
1157	0.661111	2	1003	1468	1.80405	0.907407	1.32222
1158	0.661111	1.58377	1004	1469	1.83257	0.907407	1.04704
1159	0.983333	1.78704	1005	1470	1.86019	0.907407	1.75726
1160	0.983333	1.91071	1006	1471	1.85039	0.907407	1.87887
1161	0.983333	1.78642	1007	1472	1.81072	0.907407	1.75665
1162	0.983333	2	1008	1473	1.80835	0.907407	1.96667
1163	0.983333	1.87605	1009	1474	1.80835	0.907407	1.84478
1164	0.983333	2	1010	1475	1.76414	0.907407	1.96667
1165	0.983333	2	1011	1476	1.77976	0.922487	1.96667
1166	0.983333	2	1012	1477	1.77896	0.937566	1.96667
1167	0.983333	1.87605	1013	1478	1.76959	0.952645	1.84478
1168	0.983333	2	1014	1479	1.72733	0.967989	1.96667
1169	0.983333	1.91071	1015	1480	1.69969	0.983069	1.87887
1170	0.983333	1.79408	1016	1481	1.70983	0.983069	1.76417
1171	0.983333	1.043	1017	1482	1.67992	0.983069	1.02562
1172	0.983333	1.71001	1018	1483	1.69009	0.983069	1.68151
1173	0.983333	1.94968	1019	1484	1.69009	0.983069	1.91719
1174	0.983333	0.982269	1020	1485	1.64906	0.983069	0.965898
1175	0.983333	1.68917	1021	1486	1.64667	0.983069	1.66101
1176	0.983333	1.81447	1022	1487	1.60995	0.983069	1.78423
1177	0.983333	1.44786	1023	1488	1.60995	0.983069	1.42373
1178	0.983333	1.11258	1024	1489	1.61586	0.983069	1.09404
1179	0.977778	1.00336	1025	1490	1.60569	0.983069	0.981059
1181	0.983333	2	1026	1491	1.60754	0.983069	1.96667
1182	0.983333	1.28261	1027	1492	1.59531	0.974603	1.26124
1183	0.983333	2	1028	1493	1.62904	0.966138	1.96667
1184	0.983333	2	1029	1494	1.61935	0.956085	1.96667
1185	0.983333	1.01444	1030	1495	1.57417	0.946032	0.997531
1186	0.983333	1.94968	1031	1496	1.62263	0.935979	1.91719
1187	0.983333	1.22905	1032	1497	1.57165	0.925926	1.20856
1188	0.983333	2	1033	1498	1.57622	0.925661	1.96667
1189	0.983333	2	1034	1499	1.59506	0.925397	1.96667
1190	0.983333	1.78642	1035	1500	1.62022	0.925132	1.75665
1191	0.983333	1.94968	1036	1501	1.64619	0.925132	1.91719
1192	0.805556	1.53716	1037	1502	1.64378	0.924868	1.23827
1193	0.805556	1.75142	1038	1503	1.67794	0.924603	1.41087
1194	0.772222	1.50641	1039	1504	1.67367	0.924339	1.16328
1195	0.772222	1.00093	1040	1505	1.62234	0.924074	0.772943
1196	0.772222	2	1041	1506	1.63379	0.92381	1.54444
1197	0.772222	0.618673	1042	1507	1.63619	0.923545	0.477753
1566	0.977778	1.9103	1043	1508	1.63706	0.92328	1.86785
1567	0.977778	1.84351	1044	1509	1.63706	0.923016	1.80254
1568	0.977778	1.6409	1045	1510	1.63039	0.922751	1.60443
1569	0.977778	1.54882	1046	1511	1.61543	0.922487	1.5144
1570	0.977778	1.94944	1047	1512	1.57182	0.922222	1.90612
1571	0.977778	2	1048	1513	1.58116	0.930423	1.95556
1572	0.977778	1.9103	1049	1514	1.57274	0.937037	1.86785
1573	0.977778	0.922037	1050	1515	1.59143	0.946825	0.901547
1574	0.977778	1.25494	1051	1516	1.62295	0.956614	1.22705
1575	0.977778	2	1052	1517	1.61702	0.966402	1.95556
1576	0.977778	1.24737	1053	1518	1.64853	0.97619	1.21965
1577	0.977778	2	1054	1519	1.61676	0.97619	1.95556
1578	0.977778	1.85983	1055	1520	1.58769	0.97619	1.8185
1579	0.977778	1.47237	1056	1521	1.59462	0.976455	1.43965
1580	0.977778	1.03389	1057	1522	1.58027	0.976455	1.01092
1581	0.977778	1.73324	1058	1523	1.58027	0.976455	1.69472
1582	0.944444	1.57462	1059	1524	1.55118	0.976455	1.48714
1583	0.977778	1.89893	1060	1525	1.54877	0.976455	1.85673
1584	0.977778	1.66271	1061	1526	1.60011	0.976455	1.62576
1585	0.977778	1.87549	1062	1527	1.63131	0.976455	1.83381
1586	0.977778	1.28035	1063	1528	1.61947	0.976455	1.2519
1587	0.977778	1.24313	1064	1529	1.61947	0.976455	1.2155
1588	0.977778	1.2332	1065	1530	1.61947	0.976455	1.2058
1589	0.983333	1.78642	1066	1531	1.61593	0.976455	1.75665
1590	0.977778	1.24737	1067	1532	1.64106	0.976455	1.21965
1591	0.977778	1.94944	1068	1533	1.63975	0.976455	1.90612
1592	0.977778	1.38907	1069	1534	1.61988	0.976455	1.3582
1593	0.977778	1.85983	1070	1535	1.60705	0.978042	1.8185
1594	0.977778	2	1071	1536	1.60946	0.978042	1.95556
1595	0.977778	1.9103	1072	1537	1.62552	0.978042	1.86785
1596	0.977778	1.7514	1073	1538	1.6216	0.978042	1.71248
1597	0.977778	1.24737	1074	1539	1.65346	0.978042	1.21965
1598	0.977778	2	1075	1540	1.6895	0.978042	1.95556
1599	0.977778	1.78549	1076	1541	1.69007	0.977778	1.74581
1600	0.977778	2	1077	1542	1.70024	0.977513	1.95556
1601	0.977778	1.00634	1078	1543	1.70469	0.975926	0.983978
1602	0.977778	1.31596	1079	1544	1.69173	0.974339	1.28672
1603	0.977778	1.30532	1080	1545	1.69166	0.972751	1.27631
1604	0.977778	1.94944	1081	1546	1.69833	0.972751	1.90612
1605	0.977778	2	1082	1547	1.69592	0.972751	1.95556
1608	0.977778	1.79314	1083	1548	1.7002	0.972751	1.75329
1609	0.977778	1.94944	1084	1549	1.69891	0.972751	1.90612
1610	0.977778	2	1085	1550	1.72882	0.972751	1.95556
1611	0.972222	1.24508	1086	1551	1.69457	0.972751	1.2105
1612	0.977778	2	1087	1552	1.69886	0.972751	1.95556
1613	0.944444	1.34095	1088	1553	1.68702	0.972751	1.26645
1614	0.944444	1.67724	1089	1554	1.73434	0.972751	1.58406
1615	0.944444	1.38749	1090	1555	1.75946	0.972751	1.31041
1638	0.977778	2	1091	1556	1.79254	0.972751	1.95556
1639	0.977778	1.94944	1092	1557	1.74777	0.972751	1.90612
1640	0.977778	2	1093	1558	1.70962	0.972751	1.95556
1641	0.977778	1.72442	1094	1559	1.71114	0.972751	1.6861
1642	0.977778	1.87549	1095	1560	1.71355	0.972751	1.83381
1643	0.977778	1.28075	1096	1561	1.71355	0.972751	1.25228
1644	0.977778	1.87549	1097	1562	1.70288	0.973016	1.83381
1645	0.977778	1.7514	1098	1563	1.64067	0.973016	1.71248
1646	0.977778	2	1099	1564	1.63778	0.974603	1.95556
1647	0.977778	1.84351	1100	1565	1.65315	0.97619	1.80254
1648	0.977778	2	1101	1566	1.67399	0.977778	1.95556
1649	0.977778	1.00934	1102	1567	1.62623	0.977778	0.986905
1650	0.977778	1.19882	1103	1568	1.59606	0.977778	1.17218
1651	0.977778	1.82507	1104	1569	1.58587	0.977778	1.78451
1652	0.977778	2	1105	1570	1.59473	0.977778	1.95556
1653	0.977778	2	1106	1571	1.60065	0.977778	1.95556
1654	0.977778	1.02106	1107	1572	1.61865	0.977778	0.998371
1655	0.977778	0.693596	1108	1573	1.54181	0.977778	0.678183
1656	0.977778	1.28035	1109	1574	1.5328	0.977778	1.2519
1657	0.977778	2	1110	1575	1.50929	0.977778	1.95556
1658	0.977778	1.82507	1111	1576	1.51247	0.977778	1.78451
1659	0.977778	0.996984	1112	1577	1.50654	0.977778	0.974828
1660	0.977778	1.31596	1113	1578	1.54704	0.977778	1.28672
1661	0.977778	1.78607	1114	1579	1.5852	0.977778	1.74638
1662	0.977778	1.9103	1115	1580	1.5692	0.977778	1.86785
1663	0.977778	2	1116	1581	1.5668	0.977778	1.95556
1664	0.977778	1.65867	1117	1582	1.51458	0.977778	1.62181
1665	0.977778	0.26184	1118	1583	1.54715	0.976984	0.256021
1666	0.977778	1.56226	1119	1584	1.60936	0.976455	1.52754
1667	0.977778	1.50628	1120	1585	1.6377	0.976455	1.47281
1668	0.977778	1.9103	1121	1586	1.63529	0.976455	1.86785
1669	0.977778	1.87549	1122	1587	1.61105	0.976455	1.83381
1670	0.977778	1.85983	1123	1588	1.61512	0.976455	1.8185
1671	0.977778	2	1124	1589	1.6477	0.976455	1.95556
1672	0.977778	1.48921	1125	1590	1.65788	0.976455	1.45612
1673	0.977778	1.94944	1126	1591	1.65975	0.976455	1.90612
1674	0.977778	0.903436	1127	1592	1.65975	0.976455	0.883359
1675	0.961111	1.70507	1128	1593	1.61862	0.976455	1.63876
1677	0.966667	2	1129	1594	1.69118	0.976455	1.93333
1678	0.977778	1.87549	1130	1595	1.70962	0.976455	1.83381
1679	0.977778	1.94944	1131	1596	1.72885	0.976455	1.90612
1680	0.977778	1.31596	1132	1597	1.73313	0.976455	1.28672
1681	0.977778	1.08254	1133	1598	1.73313	0.976455	1.05849
1682	0.977778	2	1134	1599	1.69347	0.976455	1.95556
1683	0.977778	2	1135	1600	1.64714	0.976455	1.95556
1684	0.977778	1.94944	1136	1601	1.67147	0.976455	1.90612
1685	0.977778	2	1137	1602	1.67147	0.976455	1.95556
1686	0.977778	0.79507	1138	1603	1.67693	0.976455	0.777402
1687	0.977778	1.78549	1139	1604	1.66221	0.977249	1.74581
1688	0.977778	1.94944	1140	1605	1.63503	0.977778	1.90612
1689	0.977778	1.9103	1141	1606	1.56781	0.977778	1.86785
1690	0.977778	2	1142	1607	1.57022	0.977778	1.95556
1691	0.977778	1.87549	1143	1608	1.60279	0.977778	1.83381
1692	0.977778	1.02709	1144	1609	1.63903	0.977778	1.00427
1693	0.977778	1.02709	1145	1610	1.63903	0.977778	1.00427
1694	0.977778	2	1146	1611	1.6097	0.958995	1.95556
1695	0.977778	1.94944	1147	1612	1.61211	0.940212	1.90612
1696	0.977778	1.01827	1148	1613	1.59177	0.939153	0.99564
1697	0.977778	1.39588	1149	1614	1.64915	0.937831	1.36486
1698	0.977778	1.42927	1150	1615	1.65937	0.936508	1.39751
1699	0.977778	0.463757	1151	1616	1.66177	0.933862	0.453452
1700	0.977778	2	1152	1617	1.65277	0.931217	1.95556
1701	0.977778	2	1153	1618	1.65277	0.928571	1.95556
1702	0.977778	1.84351	1154	1619	1.65618	0.925926	1.80254
1703	0.977778	2	1155	1620	1.65523	0.919312	1.95556
1704	0.583333	1.38423	1156	1621	1.70155	0.912698	0.807469
1705	0.583333	2	1157	1622	1.69485	0.906085	1.16667
1706	0.955556	1.57291	1158	1623	1.68578	0.899471	1.50301
1707	0.95	2	1159	1624	1.71958	0.893915	1.9
1708	0.95	2	1160	1625	1.71641	0.88836	1.9
1709	0.922222	2	1161	1626	1.73337	0.88836	1.84444
1710	0.922222	1.72133	1162	1627	1.80652	0.88836	1.58745
1711	0.922222	2	1163	1628	1.80652	0.88836	1.84444
1712	0.922222	1.94691	1164	1629	1.80059	0.88836	1.79548
1713	0.838889	1.00713	1165	1630	1.79783	0.88836	0.84487
1714	0.838889	2	1166	1631	1.77277	0.88836	1.67778
1715	0.838889	1.8593	1167	1632	1.79188	0.907143	1.55975
1716	0.838889	1.75892	1168	1633	1.77578	0.925926	1.47554
1717	0.861111	1.72811	1169	1634	1.79611	0.926984	1.48809
1718	0.861111	1.32915	1170	1635	1.79371	0.928307	1.14455
1719	0.977778	1.78549	1171	1636	1.76192	0.92963	1.74581
1720	0.977778	2	1172	1637	1.7419	0.932275	1.95556
1721	0.977778	2	1173	1638	1.75517	0.934921	1.95556
1722	0.977778	1.87549	1174	1639	1.70891	0.937566	1.83381
1723	0.977778	1.78549	1175	1640	1.71144	0.940212	1.74581
1724	0.977778	1.47374	1176	1641	1.74851	0.946825	1.44099
1725	0.977778	1.78549	1177	1642	1.73244	0.953439	1.74581
1726	0.977778	1.66184	1178	1643	1.72644	0.960053	1.62491
1727	0.977778	2	1179	1644	1.7136	0.966667	1.95556
1728	0.977778	1.94944	1180	1645	1.72414	0.972222	1.90612
1729	0.977778	1.33251	1181	1646	1.75608	0.977778	1.30289
1730	0.977778	1.57966	1182	1647	1.73555	0.977778	1.54456
1731	0.977778	2	1183	1648	1.73315	0.977778	1.95556
1732	0.977778	1.02851	1184	1649	1.69888	0.977778	1.00565
1733	0.977778	2	1185	1650	1.66621	0.977778	1.95556
1734	0.977778	1.78549	1186	1651	1.67401	0.977778	1.74581
1735	0.977778	1.66271	1187	1652	1.69907	0.977778	1.62576
1736	0.977778	1.73324	1188	1653	1.70929	0.977778	1.69472
1737	0.977778	1.48921	1189	1654	1.72298	0.977778	1.45612
1738	0.977778	1.94944	1190	1655	1.708	0.977778	1.90612
1739	0.977778	2	1191	1656	1.69892	0.977778	1.95556
1740	0.977778	1.35439	1192	1657	1.67628	0.977778	1.3243
1741	0.977778	1.94944	1193	1658	1.69202	0.977778	1.90612
1742	0.977778	1.28035	1194	1659	1.66395	0.977778	1.2519
1743	0.977778	1.18938	1195	1660	1.70276	0.977778	1.16295
1744	0.977778	1.94944	1196	1661	1.70276	0.977778	1.90612
1745	0.977778	2	1197	1662	1.70148	0.977778	1.95556
1746	0.977778	2	1198	1663	1.71754	0.977778	1.95556
1747	0.977778	1.94944	1199	1664	1.70882	0.97619	1.90612
1748	0.977778	1.68532	1200	1665	1.73066	0.974603	1.64787
1749	0.977778	1.75875	1201	1666	1.7262	0.973016	1.71967
1750	0.977778	0.857025	1202	1667	1.7262	0.971429	0.83798
1751	0.977778	1.9103	1203	1668	1.75255	0.969841	1.86785
1754	0.977778	1.41043	1204	1669	1.75496	0.968254	1.37909
1755	0.977778	1.84351	1205	1670	1.78675	0.966667	1.80254
1756	0.977778	2	1206	1671	1.82095	0.965079	1.95556
1757	0.977778	1.75875	1207	1672	1.82336	0.963492	1.71967
1758	0.977778	2	1208	1673	1.82336	0.961905	1.95556
1759	0.944444	1.54993	1209	1674	1.80286	0.960317	1.46383
1760	0.944444	1.94795	1210	1675	1.77452	0.960317	1.83973
1761	0.944444	1.85578	1211	1676	1.78118	0.960317	1.75268
1762	0.944444	2	1212	1677	1.78434	0.960317	1.88889
1763	0.944444	1.90772	1213	1678	1.82858	0.960317	1.80174
1764	0.944444	2	1214	1679	1.82617	0.960317	1.88889
1766	0.944444	1.94795	1215	1680	1.84757	0.960317	1.83973
1767	0.944444	1.90772	1216	1681	1.85075	0.960317	1.80174
1768	0.944444	2	1217	1682	1.84835	0.960317	1.88889
1769	0.944444	2	1218	1683	1.85391	0.960317	1.88889
1770	0.944444	1.56945	1219	1684	1.82969	0.960317	1.48226
1771	0.977778	1.35439	1220	1685	1.84871	0.961905	1.3243
1772	0.977778	1.82507	1221	1686	1.84286	0.963492	1.78451
1773	0.977778	1.82507	1222	1687	1.8438	0.965079	1.78451
1774	0.977778	1.78607	1223	1688	1.83712	0.966667	1.74638
1775	0.977778	1.85983	1224	1689	1.83559	0.968254	1.8185
1776	0.977778	1.85983	1225	1690	1.83132	0.969841	1.8185
1777	0.977778	1.9103	1226	1691	1.81862	0.970635	1.86785
1778	0.977778	1.94944	1227	1692	1.81402	0.971429	1.90612
1779	0.977778	1.87549	1228	1693	1.78361	0.972222	1.83381
1780	0.977778	1.49143	1229	1694	1.75255	0.973016	1.45829
1781	0.977778	1.94944	1230	1695	1.71366	0.97381	1.90612
1782	0.977778	1.82507	1231	1696	1.6737	0.973016	1.78451
1783	0.977778	1.87549	1232	1697	1.67039	0.972222	1.83381
1784	0.977778	1.85983	1233	1698	1.66602	0.972222	1.8185
1785	0.977778	1.87549	1234	1699	1.67621	0.972222	1.83381
1786	0.977778	1.9103	1235	1700	1.68288	0.972222	1.86785
1787	0.961111	1.68134	1236	1701	1.68956	0.972222	1.61595
1788	0.961111	1.81115	1237	1702	1.67673	0.972222	1.74071
1791	0.961111	1.36128	1238	1703	1.67673	0.972222	1.30834
1792	0.961111	1.34775	1239	1704	1.67433	0.972222	1.29533
1793	0.961111	0.752718	1240	1705	1.69855	0.972222	0.723445
1794	0.961111	0.515376	1241	1706	1.66804	0.972222	0.495333
1795	0.961111	1.75559	1242	1707	1.67637	0.972222	1.68732
1796	0.977778	1.73324	1243	1708	1.67637	0.972222	1.69472
1797	0.977778	2	1244	1709	1.66333	0.970106	1.95556
1798	0.977778	2	1245	1710	1.65611	0.967989	1.95556
1799	0.977778	2	1246	1711	1.65445	0.967989	1.95556
1800	0.977778	1.6409	1247	1712	1.66722	0.968783	1.60443
1801	0.977778	1.94944	1248	1713	1.67621	0.969577	1.90612
1802	0.977778	1.82507	1249	1714	1.69514	0.97037	1.78451
1803	0.977778	2	1250	1715	1.72193	0.971164	1.95556
1804	0.977778	1.30881	1251	1716	1.77892	0.971958	1.27973
1805	0.977778	2	1252	1717	1.84961	0.972751	1.95556
1806	0.977778	1.87549	1253	1718	1.83541	0.973545	1.83381
1807	0.933333	1.5861	1254	1719	1.84219	0.973545	1.48036
1809	0.933333	1.7238	1255	1720	1.80832	0.973545	1.60888
1810	0.977778	1.87549	1256	1721	1.79811	0.973545	1.83381
1811	0.977778	1.94944	1257	1722	1.79383	0.973545	1.90612
1812	0.977778	2	1258	1723	1.81093	0.973545	1.95556
1813	0.977778	1.75875	1259	1724	1.8018	0.97328	1.71967
1814	0.977778	1.9103	1260	1725	1.75955	0.97328	1.86785
1815	0.977778	1.94944	1261	1726	1.71386	0.97328	1.90612
1816	0.977778	2	1262	1727	1.7317	0.972487	1.95556
1817	0.977778	1.45736	1263	1728	1.72149	0.972487	1.42498
1818	0.977778	1.87549	1264	1729	1.72742	0.972487	1.83381
1819	0.977778	1.28885	1265	1730	1.72965	0.974603	1.26021
1820	0.977778	1.78549	1266	1731	1.7428	0.97672	1.74581
1821	0.977778	1.9103	1267	1732	1.74873	0.97672	1.86785
1822	0.977778	2	1268	1733	1.75114	0.97672	1.95556
1823	0.972222	1.75771	1269	1734	1.69984	0.97672	1.70888
1824	0.977778	0.937807	1270	1735	1.69984	0.97672	0.916967
1825	0.977778	1.04041	1271	1736	1.65641	0.97672	1.01729
1826	0.961111	1.68354	1272	1737	1.65137	0.97672	1.61807
1827	0.977778	1.78549	1273	1738	1.65137	0.97672	1.74581
1828	0.977778	2	1274	1739	1.64057	0.97672	1.95556
1829	0.977778	1.63294	1275	1740	1.6465	0.97672	1.59665
1830	0.977778	2	1276	1741	1.67796	0.97672	1.95556
1831	0.977778	2	1277	1742	1.68817	0.97672	1.95556
1832	0.977778	2	1278	1743	1.69244	0.97672	1.95556
1833	0.977778	0.922738	1279	1744	1.68817	0.97672	0.902233
1834	0.977778	1.75875	1280	1745	1.69971	0.976984	1.71967
1835	0.977778	0.998379	1281	1746	1.75029	0.976984	0.976193
1836	0.977778	1.84351	1282	1747	1.79598	0.975661	1.80254
1837	0.977778	2	1283	1748	1.81105	0.976455	1.95556
1838	0.977778	1.23056	1284	1749	1.817	0.976455	1.20321
1839	0.977778	2	1285	1750	1.817	0.974074	1.95556
1840	0.977778	1.94944	1286	1751	1.82144	0.972487	1.90612
1841	0.977778	2	1287	1752	1.81378	0.970899	1.95556
1842	0.977778	2	1288	1753	1.76753	0.969312	1.95556
1843	0.977778	1.9103	1289	1754	1.73094	0.969312	1.86785
1844	0.977778	2	1290	1755	1.76888	0.969312	1.95556
1845	0.977778	2	1291	1756	1.74839	0.969312	1.95556
1846	0.95	2	1292	1757	1.79609	0.969312	1.9
1847	0.977778	2	1293	1758	1.79927	0.969312	1.95556
1848	0.977778	1.9103	1294	1759	1.76925	0.969312	1.86785
1855	0.927778	2	1295	1760	1.77005	0.969312	1.85556
1856	0.944444	1.72623	1296	1761	1.76172	0.969312	1.63033
1857	0.944444	1.83918	1297	1762	1.75143	0.969312	1.737
1858	0.944444	1.02872	1298	1763	1.74016	0.969312	0.971567
1859	0.977778	1.23162	1299	1764	1.74016	0.969312	1.20425
1860	0.977778	1.71957	1300	1765	1.74443	0.969312	1.68135
1861	0.977778	1.32845	1301	1766	1.70628	0.969312	1.29893
1862	0.977778	2	1302	1767	1.70628	0.969312	1.95556
1863	0.977778	1.9103	1303	1768	1.69357	0.970635	1.86785
1864	0.977778	1.36962	1304	1769	1.68504	0.970635	1.33918
1865	0.977778	1.24737	1305	1770	1.68931	0.970635	1.21965
1866	0.977778	1.82507	1306	1771	1.68931	0.973016	1.78451
1867	0.977778	1.73324	1307	1772	1.70235	0.974603	1.69472
1868	0.977778	1.76333	1308	1773	1.71	0.97619	1.72415
1869	0.977778	2	1309	1774	1.7172	0.977778	1.95556
1870	0.977778	2	1310	1775	1.70648	0.977778	1.95556
1871	0.977778	1.19882	1311	1776	1.68846	0.977778	1.17218
1872	0.977778	2	1312	1777	1.71617	0.977778	1.95556
1873	0.977778	1.73324	1313	1778	1.67842	0.977778	1.69472
1874	0.977778	1.82078	1314	1779	1.62294	0.977778	1.78032
1875	0.977778	2	1315	1780	1.62623	0.977513	1.95556
1876	0.977778	2	1316	1781	1.63869	0.977249	1.95556
1877	0.977778	2	1317	1782	1.64702	0.977249	1.95556
1878	0.977778	2	1318	1783	1.64586	0.977249	1.95556
1879	0.977778	1.17984	1319	1784	1.64564	0.977249	1.15362
1880	0.977778	1.00645	1320	1785	1.64323	0.977249	0.984087
1881	0.977778	1.34126	1321	1786	1.63656	0.977249	1.31145
1882	0.977778	1.9103	1322	1787	1.63656	0.977249	1.86785
1883	0.977778	1.20723	1323	1788	1.61847	0.975661	1.18041
1884	0.977778	0.745269	1324	1789	1.63117	0.974074	0.728708
1885	0.972222	1.43866	1325	1790	1.63971	0.972487	1.39869
1886	0.972222	1.50908	1326	1791	1.59488	0.967989	1.46716
1887	0.977778	2	1327	1792	1.57341	0.963492	1.95556
1888	0.977778	1.7088	1328	1793	1.52191	0.958995	1.67082
1890	0.977778	1.75875	1329	1794	1.51751	0.957407	1.71967
1891	0.977778	1.94944	1330	1795	1.54353	0.95582	1.90612
1892	0.977778	1.85983	1331	1796	1.55946	0.954233	1.8185
1893	0.977778	1.19882	1332	1797	1.58644	0.952646	1.17218
1894	0.944444	1.62013	1333	1798	1.57891	0.951058	1.53012
1895	0.944444	2	1334	1799	1.58263	0.948942	1.88889
1896	0.944444	2	1335	1800	1.64238	0.946561	1.88889
1897	0.883333	1.05858	1336	1801	1.66911	0.944444	0.935076
1898	0.883333	1.54921	1337	1802	1.67945	0.943122	1.36847
1899	0.883333	0.918444	1338	1803	1.63338	0.941534	0.811292
1900	0.944444	1.90772	1339	1804	1.63078	0.939947	1.80174
1901	0.944444	1.72623	1340	1805	1.62728	0.939947	1.63033
1902	0.944444	1.34095	1341	1806	1.61948	0.939947	1.26645
1903	0.944444	1.90772	1342	1807	1.62374	0.939947	1.80174
1904	0.944444	1.75234	1343	1808	1.62606	0.939947	1.65499
1905	0.933333	1.28527	1344	1809	1.6147	0.941534	1.19959
1906	0.927778	2	1345	1810	1.5966	0.943122	1.85556
1907	0.927778	2	1346	1811	1.5966	0.944709	1.85556
1908	0.944444	1.72623	1347	1812	1.62433	0.949206	1.63033
1909	0.944444	1.03259	1348	1813	1.63193	0.953704	0.975228
1910	0.944444	1.65415	1349	1814	1.68343	0.958201	1.56225
1911	0.977778	1.68532	1350	1815	1.68783	0.959788	1.64787
1912	0.977778	1.78549	1351	1816	1.69199	0.961376	1.74581
1913	0.977778	1.94944	1352	1817	1.6891	0.962963	1.90612
1914	0.977778	1.24737	1353	1818	1.6935	0.96455	1.21965
1915	0.977778	1.38169	1354	1819	1.69936	0.966138	1.35099
1916	0.977778	1.61982	1355	1820	1.72594	0.968254	1.58382
1917	0.977778	2	1356	1821	1.72001	0.970635	1.95556
1918	0.977778	1.6409	1357	1822	1.71408	0.973016	1.60443
1919	0.977778	1.7088	1358	1823	1.72285	0.974603	1.67082
1920	0.977778	2	1359	1824	1.73166	0.97619	1.95556
1921	0.977778	2	1360	1825	1.7272	0.977778	1.95556
1922	0.977778	1.81365	1361	1826	1.74218	0.977778	1.77335
1923	0.977778	1.28035	1362	1827	1.74218	0.977778	1.2519
1924	0.977778	2	1363	1828	1.73072	0.977778	1.95556
1925	0.977778	1.87549	1364	1829	1.73712	0.977778	1.83381
1926	0.977778	1.84351	1365	1830	1.76415	0.977778	1.80254
1927	0.977778	1.87549	1366	1831	1.74747	0.977778	1.83381
1928	0.977778	1.87549	1367	1832	1.73249	0.977778	1.83381
1929	0.977778	1.9103	1368	1833	1.69205	0.968519	1.86785
1930	0.977778	1.21751	1369	1834	1.66855	0.968254	1.19045
1939	0.977778	1.5605	1370	1835	1.63776	0.968254	1.52583
1940	0.977778	2	1371	1836	1.63776	0.968254	1.95556
1941	0.977778	1.78549	1372	1837	1.63165	0.968254	1.74581
1942	0.977778	1.7088	1373	1838	1.65321	0.968254	1.67082
1943	0.977778	1.38169	1374	1839	1.59792	0.968254	1.35099
1944	0.977778	1.94944	1375	1840	1.57187	0.968254	1.90612
1945	0.977778	1.26957	1376	1841	1.57933	0.968254	1.24136
1946	0.977778	1.68532	1377	1842	1.57255	0.968254	1.64787
1947	0.783333	0.791747	1378	1843	1.57407	0.966402	0.620201
1948	0.972222	1.21528	1379	1844	1.56172	0.96455	1.18152
1949	0.977778	1.3533	1380	1845	1.58868	0.964021	1.32323
1950	0.977778	2	1381	1846	1.5993	0.963492	1.95556
1951	0.977778	1.68532	1382	1847	1.5993	0.963492	1.64787
1952	0.977778	1.73324	1383	1848	1.58545	0.963492	1.69472
1953	0.977778	0.838937	1384	1849	1.59932	0.963492	0.820294
1954	0.977778	1.32845	1385	1850	1.62876	0.963492	1.29893
1955	0.977778	2	1386	1851	1.58069	0.963492	1.95556
1956	0.977778	1.73324	1387	1852	1.6112	0.963492	1.69472
1957	0.938889	1.90728	1388	1853	1.62377	0.963492	1.79072
1958	0.938889	1.65103	1389	1854	1.66754	0.967989	1.55014
1959	0.966667	1.7836	1390	1855	1.70491	0.958201	1.72415
1960	0.966667	1.7836	1391	1856	1.73571	0.953439	1.72415
1961	0.977778	2	1392	1857	1.73571	0.948677	1.95556
1962	0.977778	1.49471	1393	1858	1.71182	0.943915	1.4615
1963	0.977778	2	1394	1859	1.70297	0.939153	1.95556
1964	0.977778	2	1395	1860	1.75825	0.934392	1.95556
1965	0.977778	0.939772	1396	1861	1.79023	0.92963	0.918888
1966	0.977778	1.9103	1397	1862	1.7843	0.92963	1.86785
1967	0.977778	1.94944	1398	1863	1.79701	0.92963	1.90612
1968	0.877778	1.71092	1399	1864	1.799	0.931217	1.50181
1969	0.766667	2	1400	1865	1.81562	0.932804	1.53333
1970	0.877778	2	1401	1866	1.82346	0.932011	1.75556
1971	0.877778	2	1402	1867	1.83376	0.931481	1.75556
1972	0.877778	1.18374	1403	1868	1.83376	0.930423	1.03906
1973	0.877778	1.54726	1404	1869	1.85027	0.92963	1.35815
1974	0.877778	2	1405	1870	1.85027	0.928836	1.75556
1975	0.877778	2	1406	1871	1.85027	0.927513	1.75556
1976	0.977778	1.87549	1407	1872	1.90076	0.927513	1.83381
1977	0.977778	2	1408	1873	1.90503	0.927513	1.95556
1978	0.972222	1.9492	1409	1874	1.87372	0.927513	1.89506
1979	0.972222	2	1410	1875	1.88749	0.932275	1.94444
1980	0.95	1.94821	1411	1876	1.87727	0.942328	1.8508
1981	0.955556	2	1412	1877	1.87727	0.94709	1.91111
1982	0.955556	2	1413	1878	1.873	0.951852	1.91111
1983	0.961111	1.84138	1414	1879	1.86813	0.956614	1.76977
1984	0.961111	2	1415	1880	1.84336	0.961376	1.92222
1985	0.95	2	1416	1881	1.84336	0.966138	1.9
1992	0.977778	2	1417	1882	1.84336	0.970899	1.95556
1993	0.977778	2	1418	1883	1.81502	0.970899	1.95556
1994	0.977778	1.29192	1419	1884	1.80025	0.970899	1.26321
1995	0.977778	2	1420	1885	1.79097	0.971164	1.95556
1996	0.977778	1.78549	1421	1886	1.77761	0.971429	1.74581
1997	0.977778	2	1422	1887	1.77415	0.972751	1.95556
1998	0.977778	1.9103	1423	1888	1.76822	0.97381	1.86785
1999	0.977778	1.08156	1424	1889	1.75324	0.974868	1.05753
2001	0.977778	1.02709	1425	1890	1.74909	0.975661	1.00427
2002	0.977778	2	1426	1891	1.74909	0.976455	1.95556
2003	0.977778	2	1427	1892	1.73298	0.977778	1.95556
2004	0.977778	1.28035	1428	1893	1.73298	0.977778	1.2519
2005	0.977778	1.68985	1429	1894	1.69235	0.977778	1.6523
2006	0.977778	1.75418	1430	1895	1.71271	0.977778	1.7152
2007	0.977778	1.71957	1431	1896	1.679	0.977778	1.68135
2008	0.977778	1.87549	1432	1897	1.65461	0.976984	1.83381
2009	0.977778	1.87549	1433	1898	1.6444	0.976984	1.83381
2010	0.977778	1.68532	1434	1899	1.6398	0.976984	1.64787
2011	0.977778	1.75418	1435	1900	1.67332	0.976984	1.7152
2012	0.977778	2	1436	1901	1.71537	0.976984	1.95556
2013	0.977778	1.66184	1437	1902	1.66437	0.976984	1.62491
2014	0.977778	2	1438	1903	1.6505	0.976984	1.95556
2015	0.977778	1.14673	1439	1904	1.67458	0.976984	1.12124
2016	0.977778	1.71957	1440	1905	1.68342	0.976984	1.68135
2017	0.977778	1.29192	1441	1906	1.68243	0.976984	1.26321
2018	0.961111	1.27347	1442	1907	1.63522	0.976984	1.22395
2019	0.977778	1.78549	1443	1908	1.63093	0.976984	1.74581
2020	0.977778	1.81365	1444	1909	1.60644	0.976984	1.77335
2021	0.977778	1.78549	1445	1910	1.59904	0.976984	1.74581
2022	0.977778	1.9103	1446	1911	1.59804	0.976984	1.86785
2023	0.977778	0.928878	1447	1912	1.59377	0.976984	0.908236
2024	0.977778	1.7088	1448	1913	1.60987	0.976984	1.67082
2025	0.977778	1.78607	1449	1914	1.59599	0.976984	1.74638
2026	0.977778	1.87549	1450	1915	1.63235	0.976984	1.83381
2027	0.977778	1.73324	1451	1916	1.64571	0.976984	1.69472
2028	0.977778	0.728244	1452	1917	1.67942	0.976984	0.712061
2029	0.977778	1.78549	1453	1918	1.71402	0.977778	1.74581
2030	0.977778	1.36113	1454	1919	1.71275	0.977778	1.33088
2036	0.977778	1.52984	1455	1920	1.72162	0.977778	1.49584
2037	0.977778	1.73324	1456	1921	1.69131	0.977778	1.69472
2038	0.977778	1.9103	1457	1922	1.69317	0.977778	1.86785
2039	0.977778	2	1458	1923	1.73825	0.977778	1.95556
2040	0.977778	1.70853	1459	1924	1.74466	0.977778	1.67056
2041	0.977778	1.9103	1460	1925	1.75244	0.977778	1.86785
2042	0.977778	2	1461	1926	1.74579	0.977778	1.95556
2043	0.977778	2	1462	1927	1.75422	0.977778	1.95556
2044	0.977778	2	1463	1928	1.76845	0.977778	1.95556
2045	0.977778	1.75875	1464	1929	1.77626	0.977778	1.71967
2048	0.977778	2	1465	1930	1.79923	0.977778	1.95556
2049	0.977778	1.14891	1466	1931	1.82162	0.977778	1.12338
2050	0.977778	1.94944	1467	1932	1.83432	0.977778	1.90612
2051	0.977778	1.87549	1468	1933	1.83266	0.977778	1.83381
2052	0.977778	1.84351	1469	1934	1.82673	0.977778	1.80254
2053	0.977778	1.94944	1470	1935	1.83624	0.976455	1.90612
2054	0.977778	1.73575	1471	1936	1.798	0.97619	1.69717
2055	0.977778	1.9103	1472	1937	1.798	0.97619	1.86785
2056	0.977778	1.02709	1473	1938	1.76216	0.97619	1.00427
2063	0.977778	1.94944	1474	1939	1.74944	0.975661	1.90612
2064	0.977778	1.84351	1475	1940	1.72479	0.973545	1.80254
2065	0.977778	2	1476	1941	1.72479	0.973016	1.95556
2066	0.977778	2	1477	1942	1.74907	0.973016	1.95556
2067	0.977778	1.87549	1478	1943	1.74126	0.973016	1.83381
2068	0.977778	1.87549	1479	1944	1.74292	0.973016	1.83381
2069	0.95	1.90816	1480	1945	1.70472	0.973016	1.81275
2070	0.972222	1.10722	1481	1946	1.70713	0.973016	1.07646
2071	0.977778	2	1482	1947	1.6759	0.973016	1.95556
2072	0.977778	1.24737	1483	1948	1.67424	0.973016	1.21965
2073	0.966667	1.73285	1484	1949	1.72057	0.973016	1.67509
2074	0.933333	1.24117	1485	1950	1.71027	0.973016	1.15842
2075	0.966667	2	1486	1951	1.66761	0.973016	1.93333
2076	0.977778	1.65867	1487	1952	1.66761	0.973016	1.62181
2077	0.977778	1.78549	1488	1953	1.64177	0.973016	1.74581
2078	0.977778	1.9103	1489	1954	1.61696	0.973016	1.86785
2079	0.977778	1.04148	1490	1955	1.62289	0.973016	1.01833
2080	0.977778	2	1491	1956	1.61839	0.974339	1.95556
2081	0.977778	1.07982	1492	1957	1.6609	0.974603	1.05583
2082	0.977778	1.87549	1493	1958	1.6609	0.974603	1.83381
2083	0.977778	2	1494	1959	1.6609	0.974603	1.95556
2084	0.977778	1.73324	1495	1960	1.66935	0.975132	1.69472
2085	0.977778	0.947522	1496	1961	1.66147	0.977249	0.926466
2086	0.977778	2	1497	1962	1.62563	0.977778	1.95556
2087	0.977778	1.45749	1498	1963	1.60604	0.977778	1.4251
2088	0.977778	1.35439	1499	1964	1.56961	0.977778	1.3243
2091	0.977778	2	1500	1965	1.52655	0.977778	1.95556
2095	0.977778	1.81365	1501	1966	1.56049	0.977778	1.77335
2096	0.977778	2	1502	1967	1.53381	0.977778	1.95556
2097	0.977778	2	1503	1968	1.55875	0.977778	1.95556
2098	0.977778	1.24737	1504	1969	1.55081	0.977778	1.21965
2099	0.977778	1.9103	1505	1970	1.5484	0.977778	1.86785
2100	0.977778	1.07565	1506	1971	1.56111	0.977778	1.05175
2101	0.977778	1.24737	1507	1972	1.56164	0.977778	1.21965
2102	0.977778	1.24737	1508	1973	1.56164	0.977778	1.21965
2103	0.977778	1.02044	1509	1974	1.51883	0.977778	0.997767
2104	0.977778	1.00597	1510	1975	1.53436	0.967725	0.983615
2105	0.977778	1.75418	1511	1976	1.53436	0.967725	1.7152
2106	0.977778	1.43965	1512	1977	1.54324	0.967725	1.40765
2107	0.977778	1.60361	1513	1978	1.54083	0.967725	1.56797
2108	0.977778	1.7088	1514	1979	1.54083	0.967725	1.67082
2109	0.977778	1.94944	1515	1980	1.52891	0.967725	1.90612
2110	0.977778	2	1516	1981	1.49891	0.967725	1.95556
2111	0.977778	0.958833	1517	1982	1.47643	0.967725	0.937526
2112	0.977778	2	1518	1983	1.51227	0.967725	1.95556
2113	0.977778	0.558324	1519	1984	1.54811	0.967725	0.545917
2114	0.766667	1.68066	1520	1985	1.58427	0.966138	1.28851
2119	0.977778	2	1521	1986	1.61796	0.961905	1.95556
2120	0.977778	2	1522	1987	1.61594	0.960317	1.95556
2121	0.977778	1.94944	1523	1988	1.62594	0.95873	1.90612
2122	0.977778	2	1524	1989	1.64482	0.957143	1.95556
2123	0.977778	0.996984	1525	1990	1.65621	0.955556	0.974828
2124	0.977778	1.28035	1526	1991	1.65614	0.953968	1.2519
2125	0.977778	0.603617	1527	1992	1.65004	0.952381	0.590204
2126	0.977778	2	1528	1993	1.69962	0.952381	1.95556
2150	0.977778	2	1529	1994	1.69962	0.952381	1.95556
2151	0.944444	1.77972	1530	1995	1.76827	0.952381	1.68084
2152	0.888889	1.7136	1531	1996	1.74117	0.962434	1.5232
2153	0.944444	1.71177	1532	1997	1.70745	0.962434	1.61667
2154	0.944444	1.64966	1533	1998	1.69979	0.960847	1.55801
2155	0.944444	2	1534	1999	1.65894	0.960847	1.88889
[truncated: 149 more rows]

## Sheet: conservation_scores
real_nt	conservation score per nt		Median	1.83533
1	1.41454		Mean	1.68904
2	1.34947		Stdev	0.350625
3	1.3354		Min	0.133333
4	1.30143		Max	2
5	0.906209
6	1.66251
7	1.4948
8	1.76977
9	1.92222
10	1.87293
11	0.799198
12	1.25826
13	1.74071
14	1.76977
15	1.92222
16	1.92222
17	1.92222
18	1.83479
19	1.2478
20	1.74071
21	1.92222
22	1.87293
23	1.92222
24	1.92222
25	0.980685
26	1.92222
27	1.92222
28	1.21127
29	1.50369
30	1.92222
31	1.92222
32	1.92222
33	1.92222
34	1.66251
35	1.92222
36	1.26047
37	1.92222
38	1.92222
39	1.92222
40	1.92222
41	1.71332
42	1.62009
43	1.87293
44	1.66251
45	1.22395
46	1.92222
47	1.3354
48	1.92222
49	1.87293
50	1.17021
51	1.06297
52	1.92222
53	1.92222
54	1.40997
55	0.474951
56	1.44225
57	1.68732
58	1.87293
59	1.68732
60	1.61498
61	1.6433
62	1.6095
63	1.91719
64	1.97778
65	1.02898
66	1.88989
67	1.97778
68	1.8244
69	1.25945
70	1.82284
71	1.94444
72	1.94444
73	1.54507
74	1.94444
75	1.64792
76	1.44598
77	1.82284
78	1.56351
79	1.77359
80	1.41138
81	1.94444
82	1.30184
83	1.97778
84	1.97778
85	1.97778
86	1.97778
87	1.97778
88	1.97778
89	0.787764
90	1.64695
91	1.80218
92	1.97778
93	1.8244
94	1.00925
95	1.76748
96	1.97778
97	1.85576
98	1.70744
99	1.97778
100	0.911963
101	1.60482
102	1.97778
103	1.85556
104	1.80654
105	1.43333
106	1.76869
107	0.759546
108	0.434164
109	1.14766
110	1.59817
111	1.49321
112	1.18601
113	1.76748
114	1.24859
115	1.92825
116	1.85576
117	1.97778
118	1.06603
119	1.92825
120	1.73687
121	0.826602
122	0.969721
123	0.829919
124	1.31806
125	1.79511
126	1.5822
127	1.92825
128	1.53291
129	1.80164
130	1.27607
131	1.42291
132	1.62745
133	1.26153
134	0.578975
135	1.25126
136	1.12467
137	1.1918
138	1.9
139	0.972647
140	1.15572
141	1.9
142	1.9
143	1.05349
144	1.02217
145	0.965893
146	1.85576
147	1.69221
148	1.79511
149	1.64695
150	1.01508
151	1.79511
152	1.80637
153	1.0832
154	1.97778
155	1.97778
156	1.88989
157	1.97778
158	1.97778
159	1.6201
160	1.57429
161	1.39508
162	1.55287
163	1.87877
164	0.990156
165	0.926314
166	1.92825
167	1.88989
168	1.80637
169	1.76814
170	1.85576
171	1.8244
172	1.92825
173	1.97778
174	1.87877
175	1.97778
176	1.6431
177	1.66704
178	1.97778
179	0.820155
180	1.7162
181	1.97778
182	1.92825
183	1.21965
184	1.22882
185	1.97778
186	1.22768
187	1.97778
188	1.97778
189	1.88989
190	1.97778
191	1.88989
192	1.71823
193	1.97778
194	1.70293
195	1.97778
196	1.97778
197	1.76748
198	1.97778
199	1.67378
200	1.97778
201	1.92825
202	1.60515
203	1.97778
204	1.97778
205	1.97778
206	1.92825
207	1.38453
208	1.80637
209	1.97778
210	1.97778
211	1.88989
212	1.8244
213	1.97778
214	1.97778
215	1.97778
216	1.20657
217	1.97778
218	1.8244
219	1.8244
220	1.97778
221	1.97778
222	1.97778
223	1.97778
224	1.97778
225	1.88989
226	1.85576
227	1.97778
228	1.1752
229	1.66916
230	1.92825
231	1.97778
232	1.92825
233	1.79511
234	1.88989
235	1.28616
236	1.43563
237	1.88989
238	1.85576
239	1.88989
240	1.97778
241	1.97778
242	1.92825
243	0.456182
244	1.03091
245	1.95556
246	1.81347
247	1.96667
248	1.73498
249	1.87887
250	1.87887
251	1.96667
252	1.96667
253	1.87887
254	1.96667
255	1.96667
256	1.57926
257	1.70249
258	1.83479
259	1.92222
260	1.79511
261	1.88989
262	1.71823
263	1.97778
264	1.97778
265	1.97778
266	1.79511
267	1.97778
268	1.97778
269	1.8244
270	1.97778
271	1.85576
272	1.73154
273	1.93333
274	1.23326
275	1.97778
276	1.97778
277	1.88989
278	1.84045
279	1.88989
280	1.24859
281	0.839039
282	1.84045
283	1.0589
284	1.69221
285	1.85576
286	1.7162
287	1.85576
288	1.84478
289	1.02205
290	2
291	1.84626
292	1.98889
293	1.02522
294	1.96667
295	1.34682
296	2
297	1.38068
298	2
299	0.880327
300	1.76283
301	1.42686
302	1.69527
303	1.87771
304	1.81688
305	2
306	1.87771
307	1.51364
308	1.95039
309	2
310	2
311	1.91193
312	1.95039
313	1.73769
314	2
315	1.54887
316	2
317	1.87771
318	1.95039
319	2
320	1.84626
321	2
322	2
323	1.95039
324	1.95039
325	1.76749
326	2
327	1.87771
328	1.02905
329	2
330	1.76283
331	1.8173
332	1.0817
333	1.95039
334	2
335	2
336	2
337	1.81688
338	2
339	2
340	2
341	2
342	2
343	2
344	1.90082
345	1.78916
346	2
347	2
348	2
349	2
350	2
351	1.95039
352	2
353	1.58618
354	2
355	1.91193
356	1.95039
357	0.818018
358	1.82823
359	2
360	2
361	1.19765
362	1.7136
363	2
364	2
365	1.40424
366	2
367	1.1196
368	1.36382
369	2
370	1.33724
371	1.62636
372	1.95039
373	2
374	1.91193
375	1.25784
376	1.87771
377	2
378	2
379	2
380	2
381	2
382	2
383	2
384	2
385	2
386	2
387	2
388	2
389	2
390	2
391	1.7136
392	1.44807
393	2
394	2
395	1.84626
396	2
397	1.2564
398	2
399	1.84626
400	2
401	2
402	2
403	2
404	2
405	2
406	2
407	2
408	2
409	2
410	2
411	2
412	2
413	2
414	2
415	2
416	2
417	2
418	1.87771
419	1.81688
420	1.66816
421	2
422	0.454381
423	1.73769
424	1.34998
425	1.03964
426	1.44869
427	2
428	2
429	2
430	1.95039
431	2
432	2
433	2
434	2
435	2
436	2
437	1.7136
438	2
439	1.43349
440	2
441	1.95039
442	2
443	2
444	2
445	2
446	2
447	1.95039
448	1.91193
449	2
450	2
451	1.7136
452	1.84626
453	1.87771
454	2
455	2
456	2
457	2
458	2
459	1.98889
460	2
461	2
462	1.87771
463	1.95039
464	2
465	1.88889
466	1.96667
467	1.65635
468	1.96667
469	1.96667
470	1.173
471	1.96667
472	0.968681
473	1.02174
474	1.53617
475	1.96667
476	1.96667
477	1.91719
478	1.96667
479	1.96667
480	1.91719
481	1.96667
482	1.96667
483	1.55496
484	1.97778
485	1.88989
486	1.97778
487	1.66916
488	1.98889
489	1.93932
490	1.66922
491	1.01897
492	1.98889
493	1.78594
494	1.27133
495	1.98889
496	1.77832
497	0.948799
498	1.40877
499	1.7029
500	1.83533
501	1.98889
502	1.98889
503	1.93932
504	1.8
505	1.02205
506	1.98889
507	1.98889
508	1.90091
509	1.98889
510	1.93932
511	1.98889
512	1.86673
513	1.93932
514	1.48477
515	1.01083
516	1.41882
517	1.93932
518	1.80599
519	1.98889
520	1.61533
521	1.85576
522	1.52824
523	1.92222
524	1.87293
525	1.85673
526	1.71967
527	1.95556
528	1.71967
529	1.40765
530	1.95556
531	1.95556
532	1.90612
533	1.95556
534	1.71967
535	1.58478
536	1.97778
537	1.97778
538	1.76814
539	1.51048
540	1.97778
541	1.69221
542	1.97778
543	1.16257
544	1.84045
545	1.74124
546	1.74124
547	1.97778
548	1.85576
549	1.24859
550	1.97778
551	1.238
552	0.93126
553	1.98889
554	1.98889
555	1.59524
556	1.75203
557	1.98889
558	1.25784
559	1.26821
560	1.01336
561	1.26217
562	1.75665
563	1.22671
564	1.36668
565	1.93932
566	1.98889
567	1.98889
568	1.86673
569	1.72694
570	1.07944
571	1.98889
572	1.98889
573	1.90091
574	1.93932
575	1.63608
576	1.98889
577	1.70278
578	1.98889
579	1.48658
580	1.91719
581	1.96667
582	1.19979
583	1.96667
584	1.75726
585	1.91719
586	1.96667
587	1.73045
588	1.04307
589	1.96667
590	1.98889
591	1.77832
592	1.7029
593	1.17359
594	1.22263
595	1.86673
596	1.22671
597	1.59524
598	1.84032
599	1.98889
600	1.25784
601	1.72694
602	1.495
603	1.98889
604	1.93932
605	1.52211
606	1.93932
607	1.25527
608	1.98889
609	1.8244
610	1.74124
611	1.89506
612	1.065
613	1.94444
614	1.27687
615	1.97778
616	1.77506
617	0.729783
618	1.75665
619	1.92825
620	1.88989
621	1.92825
622	1.97778
623	1.79511
624	1.97778
625	1.76748
626	1.66916
627	1.88989
628	1.97778
629	1.97778
630	1.97778
631	1.97778
632	1.97778
633	1.97778
634	1.88989
635	1.92825
636	1.91719
637	1.70546
638	1.84478
639	1.82948
640	0.537953
641	1.37469
642	1.96667
643	1.51265
644	1.5707
645	1.8244
646	1.97778
647	1.92825
648	1.88989
649	1.83533
650	1.98889
651	1.86673
652	1.29224
653	1.22263
654	1.86673
655	1.98889
656	1.70888
657	1.37822
658	1.46262
659	1.53417
660	1.93932
661	1.93932
662	1.98889
663	1.93932
664	1.35111
665	1.98889
666	1.24273
667	1.25784
668	1.86785
669	1.22789
670	1.93932
671	1.8898
672	1.98889
673	1.93932
674	1.90091
675	1.52074
676	1.53855
677	1.34607
678	1.8173
679	1.5232
680	1.02233
681	0.973345
682	1.10901
683	1.77832
684	1.67774
685	1.77832
686	1.98889
687	1.72694
688	1.98889
689	1.65756
690	1.98889
691	1.90091
692	1.76791
693	1.49271
694	1.98889
695	1.75203
696	0.709436
697	1.44434
698	1.75203
699	1.86673
700	1.31957
701	0.36032
702	1.98889
703	1.78594
704	1.8173
705	1.86673
706	1.78594
707	1.00848
708	1.93932
709	1.98889
710	1.98889
711	1.80254
712	1.95556
713	1.40877
714	1.8898
715	1.90091
716	1.98889
717	1.93932
718	1.98889
719	1.72694
720	1.22671
721	1.25784
722	0.444228
723	1.45422
724	1.98889
725	1.98889
726	1.09827
727	1.93932
728	1.04529
729	1.09123
730	1.93932
731	1.98889
732	1.93932
733	1.00632
734	0.922186
735	1.1979
736	1.16306
737	1.6798
738	1.98889
739	1.98889
740	1.85143
741	1.00848
742	1.57577
743	1.7029
744	1.72694
745	1.98889
746	1.44624
747	1.83533
748	1.93932
749	1.86673
750	1.19273
751	1.34722
752	1.64168
753	1.86673
754	1.98889
755	1.9
756	1.98889
757	1.98889
758	1.66922
759	1.72694
760	1.72694
761	1.90091
762	1.11145
763	0.990522
764	1.98889
765	0.969086
766	1.75203
767	1.75203
768	1.38036
769	1.93932
770	1.65375
771	1.75203
772	1.98889
773	1.06919
774	1.75203
775	1.42979
776	1.15249
777	1.90091
778	1.93932
779	1.8898
780	1.01108
781	1.47506
782	1.98889
783	1.74499
784	1.66922
785	0.981403
786	1.93932
787	1.65699
788	1.48658
789	1.86673
790	1.98889
791	1.08479
792	1.98889
793	1.93932
794	1.51861
795	1.22792
796	1.78594
797	1.24261
798	1.8898
799	1.30519
800	1.98889
801	1.39438
802	1.67774
803	1.86673
804	1.98889
805	1.21685
806	1.22671
807	1.85576
808	1.19969
809	0.4154
810	1.72464
811	1.76229
812	0.862397
813	1.82867
814	1.49085
815	1.19392
816	1.6212
817	1.87778
818	1.82867
819	1.73508
820	1.85556
821	0.876217
822	1.85683
823	1.93333
824	1.51655
825	1.53323
826	0.802164
827	1.47172
828	1.81761
829	1.56282
830	1.86667
831	1.37
832	1.8
833	1.75123
834	1.01221
835	1.65756
836	1.93932
837	1.90612
838	1.95556
839	0.92511
840	1.98889
841	1.77902
842	1.93932
843	1.69569
844	0.973611
845	1.98889
846	1.53434
847	0.755791
848	1.86673
849	1.83533
850	1.77832
851	1.83533
852	1.78451
853	1.52583
854	1.23013
855	1.60324
856	0.551558
857	1.36486
858	1.90612
859	1.32222
860	0.133333
861	1.98889
862	0.497424
863	1.92825
864	1.90091
865	1.22576
866	1.60353
867	1.8898
868	1.14484
869	1.59275
870	1.69221
871	1.26698
872	1.10843
873	1.67176
874	1.98889
875	1.7029
876	1.114
877	1.12916
878	1.98889
879	1.25531
880	1.17439
881	1.12034
882	1.83533
883	1.93932
884	1.93932
885	1.98889
886	1.83533
887	1.90091
888	1.98889
889	1.83533
890	1.78594
891	1.54632
892	0.976617
893	1.93932
894	1.83533
895	1.36921
896	1.17149
897	1.94444
898	1.98889
899	1.98889
900	1.98889
901	1.98889
902	1.98889
903	1.65756
904	1.98889
905	1.75203
906	1.98889
907	1.98889
908	1.98889
909	1.98889
910	1.98889
911	1.98889
912	1.90091
913	1.98889
914	1.98889
915	1.98889
916	1.98889
917	1.98889
918	1.98889
919	1.60783
920	1.437
921	1.98889
922	1.98889
923	1.93932
924	1.98889
925	1.83533
926	1.93932
927	1.98889
928	1.98889
929	1.98889
930	1.98889
931	1.98889
932	1.7029
933	1.98889
934	1.98889
935	1.98889
936	1.98889
937	1.85143
938	1.98889
939	1.93932
940	1.86673
941	1.59275
942	1.41725
943	1.98889
944	1.93932
945	1.6798
946	1.98889
947	1.51861
948	1.93932
949	1.86673
950	1.98889
951	1.48658
952	1.85143
953	1.98889
954	1.98889
955	1.65756
956	1.98889
957	1.85143
958	1.98889
959	1.98889
960	1.98889
961	1.93932
962	1.98889
963	1.98889
964	1.98889
965	1.98889
966	1.98889
967	1.09743
968	1.98889
969	1.27995
970	1.53007
971	1.72694
972	0.95035
973	1.63608
974	1.22099
975	0.937059
976	1.52074
977	1.98889
978	1.98889
979	1.98889
980	1.93932
981	1.93932
982	1.24719
983	0.512797
984	1.98889
985	1.98889
986	1.90091
987	1.98889
988	1.98889
989	1.97778
990	1.00632
991	1.93932
992	1.98889
993	1.88989
994	1.65375
995	1.55689
996	1.98889
997	1.38421
998	1.63099
999	0.988873
1000	1.84032
1001	1.34033
1002	1.93932
1003	1.737
1004	1.98889
1005	1.98889
1006	1.98889
1007	1.98889
1008	1.48658
1009	1.97778
1010	1.98889
1011	1.93932
1012	1.98889
1013	1.75203
1014	1.469
1015	1.98889
1016	1.98889
1017	1.97778
1018	1.97778
1019	1.97778
1020	1.92825
1021	1.98889
1022	1.98889
1023	1.98889
1024	1.98889
1025	1.98889
1026	1.98889
1027	1.98889
1028	1.98889
1029	1.98889
1030	1.86673
1031	1.98889
1032	1.98889
1033	1.93932
1034	1.98889
1035	1.98889
1036	1.98889
1037	1.90091
1038	1.83533
1039	1.90091
1040	1.98889
1041	1.93932
1042	1.98889
1043	1.98889
1044	1.98889
1045	1.98889
1046	1.98889
1047	1.77832
1048	1.98889
1049	1.98889
1050	1.93932
1051	1.1528
1052	1.8898
1053	1.18421
1054	1.45422
1055	1.98889
1056	1.98889
1057	1.59977
1058	1.98889
1059	1.93932
1060	1.75203
1061	1.55689
1062	0.474338
1063	1.86673
1064	1.98889
1065	1.98889
1066	1.01607
1067	1.98889
1068	1.83533
1069	1.86673
1070	0.721041
1071	1.90091
1072	1.93932
1073	1.98889
1074	1.98889
1075	1.98889
1076	1.98889
1077	1.98889
1078	1.98889
1079	1.98889
1080	1.93932
1081	1.98889
1082	1.98889
1083	1.90091
1084	1.98889
1085	1.98889
1086	1.86673
1087	1.93932
1088	1.77902
1089	1.98889
1090	1.59794
1091	1.47642
1092	1.98889
1093	1.04475
1094	1.98889
1095	1.98889
1096	1.93932
1097	1.98889
1098	0.990606
1099	1.98889
1100	1.98889
1101	1.86673
1102	1.98889
1103	1.98889
1104	1.36668
1105	1.90091
1106	1.90091
1107	1.93932
1108	1.20945
1109	1.90612
1110	1.61533
1111	1.98889
1112	1.79162
1113	1.51548
1114	1.94444
1115	1.55344
1116	1.90091
1117	1.88399
1118	1.93333
1119	1.86673
1120	1.45009
1121	1.93932
1122	1.72694
1123	1.97778
1124	1.98889
1125	1.98889
1126	1.98889
1127	1.98889
1128	1.98889
1129	1.98889
1130	1.98889
1131	1.74771
1132	1.98889
1133	1.80599
1134	1.61575
1135	1.34033
1136	1.98889
1137	1.57486
1138	1.36668
1139	1.83533
1140	1.86673
1141	1.98889
1142	1.90091
1143	1.98889
1144	1.93932
1145	1.61533
1146	1.87778
1147	0.977196
1148	1.95556
1149	1.95556
1150	1.95556
1151	1.14667
1152	1.00436
1153	1.25784
1154	1.93932
1155	1.86673
1156	1.98889
1157	1.48658
1158	1.98889
1159	1.25784
1160	1.98889
1161	1.98889
1162	1.98889
1163	1.98889
1164	1.88989
1165	1.90091
1166	1.77832
1167	1.71847
1168	1.20231
1169	1.98889
1170	1.37031
1171	1.93932
1172	1.93932
1173	1.86673
1174	1.48477
1175	1.19548
1176	1.86673
1177	1.38036
1178	1.71847
1179	1.98889
1180	1.90091
1181	1.98889
1182	1.23682
1183	1.93932
1184	1.98889
1185	1.8898
1186	1.48658
1187	1.98889
1188	1.13383
1189	1.71372
1190	1.65699
1191	1.98889
1192	1.83533
1193	1.86673
1194	1.98889
1195	1.65756
1196	1.98889
1197	1.98889
1198	1.53855
1199	1.01336
1200	1.21013
1201	1.95556
1202	1.90612
1203	1.95556
1204	0.972755
1205	1.35422
1206	1.69472
1207	1.76977
1208	1.07924
1209	1.0981
1210	0.401703
1211	1.9
1212	1.9
1213	1.88889
1214	1.00426
1215	1.10801
1216	1.97778
1217	1.23682
1218	1.98889
1219	1.75203
1220	1.93932
1221	1.98889
1222	1.86673
1223	1.98889
1224	1.59524
1225	1.7029
1226	1.75203
1227	1.98889
1228	1.93932
1229	1.98889
1230	1.98889
1231	1.98889
1232	1.7029
1233	1.86673
1234	1.22671
1235	1.57577
1236	1.36668
1237	1.93932
1238	1.21013
1239	0.963885
1240	1.75203
1241	1.31527
1242	1.93932
1243	1.98889
1244	0.918488
1245	1.98889
1246	1.98889
1247	1.8173
1248	1.98889
1249	1.26875
1250	1.65335
1251	1.85143
1252	1.67774
1253	1.83533
1254	1.86673
1255	1.82222
1256	1.00659
1257	1.98889
1258	1.93932
1259	1.95556
1260	1.52583
1261	1.95556
1262	1.95556
1263	1.60776
1264	1.83381
1265	1.85673
1266	1.11838
1267	1.88399
1268	1.95556
1269	1.90612
1270	1.95556
1271	1.86785
1272	1.25105
1273	0.68895
1274	1.75665
1275	1.74124
1276	1.97778
1277	1.69204
1278	1.85576
1279	1.8244
1280	1.97778
1281	1.97778
1282	1.97778
1283	1.97778
1284	1.22768
1285	1.97778
1286	1.87877
1287	1.73687
1288	1.09978
1289	1.77778
1290	1.77778
1291	1.45079
1292	1.04943
1293	1.77778
1294	1.77778
1295	0.960443
1296	1.68084
1297	1.27305
1298	0.499057
1299	1.3243
1300	1.95556
1301	1.90612
1302	1.80254
1303	1.51951
1304	1.78423
1305	1.96667
1306	1.70249
1307	1.91719
1308	1.62029
1309	1.73045
1310	1.74615
1311	1.81347
1312	1.96667
1313	1.91719
1314	1.40151
1315	1.91719
1316	1.23645
1317	1.51794
1318	1.81347
1319	1.69214
1320	1.96667
1321	1.96667
1322	1.96667
1323	1.53617
1324	1.96667
1325	1.96667
1326	1.96667
1327	1.96667
1328	1.96667
1329	0.459345
1330	1.22882
1331	1.96667
1332	1.96667
1333	1.1447
1334	1.52551
1335	1.91719
1336	1.96667
1337	1.57433
1338	1.84478
1339	1.6694
1340	1.96667
1341	1.91719
1342	1.93333
1343	1.75726
1344	0.453753
1345	1.91719
1346	1.86775
1347	1.70809
1348	1.70801
1349	1.34521
1350	1.88399
1351	1.00385
1352	1.67325
1353	1.92222
1354	0.984802
1355	1.96667
1356	1.96667
1357	1.84478
1358	1.00813
1359	1.00813
1360	1.66101
1361	1.96667
1362	1.02969
1363	1.84478
1364	1.96667
1365	1.82948
1366	1.00813
1367	1.91719
1368	1.87887
1369	1.75726
1370	1.03395
1371	1.96667
1372	1.95556
1373	1.96667
1374	1.68151
1375	1.23935
1376	1.90612
1377	1.86775
1378	1.11525
1379	0.388068
1380	1.55496
1381	1.96667
1382	1.96667
1383	1.96667
1384	1.79544
1385	1.96667
1386	1.78423
1387	1.3804
1388	1.91719
1389	0.895642
1390	1.41499
1391	1.72415
1392	1.37469
1393	1.53804
1394	1.91719
1395	1.16602
1396	1.91719
1397	1.23325
1398	1.93333
1399	1.93333
1400	1.93333
1401	1.92222
1402	1.404
1403	1.93333
1404	1.9
1405	1.8508
1406	1.81275
1407	0.944427
1408	1.16264
1409	1.84581
1410	1.65979
1411	1.84581
1412	1.34521
1413	0.987499
1414	1.76266
1415	1.84581
1416	1.6981
1417	1.78069
1418	1.93333
1419	1.70546
1420	1.84478
1421	0.544634
1422	1.96667
1423	1.96667
1424	1.86775
1425	1.65851
1426	1.84478
1427	1.96667
1428	1.96667
1429	1.84478
1430	1.70546
1431	1.57433
1432	1.1447
1433	1.22882
1434	1.81347
1435	1.96667
1436	1.58739
1437	1.96667
1438	1.32107
1439	1.84478
1440	1.91719
1441	1.86775
1442	1.75665
1443	1.91719
1444	1.96667
1445	1.96667
1446	1.93333
1447	1.43584
1448	1.37383
1449	1.73154
1450	1.72462
1451	1.93333
1452	1.84581
1453	1.58335
1454	1.84581
1455	1.93333
1456	1.81347
1457	1.91719
1458	1.37767
1459	1.30849
1460	1.96667
1461	1.84478
1462	1.73045
1463	1.91719
1464	1.87887
1465	0.907343
1466	1.22089
1467	1.09646
1468	1.32222
1469	1.04704
1470	1.75726
1471	1.87887
1472	1.75665
1473	1.96667
1474	1.84478
1475	1.96667
1476	1.96667
1477	1.96667
1478	1.84478
1479	1.96667
1480	1.87887
1481	1.76417
1482	1.02562
1483	1.68151
1484	1.91719
1485	0.965898
1486	1.66101
1487	1.78423
1488	1.42373
1489	1.09404
1490	0.981059
1491	1.96667
1492	1.26124
1493	1.96667
1494	1.96667
1495	0.997531
1496	1.91719
1497	1.20856
1498	1.96667
1499	1.96667
1500	1.75665
1501	1.91719
1502	1.23827
1503	1.41087
1504	1.16328
1505	0.772943
1506	1.54444
1507	0.477753
1508	1.86785
1509	1.80254
1510	1.60443
1511	1.5144
1512	1.90612
1513	1.95556
1514	1.86785
1515	0.901547
1516	1.22705
1517	1.95556
1518	1.21965
1519	1.95556
1520	1.8185
1521	1.43965
1522	1.01092
1523	1.69472
1524	1.48714
1525	1.85673
1526	1.62576
1527	1.83381
1528	1.2519
1529	1.2155
1530	1.2058
1531	1.75665
1532	1.21965
1533	1.90612
1534	1.3582
1535	1.8185
1536	1.95556
1537	1.86785
1538	1.71248
1539	1.21965
1540	1.95556
1541	1.74581
1542	1.95556
1543	0.983978
1544	1.28672
1545	1.27631
1546	1.90612
1547	1.95556
1548	1.75329
1549	1.90612
1550	1.95556
1551	1.2105
1552	1.95556
1553	1.26645
1554	1.58406
1555	1.31041
1556	1.95556
1557	1.90612
1558	1.95556
1559	1.6861
1560	1.83381
1561	1.25228
1562	1.83381
1563	1.71248
1564	1.95556
1565	1.80254
1566	1.95556
1567	0.986905
1568	1.17218
1569	1.78451
1570	1.95556
1571	1.95556
1572	0.998371
1573	0.678183
1574	1.2519
1575	1.95556
1576	1.78451
1577	0.974828
1578	1.28672
1579	1.74638
1580	1.86785
1581	1.95556
1582	1.62181
1583	0.256021
1584	1.52754
1585	1.47281
1586	1.86785
1587	1.83381
1588	1.8185
1589	1.95556
1590	1.45612
1591	1.90612
1592	0.883359
1593	1.63876
1594	1.93333
1595	1.83381
1596	1.90612
1597	1.28672
1598	1.05849
1599	1.95556
1600	1.95556
1601	1.90612
1602	1.95556
1603	0.777402
1604	1.74581
1605	1.90612
1606	1.86785
1607	1.95556
1608	1.83381
1609	1.00427
1610	1.00427
1611	1.95556
1612	1.90612
1613	0.99564
1614	1.36486
1615	1.39751
1616	0.453452
1617	1.95556
1618	1.95556
1619	1.80254
1620	1.95556
1621	0.807469
1622	1.16667
1623	1.50301
1624	1.9
1625	1.9
1626	1.84444
1627	1.58745
1628	1.84444
1629	1.79548
1630	0.84487
1631	1.67778
1632	1.55975
1633	1.47554
1634	1.48809
1635	1.14455
1636	1.74581
1637	1.95556
1638	1.95556
1639	1.83381
1640	1.74581
1641	1.44099
1642	1.74581
1643	1.62491
1644	1.95556
1645	1.90612
1646	1.30289
1647	1.54456
1648	1.95556
1649	1.00565
1650	1.95556
1651	1.74581
1652	1.62576
1653	1.69472
1654	1.45612
1655	1.90612
1656	1.95556
1657	1.3243
1658	1.90612
1659	1.2519
1660	1.16295
1661	1.90612
1662	1.95556
1663	1.95556
1664	1.90612
1665	1.64787
1666	1.71967
1667	0.83798
1668	1.86785
1669	1.37909
1670	1.80254
1671	1.95556
1672	1.71967
1673	1.95556
1674	1.46383
1675	1.83973
1676	1.75268
1677	1.88889
1678	1.80174
1679	1.88889
1680	1.83973
1681	1.80174
1682	1.88889
1683	1.88889
1684	1.48226
1685	1.3243
1686	1.78451
1687	1.78451
1688	1.74638
1689	1.8185
1690	1.8185
1691	1.86785
1692	1.90612
1693	1.83381
1694	1.45829
1695	1.90612
1696	1.78451
1697	1.83381
1698	1.8185
1699	1.83381
1700	1.86785
1701	1.61595
1702	1.74071
1703	1.30834
1704	1.29533
1705	0.723445
1706	0.495333
1707	1.68732
1708	1.69472
1709	1.95556
1710	1.95556
1711	1.95556
1712	1.60443
1713	1.90612
1714	1.78451
1715	1.95556
1716	1.27973
1717	1.95556
1718	1.83381
1719	1.48036
1720	1.60888
1721	1.83381
1722	1.90612
1723	1.95556
1724	1.71967
1725	1.86785
1726	1.90612
1727	1.95556
1728	1.42498
1729	1.83381
1730	1.26021
1731	1.74581
1732	1.86785
1733	1.95556
1734	1.70888
1735	0.916967
1736	1.01729
1737	1.61807
1738	1.74581
1739	1.95556
1740	1.59665
1741	1.95556
1742	1.95556
1743	1.95556
1744	0.902233
1745	1.71967
1746	0.976193
1747	1.80254
1748	1.95556
1749	1.20321
1750	1.95556
1751	1.90612
1752	1.95556
1753	1.95556
1754	1.86785
1755	1.95556
1756	1.95556
1757	1.9
1758	1.95556
1759	1.86785
1760	1.85556
1761	1.63033
1762	1.737
1763	0.971567
1764	1.20425
1765	1.68135
1766	1.29893
1767	1.95556
1768	1.86785
1769	1.33918
1770	1.21965
1771	1.78451
1772	1.69472
1773	1.72415
1774	1.95556
1775	1.95556
1776	1.17218
1777	1.95556
1778	1.69472
1779	1.78032
1780	1.95556
1781	1.95556
1782	1.95556
1783	1.95556
1784	1.15362
1785	0.984087
1786	1.31145
1787	1.86785
1788	1.18041
1789	0.728708
1790	1.39869
1791	1.46716
1792	1.95556
1793	1.67082
1794	1.71967
1795	1.90612
1796	1.8185
1797	1.17218
1798	1.53012
1799	1.88889
1800	1.88889
1801	0.935076
1802	1.36847
1803	0.811292
1804	1.80174
1805	1.63033
1806	1.26645
1807	1.80174
1808	1.65499
1809	1.19959
1810	1.85556
1811	1.85556
1812	1.63033
1813	0.975228
1814	1.56225
1815	1.64787
1816	1.74581
1817	1.90612
1818	1.21965
1819	1.35099
1820	1.58382
1821	1.95556
1822	1.60443
1823	1.67082
1824	1.95556
1825	1.95556
1826	1.77335
1827	1.2519
1828	1.95556
1829	1.83381
1830	1.80254
1831	1.83381
1832	1.83381
1833	1.86785
1834	1.19045
1835	1.52583
1836	1.95556
1837	1.74581
1838	1.67082
1839	1.35099
1840	1.90612
1841	1.24136
1842	1.64787
1843	0.620201
1844	1.18152
1845	1.32323
1846	1.95556
1847	1.64787
1848	1.69472
1849	0.820294
1850	1.29893
1851	1.95556
1852	1.69472
1853	1.79072
1854	1.55014
1855	1.72415
1856	1.72415
1857	1.95556
1858	1.4615
1859	1.95556
1860	1.95556
1861	0.918888
1862	1.86785
1863	1.90612
1864	1.50181
1865	1.53333
1866	1.75556
1867	1.75556
1868	1.03906
1869	1.35815
1870	1.75556
1871	1.75556
1872	1.83381
1873	1.95556
1874	1.89506
1875	1.94444
1876	1.8508
1877	1.91111
1878	1.91111
1879	1.76977
1880	1.92222
1881	1.9
1882	1.95556
1883	1.95556
1884	1.26321
1885	1.95556
1886	1.74581
1887	1.95556
1888	1.86785
1889	1.05753
1890	1.00427
1891	1.95556
1892	1.95556
1893	1.2519
1894	1.6523
1895	1.7152
1896	1.68135
1897	1.83381
1898	1.83381
1899	1.64787
1900	1.7152
1901	1.95556
1902	1.62491
1903	1.95556
1904	1.12124
1905	1.68135
1906	1.26321
1907	1.22395
1908	1.74581
1909	1.77335
1910	1.74581
1911	1.86785
1912	0.908236
1913	1.67082
1914	1.74638
1915	1.83381
1916	1.69472
1917	0.712061
1918	1.74581
1919	1.33088
1920	1.49584
1921	1.69472
1922	1.86785
1923	1.95556
1924	1.67056
1925	1.86785
1926	1.95556
1927	1.95556
1928	1.95556
1929	1.71967
1930	1.95556
1931	1.12338
1932	1.90612
1933	1.83381
1934	1.80254
1935	1.90612
1936	1.69717
1937	1.86785
1938	1.00427
1939	1.90612
1940	1.80254
1941	1.95556
1942	1.95556
1943	1.83381
1944	1.83381
1945	1.81275
1946	1.07646
1947	1.95556
1948	1.21965
1949	1.67509
1950	1.15842
1951	1.93333
1952	1.62181
1953	1.74581
1954	1.86785
1955	1.01833
1956	1.95556
1957	1.05583
1958	1.83381
1959	1.95556
1960	1.69472
1961	0.926466
1962	1.95556
1963	1.4251
1964	1.3243
1965	1.95556
1966	1.77335
1967	1.95556
1968	1.95556
1969	1.21965
1970	1.86785
1971	1.05175
1972	1.21965
1973	1.21965
1974	0.997767
1975	0.983615
1976	1.7152
1977	1.40765
1978	1.56797
1979	1.67082
1980	1.90612
1981	1.95556
1982	0.937526
1983	1.95556
1984	0.545917
1985	1.28851
1986	1.95556
1987	1.95556
1988	1.90612
1989	1.95556
1990	0.974828
1991	1.2519
1992	0.590204
1993	1.95556
1994	1.95556
1995	1.68084
1996	1.5232
1997	1.61667
1998	1.55801
1999	1.88889
[truncated: 149 more rows]

## Sheet: 179seq_pairwise
MYA	Sequence ID	Species	Identity	Coverage	Mismatches	Effective Identity
9	CAUYTB01	Gorilla beringei	98.74	99.95	23	98.6906		76.4743
19	CAUYPF01	Hylobates klossii	94.57	98.88	68	93.5108
19	CAUYNX01	Hylobates muelleri	94.66	98.88	66	93.5998
19	CAUYSE01	Hylobates muelleri abbotti	94.71	98.88	65	93.6492
19	CAUYOT01	Hylobates agilis	94.76	98.88	64	93.6987
19	CAUYQL01	Nomascus annamensis	94.85	98.88	62	93.7877
19	CAUYQO01	Nomascus gabriellae	94.85	98.88	62	93.7877
19	CAUYNF01	Nomascus siki	94.99	98.88	59	93.9261
19	CAUYSP01	Nomascus concolor	94.99	98.88	59	93.9261
29	CAUYOP01	Allenopithecus nigroviridis	90.86	96.74	100	87.898
29	CAUYSU01	Cercopithecus nictitans	93.72	96.93	96	90.8428
29	CAUYNP01	Trachypithecus laotum	92.29	99.26	121	91.6071
29	CAUYOF01	Trachypithecus hatinhensis	92.29	99.26	121	91.6071
29	CAUYPM01	Trachypithecus poliocephalus	92.29	99.26	121	91.6071
29	CAUYRV01	Trachypithecus francoisi	92.29	99.26	121	91.6071
29	CAUYNV01	Trachypithecus geei	92.56	99.07	112	91.6992
29	CAUYSH01	Allochrocebus preussi	92.8	99.02	104	91.8906
29	CAUYOG01	Trachypithecus cristatus	92.6	99.26	116	91.9148
29	CAUYOH01	Trachypithecus germaini	92.6	99.26	116	91.9148
29	CAUYOO01	Trachypithecus obscurus	92.6	99.26	116	91.9148
29	CAUYPD01	Trachypithecus auratus	92.6	99.26	116	91.9148
29	CAUYOV01	Trachypithecus phayrei crepuscula	92.65	99.21	113	91.9181
29	CAUYNO01	Macaca radiata	92.93	98.98	102	91.9821
29	CAUYQF01	Trachypithecus phayrei	92.7	99.26	114	92.014
29	CAUYTQ01	Allochrocebus solatus	92.93	99.02	102	92.0193
29	CAUYOZ01	Allochrocebus lhoesti	92.94	99.02	101	92.0292
29	CAUYPN01	Semnopithecus priam	92.74	99.26	113	92.0537
29	CAUYOM01	Trachypithecus pileatus	92.75	99.26	111	92.0636
29	CAUYOJ01	Semnopithecus entellus	92.83	99.26	111	92.1431
29	CAUYST01	Trachypithecus vetulus	92.83	99.26	111	92.1431
29	CAUYPG01	Trachypithecus johnii	92.84	99.26	110	92.153
29	CAUYPV01	Semnopithecus schistaceus	92.88	99.26	110	92.1927
29	CAUYNQ01	Semnopithecus hypoleucos	92.93	99.26	109	92.2423
29	CAUYTV01	Presbytis melalophos mitrata	93.2	99.53	109	92.762
29	CAUYOA01	Pygathrix nigripes	93.3	99.44	104	92.7775
29	CAUYNM01	Macaca nigra	93.2	99.58	109	92.8086
29	CAUYOK01	Presbytis comata	93.25	99.53	108	92.8117
29	CAUYPZ01	Piliocolobus badius	93.16	99.63	111	92.8153
29	CAUYSA01	Nasalis larvatus	93.34	99.49	105	92.864
29	CAUYRQ01	Colobus polykomos	93.29	99.58	108	92.8982
29	CAUYQC01	Rhinopithecus bieti	93.34	99.53	106	92.9013
29	CAUYPJ01	Macaca fascicularis	93.39	99.49	104	92.9137
29	CAUYTG01	Chlorocebus pygerythrus	93.57	99.35	98	92.9618
29	CAUYSB01	Macaca maura	93.39	99.58	105	92.9978
29	CAUYSS01	Cercopithecus pogonias	93.34	99.67	109	93.032
29	CAUYNJ01	Macaca tonkeana	93.43	99.58	104	93.0376
29	CAUYNU01	Macaca leonina	93.48	99.58	104	93.0874
29	CAUYNZ01	Papio kindae	93.53	99.58	101	93.1372
29	CAUYRS01	Piliocolobus kirkii	93.52	99.63	104	93.174
29	CAUYNL01	Macaca arctoides	93.57	99.58	101	93.177
29	CAUYRX01	Cercopithecus diana	93.53	99.67	104	93.2214
29	CAUYMZ01	Papio papio	93.62	99.58	99	93.2268
29	CAUYPW01	Macaca fuscata fuscata	93.62	99.58	101	93.2268
29	CAUYRL01	Papio cynocephalus	93.62	99.58	99	93.2268
29	CAUYNT01	Cercopithecus roloway	93.57	99.67	103	93.2612
29	CAUYRC01	Cercopithecus campbelli lowei	93.57	99.67	104	93.2612
29	CAUYQN01	Papio ursinus	93.67	99.58	98	93.2766
29	CAUYND01	Miopithecus ogouensis	93.66	99.67	102	93.3509
29	CAUYQZ01	Cercopithecus neglectus	93.71	99.63	100	93.3633
29	CAUYMV01	Cercocebus atys lunulatus	93.76	99.58	97	93.3662
29	CAUYPR01	Cercopithecus ascanius	93.71	99.67	101	93.4008
29	CAUYRU01	Cercopithecus hamlyni	93.71	99.67	101	93.4008
29	CAUYSW01	Cercopithecus petaurista	93.75	99.67	100	93.4406
29	CAUYOL01	Cercocebus torquatus	93.84	99.58	96	93.4459
29	CAUYUF01	Cercopithecus cephus	93.8	99.67	99	93.4905
29	CAUYNG01	Cercocebus chrysogaster	93.94	99.58	94	93.5455
43	CAUYPQ01	Alouatta juara	86.49	69.93	138	60.4825
43	CAUYPA01	Saguinus geoffroyi	74.81	98.6	205	73.7627
43	CAUYSM01	Saguinus oedipus	74.85	98.6	204	73.8021
43	CAUYSQ01	Saguinus imperator	75.39	98.23	201	74.0556
43	CAUYRP01	Saguinus inustus	75.63	98.42	202	74.435
43	CAUYRN01	Sapajus apella macrocephalus	75.84	98.18	197	74.4597
43	CAUYPU01	Saguinus mystax	75.67	98.42	201	74.4744
43	CAUYSR01	Saguinus labiatus	75.71	98.37	199	74.4759
43	CAUYUG01	Leontocebus fuscicollis	75.48	98.7	211	74.4988
43	CAUYPB01	Alouatta seniculus puruensis	75.49	98.7	198	74.5086
43	CAUYOQ01	Leontocebus fuscicollis	75.52	98.7	210	74.5382
43	CAUYRM01	Cebus olivaceus	76.07	98.18	192	74.6855
43	CAUYOR01	Callimico goeldii	75.64	99.12	198	74.9744
43	CAUYOE01	Alouatta macconnelli	75.74	99.02	198	74.9977
43	CAUYPI01	Saguinus bicolor	76.09	98.6	205	75.0247
43	CAUYQB01	Saguinus bicolor	76.09	98.6	205	75.0247
43	CAUYOW01	Cebus unicolor	76.31	98.37	190	75.0661
43	CAUYTS01	Alouatta discolor	75.71	99.39	203	75.2482
43	CAUYOS01	Alouatta belzebul	75.73	99.39	204	75.268
43	CAUYQX01	Cheracebus torquatus	76.16	98.84	197	75.2765
43	CAUYNS01	Alouatta seniculus	75.75	99.39	205	75.2879
43	CAUYUD01	Alouatta caraya	75.78	99.39	205	75.3177
43	CAUYQW01	Mico humeralifer	76.32	98.7	202	75.3278
43	CAUYUH01	Leontocebus nigricollis	76.33	98.7	201	75.3377
43	CAUYNI01	Alouatta palliata	75.84	99.35	200	75.347
43	CAUYMD01	Cheracebus lucifer	76.33	98.84	195	75.4446
43	CAUYQK01	Cheracebus lugens	76.29	98.93	198	75.4737
43	CAUYQU01	Cheracebus regulus	76.3	98.93	197	75.4836
43	CAUYSX01	Cebuella pygmaea	76.3	98.98	207	75.5217
43	CAUYNR01	Mico argentatus	76.38	98.98	205	75.6009
43	CAUYTJ01	Plecturocebus hoffmannsi	76.53	98.84	193	75.6423
43	CAUYNY01	Mico argentatus	76.46	98.98	203	75.6801
43	CAUYSN01	Cebuella niveiventris	76.46	98.98	203	75.6801
43	CAUYQT01	Plecturocebus grovesi	76.45	99.07	196	75.739
43	CAUYQQ01	Mico humilis	76.52	98.98	203	75.7395
43	CAUYNC01	Plecturocebus moloch	76.53	99.07	194	75.8183
43	CAUYQP01	Plecturocebus cupreus	76.6	99.02	196	75.8493
43	CAUYTE01	Alouatta belzebul	76.3	99.44	204	75.8727
43	CAUYTH01	Plecturocebus dubius	76.6	99.12	198	75.9259
43	CAUYMO01	Plecturocebus brunneus	76.64	99.07	196	75.9272
43	CAUYTP01	Plecturocebus miltoni	76.64	99.07	196	75.9272
43	CAUYTN01	Plecturocebus caligatus	76.71	99.07	195	75.9966
43	CAUYMB01	Plecturocebus cinerascens	76.72	99.07	194	76.0065
43	CAUYRI01	Plecturocebus bernhardi	76.75	99.07	194	76.0362
43	CAUYQA01	Leontopithecus rosalia	76.48	99.49	202	76.09
43	CAUYOD01	Saimiri cassiquiarensis	76.63	99.3	195	76.0936
43	CAUYPS01	Leontopithecus chrysomelas	76.55	99.49	201	76.1596
43	CAUYOI01	Saimiri macrodon	76.71	99.35	194	76.2114
43	CAUYNK01	Saimiri sciureus	76.75	99.44	195	76.3202
43	CAUYPC01	Saimiri oerstedii	76.87	99.44	192	76.4395
43	CAUYLG01	Cacajao melanocephalus	76.92	99.44	200	76.4892
43	CAUYLE01	Cacajao ayresi	77.04	99.44	197	76.6086
43	CAUYLF01	Cacajao hosomi	77.04	99.44	197	76.6086
43	CAUYOB01	Saimiri ustus	77.03	99.49	189	76.6371
43	CAUYME01	Ateles marginatus	77.41	99.12	190	76.7288
43	CAUYLL01	Cacajao calvus	77.22	99.44	197	76.7876
43	CAUYSC01	Ateles chamek	77.49	99.12	188	76.8081
43	CAUYMA01	Ateles belzebuth	77.56	99.12	186	76.8775
43	CAUYMC01	Pithecia vanzolinii	77.39	99.44	192	76.9566
43	CAUYNN01	Chiropotes chiropotes sagulata	77.49	99.39	193	77.0173
43	CAUYLM01	Chiropotes israelita	77.56	99.39	192	77.0869
43	CAUYLZ01	Pithecia hirsuta	77.55	99.44	188	77.1157
43	CAUYNB01	Lagothrix lagotricha	77.66	99.3	186	77.1164
43	CAUYRZ01	Pithecia chrysocephala	77.6	99.44	186	77.1654
43	CAUYSI01	Pithecia mittermeieri	77.63	99.44	186	77.1953
43	CAUYMF01	Pithecia albicans	77.7	99.44	185	77.2649
43	CAUYNH01	Ateles geoffroyi	78	99.35	187	77.493
43	CAUYLY01	Ateles paniscus	78.12	99.3	184	77.5732
43	CAUYMR01	Aotus azarai	77.93	99.58	176	77.6027
43	CAUYRR01	Aotus trivirgatus	78.05	99.49	171	77.6519
43	CAUYQJ01	Aotus griseimembra	78.05	99.58	173	77.7222
43	CAUYMY01	Aotus vociferans	78.51	99.49	171	78.1096
69	CAUYQM01	Cephalopachus bancanus	73.74	93.85	379	69.205
69	CAUYQG01	Tarsius wallacei	76.37	96.28	371	73.529
69	CAUYQD01	Tarsius lariang	76.64	96.28	365	73.789
74	CAUYSY01	Hapalemur griseus meridionalis	49.98	61.5	216	30.7377
74	CAUYON01	Arctocebus calabarensis	79.38	58.71	191	46.604
74	CAUYRY01	Eulemur rubriventer	80.75	58.8	189	47.481
74	CAUYOU01	Hapalemur griseus	81.12	58.85	190	47.7391
74	CAUYRH01	Perodicticus potto	71.56	91.11	359	65.1983
74	CAUYRK01	Perodicticus potto ibeanus	71.98	91.15	350	65.6098
74	CAUYPK01	Loris lydekkerianus	73.53	95.02	391	69.8682
74	CAUYQS01	Otolemur crassicaudatus	74.43	95.02	382	70.7234
74	CAUYTI01	Galago senegalensis	74.79	94.88	371	70.9608
74	CAUYQV01	Galagoides demidoff	74.71	95.3	378	71.1986
74	CAUYML01	Mirza zaza	79.41	90.08	304	71.5325
74	CAUYOY01	Cheirogaleus medius	79.87	90.27	312	72.0986
74	CAUYSK01	Avahi laniger	78.38	95.81	358	75.0959
74	CAUYOX01	Avahi peyrierasi	78.47	95.86	357	75.2213
74	CAUYPO01	Cheirogaleus major	78.79	95.72	344	75.4178
74	CAUYTA01	Propithecus verreauxi	78.98	95.81	345	75.6707
74	CAUYSG01	Eulemur coronatus	77.14	98.7	355	76.1372
74	CAUYRW01	Lepilemur dorsalis	78.17	97.67	347	76.3486
74	CAUYMN01	Lepilemur ankaranensis	78.26	97.67	345	76.4365
74	CAUYPP01	Eulemur rufus	77.41	98.84	355	76.512
74	CAUYMX01	Lepilemur septentrionalis	78.35	97.67	343	76.5244
74	CAUYPH01	Eulemur mongoz	77.64	98.65	352	76.5919
74	CAUYMP01	Eulemur sanfordi	77.67	98.84	353	76.769
74	CAUYSJ01	Eulemur fulvus collaris	77.69	98.84	354	76.7888
74	CAUYNE01	Eulemur albifrons	77.83	98.79	349	76.8883
74	CAUYNA01	Eulemur fulvus	77.97	98.88	347	77.0967
74	CAUYSF01	Eulemur flavifrons	78.21	98.84	350	77.3028
74	CAUYSD01	Eulemur macaco	78.32	98.84	349	77.4115
74	CAUYQI01	Hapalemur griseus alaotrensis	78.86	98.84	351	77.9452
74	CAUYSO01	Propithecus diadema	79.05	98.65	357	77.9828
74	CAUYTF01	Hapalemur griseus	78.9	98.84	351	77.9848
74	CAUYQY01	Propithecus deckenii coronatus	79.18	98.51	351	78.0002
74	CAUYOC01	Propithecus tattersalli	79.14	98.56	353	78.0004
74	CAUYRB01	Propithecus perrieri	79.09	98.65	356	78.0223
74	CAUYSL01	Propithecus edwardsi	79.09	98.65	356	78.0223
74	CAUYTD01	Hapalemur occidentalis	79.11	98.79	346	78.1528
74	CAUYLW01	Varecia rubra	79.18	98.84	347	78.2615
74	CAUYQR01	Varecia variegata	79.18	98.84	347	78.2615

## Sheet: 179seq_pairwise_summary
MYA	Identity	Coverage		Summary Stats
9	98.74	99.95		Taxon	Divergence Time from Human (MYA)	Number of Species	Percent Identity	Percent Coverage
19	94.57	98.88		Eastern Gorilla	9	1	98.74	99.95
19	94.66	98.88		Lesser Apes	19	8	94.805	98.88
19	94.71	98.88		Old World Monkeys	29	57	93.3	99.53
19	94.76	98.88		New World Monkeys	43	72	76.53	99.095
19	94.85	98.88		Tarsiers	69	3	76.37	96.28
19	94.85	98.88		Lemurs, Lorises, and Galagos	74	38	78.365	98.09
19	94.99	98.88
19	94.99	98.88			Total	179
29	90.86	96.74
29	93.72	96.93
29	92.29	99.26
29	92.29	99.26
29	92.29	99.26
29	92.29	99.26
29	92.56	99.07
29	92.8	99.02
29	92.6	99.26
29	92.6	99.26
29	92.6	99.26
29	92.6	99.26
29	92.65	99.21
29	92.93	98.98
29	92.7	99.26
29	92.93	99.02
29	92.94	99.02
29	92.74	99.26
29	92.75	99.26
29	92.83	99.26
29	92.83	99.26
29	92.84	99.26
29	92.88	99.26
29	92.93	99.26
29	93.2	99.53
29	93.3	99.44
29	93.2	99.58
29	93.25	99.53
29	93.16	99.63
29	93.34	99.49
29	93.29	99.58
29	93.34	99.53
29	93.39	99.49
29	93.57	99.35
29	93.39	99.58
29	93.34	99.67
29	93.43	99.58
29	93.48	99.58
29	93.53	99.58
29	93.52	99.63
29	93.57	99.58
29	93.53	99.67
29	93.62	99.58
29	93.62	99.58
29	93.62	99.58
29	93.57	99.67
29	93.57	99.67
29	93.67	99.58
29	93.66	99.67
29	93.71	99.63
29	93.76	99.58
29	93.71	99.67
29	93.71	99.67
29	93.75	99.67
29	93.84	99.58
29	93.8	99.67
29	93.94	99.58
43	86.49	69.93
43	74.81	98.6
43	74.85	98.6
43	75.39	98.23
43	75.63	98.42
43	75.84	98.18
43	75.67	98.42
43	75.71	98.37
43	75.48	98.7
43	75.49	98.7
43	75.52	98.7
43	76.07	98.18
43	75.64	99.12
43	75.74	99.02
43	76.09	98.6
43	76.09	98.6
43	76.31	98.37
43	75.71	99.39
43	75.73	99.39
43	76.16	98.84
43	75.75	99.39
43	75.78	99.39
43	76.32	98.7
43	76.33	98.7
43	75.84	99.35
43	76.33	98.84
43	76.29	98.93
43	76.3	98.93
43	76.3	98.98
43	76.38	98.98
43	76.53	98.84
43	76.46	98.98
43	76.46	98.98
43	76.45	99.07
43	76.52	98.98
43	76.53	99.07
43	76.6	99.02
43	76.3	99.44
43	76.6	99.12
43	76.64	99.07
43	76.64	99.07
43	76.71	99.07
43	76.72	99.07
43	76.75	99.07
43	76.48	99.49
43	76.63	99.3
43	76.55	99.49
43	76.71	99.35
43	76.75	99.44
43	76.87	99.44
43	76.92	99.44
43	77.04	99.44
43	77.04	99.44
43	77.03	99.49
43	77.41	99.12
43	77.22	99.44
43	77.49	99.12
43	77.56	99.12
43	77.39	99.44
43	77.49	99.39
43	77.56	99.39
43	77.55	99.44
43	77.66	99.3
43	77.6	99.44
43	77.63	99.44
43	77.7	99.44
43	78	99.35
43	78.12	99.3
43	77.93	99.58
43	78.05	99.49
43	78.05	99.58
43	78.51	99.49
69	73.74	93.85
69	76.37	96.28
69	76.64	96.28
74	49.98	61.5
74	79.38	58.71
74	80.75	58.8
74	81.12	58.85
74	71.56	91.11
74	71.98	91.15
74	73.53	95.02
74	74.43	95.02
74	74.79	94.88
74	74.71	95.3
74	79.41	90.08
74	79.87	90.27
74	78.38	95.81
74	78.47	95.86
74	78.79	95.72
74	78.98	95.81
74	77.14	98.7
74	78.17	97.67
74	78.26	97.67
74	77.41	98.84
74	78.35	97.67
74	77.64	98.65
74	77.67	98.84
74	77.69	98.84
74	77.83	98.79
74	77.97	98.88
74	78.21	98.84
74	78.32	98.84
74	78.86	98.84
74	79.05	98.65
74	78.9	98.84
74	79.18	98.51
74	79.14	98.56
74	79.09	98.65
74	79.09	98.65
74	79.11	98.79
74	79.18	98.84
74	79.18	98.84
