# Supplementary material for: Conserved structural features of the lncRNA HOTAIR in breast cancer cells
Source: bioRxiv. 2026 May 20:2026.05.18.725451. Preprint. [Version 1] doi: 10.64898/2026.05.18.725451 (PMC13228351; doi:10.64898/2026.05.18.725451)
Supplement: Supplement 7 [file media-7.xlsx]

## Sheet: r-scape_results
ID	Alignment	Clustering	No. of Sequences	Covarying Pairs	Covarying Pairs in Structure	Covarying Pairs in D1	Covarying Pairs in D2	Covarying Pairs in D3	Covarying Pairs in D4	Statistic	R-scape version	Window (nt)	Slide (nt)
1	Full-length	99	60	8	8	0	0	6	2	RAFSp	0.2.1	500	100
2	Full-length	98	41	1	1	1	0	0	0	RAFSp	0.2.1	500	100
3	Full-length	95	28	8	8	2	0	6	0	RAFSp	0.2.1	500	100
4	Domain 3	95	28	8	8	n/a	n/a	n/a	n/a	RAFSp	0.2.1	500	100
5	Domain 3	95	28	12	9	n/a	n/a	n/a	n/a	RAFSp	0.2.1	300	100
6	Domain 3	95	28	0	0	n/a	n/a	n/a	n/a	GTp	0.2.1	500	100
7	Domain 3	95	28	2	1	n/a	n/a	n/a	n/a	GTp	0.2.1	300	100
1	left_pos	right_pos	score	E-value	left_pos_ungapped	right_pos_ungapped	nucleotide
	1504 1543 0.79 0.0270335				1317	1352	a:u
	1505 1542 0.75 0.0425253				1318	1351	g:u
	1636 1646 0.65 0.0449191				1434	1444	a:u
	2067 2076 0.77 0.0067012				1497	1502	g:c
	2080 2093 0.68 0.0250008				1506	1517	c:g
	2123 2156 0.72 0.0127374				1545	1556	a:u
	2376 2382 0.74 0.0260227				1763	1769	c:g
	2377 2381 0.71 0.0442784				1764	1768	a:u
2	left_pos	right_pos	score	E-value	left_pos_ungapped	right_pos_ungapped	nucleotide
	77 103 0.76 0.0368654				69	95	A:U
3	left_pos	right_pos	score	E-value	left_pos_ungapped	right_pos_ungapped	nucleotide
	326 353 0.67 0.0492116				297	319	G:C
	407 419 0.67 0.0492116				371	382	A:U
	1492 1531 0.77 0.0398774				1317	1352	A:U
	1624 1634 0.73 0.033195				1434	1444	A:U
	2052 2061 0.80 0.0137467				1497	1502	G:C
	2065 2076 0.78 0.0194713				1506	1517	C:G
	2106 2139 0.82 0.00698688				1545	1556	A:U
	2107 2116 0.66 0.0448175				1546	1555	G:C
4	left_pos	right_pos	score	E-value	left_pos_ungapped	right_pos_ungapped	nucleotide	left_offset	right_offset
	318 357 0.77 0.044096				271	306	A:U	1317	1352
	446 464 0.67 0.0333397				384	402	G:C	1430	1448
	450 460 0.73 0.0412948				388	398	A:U	1434	1444
	451 459 0.65 0.0374277				389	397	G:C	1435	1443
	878 887 0.80 0.00498173				451	456	G:C	1497	1502
	891 902 0.73 0.0175279				460	471	C:G	1506	1517
	932 965 0.83 0.00530002				499	510	A:U	1545	1556
	933 942 0.65 0.0420299				500	509	G:C	1546	1555
5	left_pos	right_pos	score	E-value	left_pos_ungapped	right_pos_ungapped	nucleotide	left_offset	right_offset
	279 298 0.74 0.046879				232	251	G:C	1278	1297
	317 358 0.72 0.0427992				270	307	C:G	1316	1353
	318 357 0.77 0.0222021				271	306	A:U	1317	1352
not in structure	409 448 1.07 0.0189731				351	386	U:A	1397	1432
	446 464 0.66 0.0299328				384	402	G:C	1430	1448
	450 460 0.73 0.0425729				388	398	A:U	1434	1444
	451 459 0.65 0.0335178				389	397	G:C	1435	1443
	878 887 0.77 0.00210693				451	456	G:C	1497	1502
	891 902 0.73 0.023409				460	471	C:G	1506	1517
not in structure	901 929 1.12 0.0387849				470	498	G:C	1516	1544
not in structure	914 1008 1.10 0.0282707				483	552	G:C	1529	1598
	932 965 0.82 0.00631018				499	510	A:U	1545	1556
7	left_pos	right_pos	score	E-value	left_pos_ungapped	right_pos_ungapped	nucleotide	left_offset	right_offset
	878 887 11.38 0.00127418				451	456	G:C	1497	1502
not in structure	929 987 26.33 0.0135229				498	532	C:G	1544	1578

## Sheet: unique_bps_D3
95%, full-length
left_pos	right_pos	score	E-value	left_pos_ungapped	right_pos_ungapped	nucleotide
1492	1531	0.77	0.0398774	1317	1352	A:U
1624	1634	0.73	0.033195	1434	1444	A:U
2052	2061	0.8	0.0137467	1497	1502	G:C
2065	2076	0.78	0.0194713	1506	1517	C:G
2106	2139	0.82	0.00698688	1545	1556	A:U
2107	2116	0.66	0.0448175	1546	1555	G:C
99%, full-length
left_pos	right_pos	score	E-value	left_pos_ungapped	right_pos_ungapped	nucleotide
1505	1542	0.75	0.0425253	1318	1351	g:u
95%, D3
left_pos	right_pos	score	E-value	left_pos_ungapped	right_pos_ungapped	nucleotide	left_offset	right_offset
446	464	0.67	0.0333397	384	402	G:C	1430	1448
451	459	0.65	0.0374277	389	397	G:C	1435	1443
left_pos	right_pos	score	E-value	left_pos_ungapped	right_pos_ungapped	nucleotide	left_offset	right_offset
279	298	0.74	0.046879	232	251	G:C	1278	1297
317	358	0.72	0.0427992	270	307	C:G	1316	1353
